# Supplementary material for: DeepCCI: a deep learning framework for identifying cell–cell interactions from single-cell RNA sequencing data
Source: Bioinformatics. 2023 Sep 23;39(10):btad596. doi: 10.1093/bioinformatics/btad596 (PMC10558043; doi:10.1093/bioinformatics/btad596)
Supplement: btad596_Supplementary_Data [file btad596_supplementary_data.zip]

Archive with 7 entries (7 files):
- Supplementary Data 3.xls
- Supplementary Data 1.csv
- Supplementary Data 5.xlsx
- Supplementary figures(1).docx
- Supplementary Data 2.csv
- Supplementary Data 6.csv
- Supplementary Data 4.xls
