# Supplementary material for: DeepCCI: a deep learning framework for identifying cell–cell interactions from single-cell RNA sequencing data
Source: Bioinformatics. 2023 Sep 23;39(10):btad596. doi: 10.1093/bioinformatics/btad596 (PMC10558043; doi:10.1093/bioinformatics/btad596)
Supplement: btad596_Supplementary_Data [file btad596_supplementary_data.zip › Supplementary Data 3.xls]

## Sheet: Sheet1
Datasets	Cell	Gene	Class	Platform
Yan	90	20214	6	Tang
Chung	317	57915	4	Illumina HiSeq
Kolodziejczyk	704	38653	3	SMARTer
Camp(Brain)	734	18927	6	SMARTer
Camp(Liver)	777	19020	7	SMARTer
QS Diaphragm	870	23341	5	Smart-seq2
QS Limb Muscle	1090	23341	6	Smart-seq2
QS Lung	1676	23341	11	Smart-seq2
Muraro	2122	19046	9	CEL-seq2
Adam	3660	23797	8	Drop-seq
Qx Limb Muscle	3909	23341	6	10x
Young	5685	33658	11	10x
