# Supplementary material for: DeepCCI: a deep learning framework for identifying cell–cell interactions from single-cell RNA sequencing data
Source: Bioinformatics. 2023 Sep 23;39(10):btad596. doi: 10.1093/bioinformatics/btad596 (PMC10558043; doi:10.1093/bioinformatics/btad596)
Supplement: btad596_Supplementary_Data [file btad596_supplementary_data.zip › Supplementary Data 1.csv]

	interaction_name	ligand	receptor	evidence	interaction+name+2
TGFB1_TGFBR1_TGFBR2	TGFB1_TGFBR1_TGFBR2	TGFB1	TGFbR1_R2	KEGG: hsa04350	TGFB1 - (TGFBR1+TGFBR2)
TGFB2_TGFBR1_TGFBR2	TGFB2_TGFBR1_TGFBR2	TGFB2	TGFbR1_R2	KEGG: hsa04350	TGFB2 - (TGFBR1+TGFBR2)
TGFB3_TGFBR1_TGFBR2	TGFB3_TGFBR1_TGFBR2	TGFB3	TGFbR1_R2	KEGG: hsa04350	TGFB3 - (TGFBR1+TGFBR2)
TGFB1_ACVR1B_TGFBR2	TGFB1_ACVR1B_TGFBR2	TGFB1	ACVR1B_TGFbR2	PMID: 27449815	TGFB1 - (ACVR1B+TGFBR2)
TGFB1_ACVR1C_TGFBR2	TGFB1_ACVR1C_TGFBR2	TGFB1	ACVR1C_TGFbR2	PMID: 27449815	TGFB1 - (ACVR1C+TGFBR2)
TGFB2_ACVR1B_TGFBR2	TGFB2_ACVR1B_TGFBR2	TGFB2	ACVR1B_TGFbR2	PMID: 27449815	TGFB2 - (ACVR1B+TGFBR2)
TGFB2_ACVR1C_TGFBR2	TGFB2_ACVR1C_TGFBR2	TGFB2	ACVR1C_TGFbR2	PMID: 27449815	TGFB2 - (ACVR1C+TGFBR2)
TGFB3_ACVR1B_TGFBR2	TGFB3_ACVR1B_TGFBR2	TGFB3	ACVR1B_TGFbR2	PMID: 27449815	TGFB3 - (ACVR1B+TGFBR2)
TGFB3_ACVR1C_TGFBR2	TGFB3_ACVR1C_TGFBR2	TGFB3	ACVR1C_TGFbR2	PMID: 27449815	TGFB3 - (ACVR1C+TGFBR2)
TGFB1_ACVR1_TGFBR1	TGFB1_ACVR1_TGFBR1	TGFB1	ACVR1_TGFbR	PMID: 29376829	TGFB1 - (ACVR1+TGFBR1)
TGFB2_ACVR1_TGFBR1	TGFB2_ACVR1_TGFBR1	TGFB2	ACVR1_TGFbR	PMID: 29376829	TGFB2 - (ACVR1+TGFBR1)
TGFB3_ACVR1_TGFBR1	TGFB3_ACVR1_TGFBR1	TGFB3	ACVR1_TGFbR	PMID: 29376829	TGFB3 - (ACVR1+TGFBR1)
BMP2_BMPR1A_ACVR2A	BMP2_BMPR1A_ACVR2A	BMP2	BMPR1A_ACVR2A	KEGG: hsa04350; PMID:26893264	BMP2 - (BMPR1A+ACVR2A)
BMP2_BMPR1A_ACVR2B	BMP2_BMPR1A_ACVR2B	BMP2	BMPR1A_ACVR2B	KEGG: hsa04350; PMID:26893265	BMP2 - (BMPR1A+ACVR2B)
BMP2_BMPR1A_BMPR2	BMP2_BMPR1A_BMPR2	BMP2	BMPR1A_BMPR2	KEGG: hsa04350; PMID:26893266	BMP2 - (BMPR1A+BMPR2)
BMP2_BMPR1B_ACVR2A	BMP2_BMPR1B_ACVR2A	BMP2	BMPR1B_ACVR2A	KEGG: hsa04350; PMID:26893267	BMP2 - (BMPR1B+ACVR2A)
BMP2_BMPR1B_ACVR2B	BMP2_BMPR1B_ACVR2B	BMP2	BMPR1B_ACVR2B	KEGG: hsa04350; PMID:26893268	BMP2 - (BMPR1B+ACVR2B)
BMP2_BMPR1B_BMPR2	BMP2_BMPR1B_BMPR2	BMP2	BMPR1B_BMPR2	KEGG: hsa04350; PMID:26893269	BMP2 - (BMPR1B+BMPR2)
BMP4_BMPR1A_ACVR2A	BMP4_BMPR1A_ACVR2A	BMP4	BMPR1A_ACVR2A	KEGG: hsa04350; PMID:26893270	BMP4 - (BMPR1A+ACVR2A)
BMP4_BMPR1A_ACVR2B	BMP4_BMPR1A_ACVR2B	BMP4	BMPR1A_ACVR2B	KEGG: hsa04350; PMID:26893271	BMP4 - (BMPR1A+ACVR2B)
BMP4_BMPR1A_BMPR2	BMP4_BMPR1A_BMPR2	BMP4	BMPR1A_BMPR2	KEGG: hsa04350; PMID:26893272	BMP4 - (BMPR1A+BMPR2)
BMP4_BMPR1B_ACVR2A	BMP4_BMPR1B_ACVR2A	BMP4	BMPR1B_ACVR2A	KEGG: hsa04350; PMID:26893273	BMP4 - (BMPR1B+ACVR2A)
BMP4_BMPR1B_ACVR2B	BMP4_BMPR1B_ACVR2B	BMP4	BMPR1B_ACVR2B	KEGG: hsa04350; PMID:26893274	BMP4 - (BMPR1B+ACVR2B)
BMP4_BMPR1B_BMPR2	BMP4_BMPR1B_BMPR2	BMP4	BMPR1B_BMPR2	KEGG: hsa04350; PMID:26893275	BMP4 - (BMPR1B+BMPR2)
GDF5_BMPR1A_ACVR2A	GDF5_BMPR1A_ACVR2A	GDF5	BMPR1A_ACVR2A	KEGG: hsa04350; PMID:26893276	GDF5 - (BMPR1A+ACVR2A)
GDF5_BMPR1A_ACVR2B	GDF5_BMPR1A_ACVR2B	GDF5	BMPR1A_ACVR2B	KEGG: hsa04350; PMID:26893277	GDF5 - (BMPR1A+ACVR2B)
GDF5_BMPR1A_BMPR2	GDF5_BMPR1A_BMPR2	GDF5	BMPR1A_BMPR2	KEGG: hsa04350; PMID:26893278	GDF5 - (BMPR1A+BMPR2)
GDF5_BMPR1B_ACVR2A	GDF5_BMPR1B_ACVR2A	GDF5	BMPR1B_ACVR2A	KEGG: hsa04350; PMID:26893279	GDF5 - (BMPR1B+ACVR2A)
GDF5_BMPR1B_ACVR2B	GDF5_BMPR1B_ACVR2B	GDF5	BMPR1B_ACVR2B	KEGG: hsa04350; PMID:26893280	GDF5 - (BMPR1B+ACVR2B)
GDF5_BMPR1B_BMPR2	GDF5_BMPR1B_BMPR2	GDF5	BMPR1B_BMPR2	KEGG: hsa04350; PMID:26893281	GDF5 - (BMPR1B+BMPR2)
GDF6_BMPR1A_ACVR2A	GDF6_BMPR1A_ACVR2A	GDF6	BMPR1A_ACVR2A	KEGG: hsa04350; PMID:26893282	GDF6 - (BMPR1A+ACVR2A)
GDF6_BMPR1A_ACVR2B	GDF6_BMPR1A_ACVR2B	GDF6	BMPR1A_ACVR2B	KEGG: hsa04350; PMID:26893283	GDF6 - (BMPR1A+ACVR2B)
GDF6_BMPR1A_BMPR2	GDF6_BMPR1A_BMPR2	GDF6	BMPR1A_BMPR2	KEGG: hsa04350; PMID:26893284	GDF6 - (BMPR1A+BMPR2)
GDF6_BMPR1B_ACVR2A	GDF6_BMPR1B_ACVR2A	GDF6	BMPR1B_ACVR2A	KEGG: hsa04350; PMID:26893285	GDF6 - (BMPR1B+ACVR2A)
GDF6_BMPR1B_ACVR2B	GDF6_BMPR1B_ACVR2B	GDF6	BMPR1B_ACVR2B	KEGG: hsa04350; PMID:26893286	GDF6 - (BMPR1B+ACVR2B)
GDF6_BMPR1B_BMPR2	GDF6_BMPR1B_BMPR2	GDF6	BMPR1B_BMPR2	KEGG: hsa04350; PMID:26893287	GDF6 - (BMPR1B+BMPR2)
GDF7_BMPR1A_ACVR2A	GDF7_BMPR1A_ACVR2A	GDF7	BMPR1A_ACVR2A	KEGG: hsa04350; PMID:26893288	GDF7 - (BMPR1A+ACVR2A)
GDF7_BMPR1A_ACVR2B	GDF7_BMPR1A_ACVR2B	GDF7	BMPR1A_ACVR2B	KEGG: hsa04350; PMID:26893289	GDF7 - (BMPR1A+ACVR2B)
GDF7_BMPR1A_BMPR2	GDF7_BMPR1A_BMPR2	GDF7	BMPR1A_BMPR2	KEGG: hsa04350; PMID:26893290	GDF7 - (BMPR1A+BMPR2)
GDF7_BMPR1B_ACVR2A	GDF7_BMPR1B_ACVR2A	GDF7	BMPR1B_ACVR2A	KEGG: hsa04350; PMID:26893291	GDF7 - (BMPR1B+ACVR2A)
GDF7_BMPR1B_ACVR2B	GDF7_BMPR1B_ACVR2B	GDF7	BMPR1B_ACVR2B	KEGG: hsa04350; PMID:26893292	GDF7 - (BMPR1B+ACVR2B)
GDF7_BMPR1B_BMPR2	GDF7_BMPR1B_BMPR2	GDF7	BMPR1B_BMPR2	KEGG: hsa04350; PMID:26893293	GDF7 - (BMPR1B+BMPR2)
BMP15_BMPR1B_BMPR2	BMP15_BMPR1B_BMPR2	BMP15	BMPR1B_BMPR2	KEGG: hsa04350; PMID:26893294	BMP15 - (BMPR1B+BMPR2)
BMP5_ACVR1_ACVR2A	BMP5_ACVR1_ACVR2A	BMP5	ACVR1_ACVR2A	KEGG: hsa04350; PMID:26893295	BMP5 - (ACVR1+ACVR2A)
BMP5_ACVR1_ACVR2B	BMP5_ACVR1_ACVR2B	BMP5	ACVR1_ACVR2B	KEGG: hsa04350; PMID:26893296	BMP5 - (ACVR1+ACVR2B)
BMP5_ACVR1_BMPR2	BMP5_ACVR1_BMPR2	BMP5	ACVR1_BMPR2	KEGG: hsa04350; PMID:26893297	BMP5 - (ACVR1+BMPR2)
BMP5_BMPR1A_ACVR2A	BMP5_BMPR1A_ACVR2A	BMP5	BMPR1A_ACVR2A	KEGG: hsa04350; PMID:26893298	BMP5 - (BMPR1A+ACVR2A)
BMP5_BMPR1A_ACVR2B	BMP5_BMPR1A_ACVR2B	BMP5	BMPR1A_ACVR2B	KEGG: hsa04350; PMID:26893299	BMP5 - (BMPR1A+ACVR2B)
BMP5_BMPR1A_BMPR2	BMP5_BMPR1A_BMPR2	BMP5	BMPR1A_BMPR2	KEGG: hsa04350; PMID:26893300	BMP5 - (BMPR1A+BMPR2)
BMP5_BMPR1B_ACVR2A	BMP5_BMPR1B_ACVR2A	BMP5	BMPR1B_ACVR2A	KEGG: hsa04350; PMID:26893301	BMP5 - (BMPR1B+ACVR2A)
BMP5_BMPR1B_ACVR2B	BMP5_BMPR1B_ACVR2B	BMP5	BMPR1B_ACVR2B	KEGG: hsa04350; PMID:26893302	BMP5 - (BMPR1B+ACVR2B)
BMP5_BMPR1B_BMPR2	BMP5_BMPR1B_BMPR2	BMP5	BMPR1B_BMPR2	KEGG: hsa04350; PMID:26893303	BMP5 - (BMPR1B+BMPR2)
BMP6_ACVR1_ACVR2A	BMP6_ACVR1_ACVR2A	BMP6	ACVR1_ACVR2A	KEGG: hsa04350; PMID:26893304	BMP6 - (ACVR1+ACVR2A)
BMP6_ACVR1_ACVR2B	BMP6_ACVR1_ACVR2B	BMP6	ACVR1_ACVR2B	KEGG: hsa04350; PMID:26893305	BMP6 - (ACVR1+ACVR2B)
BMP6_ACVR1_BMPR2	BMP6_ACVR1_BMPR2	BMP6	ACVR1_BMPR2	KEGG: hsa04350; PMID:26893306	BMP6 - (ACVR1+BMPR2)
BMP6_BMPR1A_ACVR2A	BMP6_BMPR1A_ACVR2A	BMP6	BMPR1A_ACVR2A	KEGG: hsa04350; PMID:26893307	BMP6 - (BMPR1A+ACVR2A)
BMP6_BMPR1A_ACVR2B	BMP6_BMPR1A_ACVR2B	BMP6	BMPR1A_ACVR2B	KEGG: hsa04350; PMID:26893308	BMP6 - (BMPR1A+ACVR2B)
BMP6_BMPR1A_BMPR2	BMP6_BMPR1A_BMPR2	BMP6	BMPR1A_BMPR2	KEGG: hsa04350; PMID:26893309	BMP6 - (BMPR1A+BMPR2)
BMP6_BMPR1B_ACVR2A	BMP6_BMPR1B_ACVR2A	BMP6	BMPR1B_ACVR2A	KEGG: hsa04350; PMID:26893310	BMP6 - (BMPR1B+ACVR2A)
BMP6_BMPR1B_ACVR2B	BMP6_BMPR1B_ACVR2B	BMP6	BMPR1B_ACVR2B	KEGG: hsa04350; PMID:26893311	BMP6 - (BMPR1B+ACVR2B)
BMP6_BMPR1B_BMPR2	BMP6_BMPR1B_BMPR2	BMP6	BMPR1B_BMPR2	KEGG: hsa04350; PMID:26893312	BMP6 - (BMPR1B+BMPR2)
BMP7_ACVR1_ACVR2A	BMP7_ACVR1_ACVR2A	BMP7	ACVR1_ACVR2A	KEGG: hsa04350; PMID:26893313	BMP7 - (ACVR1+ACVR2A)
BMP7_ACVR1_ACVR2B	BMP7_ACVR1_ACVR2B	BMP7	ACVR1_ACVR2B	KEGG: hsa04350; PMID:26893314	BMP7 - (ACVR1+ACVR2B)
BMP7_ACVR1_BMPR2	BMP7_ACVR1_BMPR2	BMP7	ACVR1_BMPR2	KEGG: hsa04350; PMID:26893315	BMP7 - (ACVR1+BMPR2)
BMP7_BMPR1A_ACVR2A	BMP7_BMPR1A_ACVR2A	BMP7	BMPR1A_ACVR2A	KEGG: hsa04350; PMID:26893316	BMP7 - (BMPR1A+ACVR2A)
BMP7_BMPR1A_ACVR2B	BMP7_BMPR1A_ACVR2B	BMP7	BMPR1A_ACVR2B	KEGG: hsa04350; PMID:26893317	BMP7 - (BMPR1A+ACVR2B)
BMP7_BMPR1A_BMPR2	BMP7_BMPR1A_BMPR2	BMP7	BMPR1A_BMPR2	KEGG: hsa04350; PMID:26893318	BMP7 - (BMPR1A+BMPR2)
BMP7_BMPR1B_ACVR2A	BMP7_BMPR1B_ACVR2A	BMP7	BMPR1B_ACVR2A	KEGG: hsa04350; PMID:26893319	BMP7 - (BMPR1B+ACVR2A)
BMP7_BMPR1B_ACVR2B	BMP7_BMPR1B_ACVR2B	BMP7	BMPR1B_ACVR2B	KEGG: hsa04350; PMID:26893320	BMP7 - (BMPR1B+ACVR2B)
BMP7_BMPR1B_BMPR2	BMP7_BMPR1B_BMPR2	BMP7	BMPR1B_BMPR2	KEGG: hsa04350; PMID:26893321	BMP7 - (BMPR1B+BMPR2)
BMP8A_ACVR1_ACVR2A	BMP8A_ACVR1_ACVR2A	BMP8A	ACVR1_ACVR2A	KEGG: hsa04350; PMID:26893322	BMP8A - (ACVR1+ACVR2A)
BMP8A_ACVR1_ACVR2B	BMP8A_ACVR1_ACVR2B	BMP8A	ACVR1_ACVR2B	KEGG: hsa04350; PMID:26893323	BMP8A - (ACVR1+ACVR2B)
BMP8A_ACVR1_BMPR2	BMP8A_ACVR1_BMPR2	BMP8A	ACVR1_BMPR2	KEGG: hsa04350; PMID:26893324	BMP8A - (ACVR1+BMPR2)
BMP8A_BMPR1A_ACVR2A	BMP8A_BMPR1A_ACVR2A	BMP8A	BMPR1A_ACVR2A	KEGG: hsa04350; PMID:26893325	BMP8A - (BMPR1A+ACVR2A)
BMP8A_BMPR1A_ACVR2B	BMP8A_BMPR1A_ACVR2B	BMP8A	BMPR1A_ACVR2B	KEGG: hsa04350; PMID:26893326	BMP8A - (BMPR1A+ACVR2B)
BMP8A_BMPR1A_BMPR2	BMP8A_BMPR1A_BMPR2	BMP8A	BMPR1A_BMPR2	KEGG: hsa04350; PMID:26893327	BMP8A - (BMPR1A+BMPR2)
BMP8A_BMPR1B_ACVR2A	BMP8A_BMPR1B_ACVR2A	BMP8A	BMPR1B_ACVR2A	KEGG: hsa04350; PMID:26893328	BMP8A - (BMPR1B+ACVR2A)
BMP8A_BMPR1B_ACVR2B	BMP8A_BMPR1B_ACVR2B	BMP8A	BMPR1B_ACVR2B	KEGG: hsa04350; PMID:26893329	BMP8A - (BMPR1B+ACVR2B)
BMP8A_BMPR1B_BMPR2	BMP8A_BMPR1B_BMPR2	BMP8A	BMPR1B_BMPR2	KEGG: hsa04350; PMID:26893330	BMP8A - (BMPR1B+BMPR2)
BMP8B_ACVR1_ACVR2A	BMP8B_ACVR1_ACVR2A	BMP8B	ACVR1_ACVR2A	KEGG: hsa04350; PMID:26893331	BMP8B - (ACVR1+ACVR2A)
BMP8B_ACVR1_ACVR2B	BMP8B_ACVR1_ACVR2B	BMP8B	ACVR1_ACVR2B	KEGG: hsa04350; PMID:26893332	BMP8B - (ACVR1+ACVR2B)
BMP8B_ACVR1_BMPR2	BMP8B_ACVR1_BMPR2	BMP8B	ACVR1_BMPR2	KEGG: hsa04350; PMID:26893333	BMP8B - (ACVR1+BMPR2)
BMP8B_BMPR1A_ACVR2A	BMP8B_BMPR1A_ACVR2A	BMP8B	BMPR1A_ACVR2A	KEGG: hsa04350; PMID:26893334	BMP8B - (BMPR1A+ACVR2A)
BMP8B_BMPR1A_ACVR2B	BMP8B_BMPR1A_ACVR2B	BMP8B	BMPR1A_ACVR2B	KEGG: hsa04350; PMID:26893335	BMP8B - (BMPR1A+ACVR2B)
BMP8B_BMPR1A_BMPR2	BMP8B_BMPR1A_BMPR2	BMP8B	BMPR1A_BMPR2	KEGG: hsa04350; PMID:26893336	BMP8B - (BMPR1A+BMPR2)
BMP8B_BMPR1B_ACVR2A	BMP8B_BMPR1B_ACVR2A	BMP8B	BMPR1B_ACVR2A	KEGG: hsa04350; PMID:26893337	BMP8B - (BMPR1B+ACVR2A)
BMP8B_BMPR1B_ACVR2B	BMP8B_BMPR1B_ACVR2B	BMP8B	BMPR1B_ACVR2B	KEGG: hsa04350; PMID:26893338	BMP8B - (BMPR1B+ACVR2B)
BMP8B_BMPR1B_BMPR2	BMP8B_BMPR1B_BMPR2	BMP8B	BMPR1B_BMPR2	KEGG: hsa04350; PMID:26893339	BMP8B - (BMPR1B+BMPR2)
BMP10_ACVRL1_BMPR2	BMP10_ACVRL1_BMPR2	BMP10	ACVRL1_BMPR2	KEGG: hsa04350; PMID:26893264; PMID: 25620979	BMP10 - (ACVRL1+BMPR2)
BMP10_ACVRL1_ACVR2A	BMP10_ACVRL1_ACVR2A	BMP10	ACVRL1_ACVR2A	KEGG: hsa04350; PMID:26893264; PMID: 25620979	BMP10 - (ACVRL1+ACVR2A)
GDF2_ACVRL1_BMPR2	GDF2_ACVRL1_BMPR2	GDF2	ACVRL1_BMPR2	KEGG: hsa04350; PMID:26893264	GDF2 - (ACVRL1+BMPR2)
GDF2_ACVRL1_ACVR2A	GDF2_ACVRL1_ACVR2A	GDF2	ACVRL1_ACVR2A	KEGG: hsa04350; PMID:26893264	GDF2 - (ACVRL1+ACVR2A)
GDF9_ACVR1B_BMPR2	GDF9_ACVR1B_BMPR2	GDF9	ACVR1B_BMPR2	KEGG: hsa04350	GDF9 - (ACVR1B+BMPR2)
GDF10_ACVR1B_ACVR2A	GDF10_ACVR1B_ACVR2A	GDF10	ACVR1B_ACVR2A	KEGG: hsa04350	GDF10 - (ACVR1B+ACVR2A)
GDF11_TGFBR1_ACVR2A	GDF11_TGFBR1_ACVR2A	GDF11	TGFBR1_ACVR2A	KEGG: hsa04350	GDF11 - (TGFBR1+ACVR2A)
GDF11_TGFBR1_ACVR2B	GDF11_TGFBR1_ACVR2B	GDF11	TGFBR1_ACVR2B	KEGG: hsa04350	GDF11 - (TGFBR1+ACVR2B)
GDF11_ACVR1B_ACVR2B	GDF11_ACVR1B_ACVR2B	GDF11	ACVR1B_ACVR2B	KEGG: hsa04350	GDF11 - (ACVR1B+ACVR2B)
GDF15_TGFBR2	GDF15_TGFBR2	GDF15	TGFBR2	KEGG: hsa04350	GDF15 - (TGFBR2)
MSTN_TGFBR1_ACVR2B	MSTN_TGFBR1_ACVR2B	MSTN	TGFBR1_ACVR2B	KEGG: hsa04060	MSTN - (TGFBR1+ACVR2B)
MSTN_ACVR1B_ACVR2B	MSTN_ACVR1B_ACVR2B	MSTN	ACVR1B_ACVR2B	KEGG: hsa04060	MSTN - (ACVR1B+ACVR2B)
MSTN_ACVR1B_ACVR2A	MSTN_ACVR1B_ACVR2A	MSTN	ACVR1B_ACVR2A	KEGG: hsa04060	MSTN - (ACVR1B+ACVR2A)
MSTN_TGFBR1_ACVR2A	MSTN_TGFBR1_ACVR2A	MSTN	TGFBR1_ACVR2A	KEGG: hsa04060	MSTN - (TGFBR1+ACVR2A)
AMH_AMHR2_ACVR1	AMH_AMHR2_ACVR1	AMH	AMHR2_ACVR1	KEGG: hsa04060	AMH - (AMHR2+ACVR1)
AMH_AMHR2_BMPR1A	AMH_AMHR2_BMPR1A	AMH	AMHR2_BMPR1A	KEGG: hsa04060	AMH - (AMHR2+BMPR1A)
GDNF_GFRA1	GDNF_GFRA1	GDNF	GFRA1_RET	PMID: 11544105	GDNF - (GFRA1+RET)
NRTN_GFRA2	NRTN_GFRA2	NRTN	GFRA2_RET	PMID: 11544106	NRTN - (GFRA2+RET)
ARTN_GFRA3	ARTN_GFRA3	ARTN	GFRA3_RET	PMID: 11544107	ARTN - (GFRA3+RET)
PSPN_GFRA4	PSPN_GFRA4	PSPN	GFRA4_RET	PMID: 11544108	PSPN - (GFRA4+RET)
ARTN_GFRA1	ARTN_GFRA1	ARTN	GFRA1_RET	PMID: 11544109	ARTN - (GFRA1+RET)
NODAL_ACVR1B_ACVR2A	NODAL_ACVR1B_ACVR2A	NODAL	ACVR1B_ACVR2A_CFC1	KEGG: hsa04350; PMID: 17287255	NODAL - (ACVR1B+ACVR2A)
NODAL_ACVR1C_ACVR2A	NODAL_ACVR1C_ACVR2A	NODAL	ACVR1C_ACVR2A_CFC1	KEGG: hsa04350; PMID: 17287255	NODAL - (ACVR1C+ACVR2A)
NODAL_ACVR1B_ACVR2B	NODAL_ACVR1B_ACVR2B	NODAL	ACVR1B_ACVR2B_CFC1	KEGG: hsa04350; PMID: 17287255	NODAL - (ACVR1B+ACVR2B)
NODAL_ACVR1C_ACVR2B	NODAL_ACVR1C_ACVR2B	NODAL	ACVR1C_ACVR2B_CFC1	KEGG: hsa04350; PMID: 17287255	NODAL - (ACVR1C+ACVR2B)
GDF1_ACVR1B_ACVR2A	GDF1_ACVR1B_ACVR2A	GDF1	ACVR1B_ACVR2A_CFC1	KEGG: hsa04350; PMID: 17287255	GDF1 - (ACVR1B+ACVR2A)
GDF1_ACVR1B_ACVR2B	GDF1_ACVR1B_ACVR2B	GDF1	ACVR1B_ACVR2B_CFC1	KEGG: hsa04350; PMID: 17287255	GDF1 - (ACVR1B+ACVR2B)
GDF1_ACVR1C_ACVR2A	GDF1_ACVR1C_ACVR2A	GDF1	ACVR1C_ACVR2A_CFC1	KEGG: hsa04350; PMID: 17287255	GDF1 - (ACVR1C+ACVR2A)
GDF1_ACVR1C_ACVR2B	GDF1_ACVR1C_ACVR2B	GDF1	ACVR1C_ACVR2B_CFC1	KEGG: hsa04350; PMID: 17287255	GDF1 - (ACVR1C+ACVR2B)
GDF3_ACVR1B_ACVR2A	GDF3_ACVR1B_ACVR2A	GDF3	ACVR1B_ACVR2A_CFC1	KEGG: hsa04350; PMID: 17287255	GDF3 - (ACVR1B+ACVR2A)
GDF3_ACVR1B_ACVR2B	GDF3_ACVR1B_ACVR2B	GDF3	ACVR1B_ACVR2B_CFC1	KEGG: hsa04350; PMID: 17287255	GDF3 - (ACVR1B+ACVR2B)
GDF3_ACVR1C_ACVR2A	GDF3_ACVR1C_ACVR2A	GDF3	ACVR1C_ACVR2A_CFC1	KEGG: hsa04350; PMID: 17287255	GDF3 - (ACVR1C+ACVR2A)
GDF3_ACVR1C_ACVR2B	GDF3_ACVR1C_ACVR2B	GDF3	ACVR1C_ACVR2B_CFC1	KEGG: hsa04350; PMID: 17287255	GDF3 - (ACVR1C+ACVR2B)
INHBA_ACVR1B_ACVR2A	INHBA_ACVR1B_ACVR2A	INHBA	ACVR1B_ACVR2A	KEGG: hsa04350	INHBA - (ACVR1B+ACVR2A)
INHBA_ACVR1B_ACVR2B	INHBA_ACVR1B_ACVR2B	INHBA	ACVR1B_ACVR2B	KEGG: hsa04351	INHBA - (ACVR1B+ACVR2B)
INHBB_ACVR1B_ACVR2A	INHBB_ACVR1B_ACVR2A	INHBB	ACVR1B_ACVR2A	KEGG: hsa04352	INHBB - (ACVR1B+ACVR2A)
INHBB_ACVR1B_ACVR2B	INHBB_ACVR1B_ACVR2B	INHBB	ACVR1B_ACVR2B	KEGG: hsa04353	INHBB - (ACVR1B+ACVR2B)
INHBB_ACVR1C_ACVR2A	INHBB_ACVR1C_ACVR2A	INHBB	ACVR1C_ACVR2A	KEGG: hsa04354	INHBB - (ACVR1C+ACVR2A)
INHBB_ACVR1C_ACVR2B	INHBB_ACVR1C_ACVR2B	INHBB	ACVR1C_ACVR2B	KEGG: hsa04355	INHBB - (ACVR1C+ACVR2B)
INHBC_ACVR1B_ACVR2A	INHBC_ACVR1B_ACVR2A	INHBC	ACVR1B_ACVR2A	KEGG: hsa04356	INHBC - (ACVR1B+ACVR2A)
INHBC_ACVR1B_ACVR2B	INHBC_ACVR1B_ACVR2B	INHBC	ACVR1B_ACVR2B	KEGG: hsa04357	INHBC - (ACVR1B+ACVR2B)
INHBC_ACVR1C_ACVR2A	INHBC_ACVR1C_ACVR2A	INHBC	ACVR1C_ACVR2A	KEGG: hsa04358	INHBC - (ACVR1C+ACVR2A)
INHBC_ACVR1C_ACVR2B	INHBC_ACVR1C_ACVR2B	INHBC	ACVR1C_ACVR2B	KEGG: hsa04359	INHBC - (ACVR1C+ACVR2B)
INHBE_ACVR1B_ACVR2A	INHBE_ACVR1B_ACVR2A	INHBE	ACVR1B_ACVR2A	KEGG: hsa04360	INHBE - (ACVR1B+ACVR2A)
INHBE_ACVR1B_ACVR2B	INHBE_ACVR1B_ACVR2B	INHBE	ACVR1B_ACVR2B	KEGG: hsa04361	INHBE - (ACVR1B+ACVR2B)
INHBE_ACVR1C_ACVR2A	INHBE_ACVR1C_ACVR2A	INHBE	ACVR1C_ACVR2A	KEGG: hsa04362	INHBE - (ACVR1C+ACVR2A)
INHBE_ACVR1C_ACVR2B	INHBE_ACVR1C_ACVR2B	INHBE	ACVR1C_ACVR2B	KEGG: hsa04363	INHBE - (ACVR1C+ACVR2B)
INHBABB_ACVR1B_ACVR2A	INHBABB_ACVR1B_ACVR2A	INHBA_INHBB	ACVR1B_ACVR2A	PMID: 2457849; PMID: 22991378	INHBABB - (ACVR1B+ACVR2A)
INHBABB_ACVR1B_ACVR2B	INHBABB_ACVR1B_ACVR2B	INHBA_INHBB	ACVR1B_ACVR2B	PMID: 2457849; PMID: 22991378	INHBABB - (ACVR1B+ACVR2B)
INHBABB_ACVR1C_ACVR2A	INHBABB_ACVR1C_ACVR2A	INHBA_INHBB	ACVR1C_ACVR2A	PMID: 2457849; PMID: 22991378	INHBABB - (ACVR1C+ACVR2A)
INHB_ACVR1C_ACVR2B	INHB_ACVR1C_ACVR2B	INHBA_INHBB	ACVR1C_ACVR2B	PMID: 2457849; PMID: 22991378	INHB - (ACVR1C+ACVR2B)
INHABA_ACVR2A	INHABA_ACVR2A	INHA_INHBA	ACVR2A	PMID: 15027884	Inhibin A - (ACVR2A)
INHABB_ACVR2B	INHABB_ACVR2B	INHA_INHBB	ACVR2B	PMID: 15027884	Inhibin B - (ACVR2B)
WNT1_FZD1_LRP5	WNT1_FZD1_LRP5	WNT1	FZD1_LRP5	KEGG: hsa04310; PMID: 23209147	WNT1 - (FZD1+LRP5)
WNT1_FZD10_LRP5	WNT1_FZD10_LRP5	WNT1	FZD10_LRP5	KEGG: hsa04310; PMID: 23209148	WNT1 - (FZD10+LRP5)
WNT1_FZD2_LRP5	WNT1_FZD2_LRP5	WNT1	FZD2_LRP5	KEGG: hsa04310; PMID: 23209149	WNT1 - (FZD2+LRP5)
WNT1_FZD3_LRP5	WNT1_FZD3_LRP5	WNT1	FZD3_LRP5	KEGG: hsa04310; PMID: 23209150	WNT1 - (FZD3+LRP5)
WNT1_FZD4_LRP5	WNT1_FZD4_LRP5	WNT1	FZD4_LRP5	KEGG: hsa04310; PMID: 23209151	WNT1 - (FZD4+LRP5)
WNT1_FZD5_LRP5	WNT1_FZD5_LRP5	WNT1	FZD5_LRP5	KEGG: hsa04310; PMID: 23209152	WNT1 - (FZD5+LRP5)
WNT1_FZD6_LRP5	WNT1_FZD6_LRP5	WNT1	FZD6_LRP5	KEGG: hsa04310; PMID: 23209153	WNT1 - (FZD6+LRP5)
WNT1_FZD7_LRP5	WNT1_FZD7_LRP5	WNT1	FZD7_LRP5	KEGG: hsa04310; PMID: 23209154	WNT1 - (FZD7+LRP5)
WNT1_FZD8_LRP5	WNT1_FZD8_LRP5	WNT1	FZD8_LRP5	KEGG: hsa04310; PMID: 23209155	WNT1 - (FZD8+LRP5)
WNT1_FZD9_LRP5	WNT1_FZD9_LRP5	WNT1	FZD9_LRP5	KEGG: hsa04310; PMID: 23209156	WNT1 - (FZD9+LRP5)
WNT10A_FZD1_LRP5	WNT10A_FZD1_LRP5	WNT10A	FZD1_LRP5	KEGG: hsa04310; PMID: 23209157	WNT10A - (FZD1+LRP5)
WNT10A_FZD10_LRP5	WNT10A_FZD10_LRP5	WNT10A	FZD10_LRP5	KEGG: hsa04310; PMID: 23209158	WNT10A - (FZD10+LRP5)
WNT10A_FZD2_LRP5	WNT10A_FZD2_LRP5	WNT10A	FZD2_LRP5	KEGG: hsa04310; PMID: 23209159	WNT10A - (FZD2+LRP5)
WNT10A_FZD3_LRP5	WNT10A_FZD3_LRP5	WNT10A	FZD3_LRP5	KEGG: hsa04310; PMID: 23209160	WNT10A - (FZD3+LRP5)
WNT10A_FZD4_LRP5	WNT10A_FZD4_LRP5	WNT10A	FZD4_LRP5	KEGG: hsa04310; PMID: 23209161	WNT10A - (FZD4+LRP5)
WNT10A_FZD5_LRP5	WNT10A_FZD5_LRP5	WNT10A	FZD5_LRP5	KEGG: hsa04310; PMID: 23209162	WNT10A - (FZD5+LRP5)
WNT10A_FZD6_LRP5	WNT10A_FZD6_LRP5	WNT10A	FZD6_LRP5	KEGG: hsa04310; PMID: 23209163	WNT10A - (FZD6+LRP5)
WNT10A_FZD7_LRP5	WNT10A_FZD7_LRP5	WNT10A	FZD7_LRP5	KEGG: hsa04310; PMID: 23209164	WNT10A - (FZD7+LRP5)
WNT10A_FZD8_LRP5	WNT10A_FZD8_LRP5	WNT10A	FZD8_LRP5	KEGG: hsa04310; PMID: 23209165	WNT10A - (FZD8+LRP5)
WNT10A_FZD9_LRP5	WNT10A_FZD9_LRP5	WNT10A	FZD9_LRP5	KEGG: hsa04310; PMID: 23209166	WNT10A - (FZD9+LRP5)
WNT10B_FZD1_LRP5	WNT10B_FZD1_LRP5	WNT10B	FZD1_LRP5	KEGG: hsa04310; PMID: 23209167	WNT10B - (FZD1+LRP5)
WNT10B_FZD10_LRP5	WNT10B_FZD10_LRP5	WNT10B	FZD10_LRP5	KEGG: hsa04310; PMID: 23209168	WNT10B - (FZD10+LRP5)
WNT10B_FZD2_LRP5	WNT10B_FZD2_LRP5	WNT10B	FZD2_LRP5	KEGG: hsa04310; PMID: 23209169	WNT10B - (FZD2+LRP5)
WNT10B_FZD3_LRP5	WNT10B_FZD3_LRP5	WNT10B	FZD3_LRP5	KEGG: hsa04310; PMID: 23209170	WNT10B - (FZD3+LRP5)
WNT10B_FZD4_LRP5	WNT10B_FZD4_LRP5	WNT10B	FZD4_LRP5	KEGG: hsa04310; PMID: 23209171	WNT10B - (FZD4+LRP5)
WNT10B_FZD5_LRP5	WNT10B_FZD5_LRP5	WNT10B	FZD5_LRP5	KEGG: hsa04310; PMID: 23209172	WNT10B - (FZD5+LRP5)
WNT10B_FZD6_LRP5	WNT10B_FZD6_LRP5	WNT10B	FZD6_LRP5	KEGG: hsa04310; PMID: 23209173	WNT10B - (FZD6+LRP5)
WNT10B_FZD7_LRP5	WNT10B_FZD7_LRP5	WNT10B	FZD7_LRP5	KEGG: hsa04310; PMID: 23209174	WNT10B - (FZD7+LRP5)
WNT10B_FZD8_LRP5	WNT10B_FZD8_LRP5	WNT10B	FZD8_LRP5	KEGG: hsa04310; PMID: 23209175	WNT10B - (FZD8+LRP5)
WNT10B_FZD9_LRP5	WNT10B_FZD9_LRP5	WNT10B	FZD9_LRP5	KEGG: hsa04310; PMID: 23209176	WNT10B - (FZD9+LRP5)
WNT16_FZD1_LRP5	WNT16_FZD1_LRP5	WNT16	FZD1_LRP5	KEGG: hsa04310; PMID: 23209177	WNT16 - (FZD1+LRP5)
WNT16_FZD10_LRP5	WNT16_FZD10_LRP5	WNT16	FZD10_LRP5	KEGG: hsa04310; PMID: 23209178	WNT16 - (FZD10+LRP5)
WNT16_FZD2_LRP5	WNT16_FZD2_LRP5	WNT16	FZD2_LRP5	KEGG: hsa04310; PMID: 23209179	WNT16 - (FZD2+LRP5)
WNT16_FZD3_LRP5	WNT16_FZD3_LRP5	WNT16	FZD3_LRP5	KEGG: hsa04310; PMID: 23209180	WNT16 - (FZD3+LRP5)
WNT16_FZD4_LRP5	WNT16_FZD4_LRP5	WNT16	FZD4_LRP5	KEGG: hsa04310; PMID: 23209181	WNT16 - (FZD4+LRP5)
WNT16_FZD5_LRP5	WNT16_FZD5_LRP5	WNT16	FZD5_LRP5	KEGG: hsa04310; PMID: 23209182	WNT16 - (FZD5+LRP5)
WNT16_FZD6_LRP5	WNT16_FZD6_LRP5	WNT16	FZD6_LRP5	KEGG: hsa04310; PMID: 23209183	WNT16 - (FZD6+LRP5)
WNT16_FZD7_LRP5	WNT16_FZD7_LRP5	WNT16	FZD7_LRP5	KEGG: hsa04310; PMID: 23209184	WNT16 - (FZD7+LRP5)
WNT16_FZD8_LRP5	WNT16_FZD8_LRP5	WNT16	FZD8_LRP5	KEGG: hsa04310; PMID: 23209185	WNT16 - (FZD8+LRP5)
WNT16_FZD9_LRP5	WNT16_FZD9_LRP5	WNT16	FZD9_LRP5	KEGG: hsa04310; PMID: 23209186	WNT16 - (FZD9+LRP5)
WNT2_FZD1_LRP5	WNT2_FZD1_LRP5	WNT2	FZD1_LRP5	KEGG: hsa04310; PMID: 23209187	WNT2 - (FZD1+LRP5)
WNT2_FZD10_LRP5	WNT2_FZD10_LRP5	WNT2	FZD10_LRP5	KEGG: hsa04310; PMID: 23209188	WNT2 - (FZD10+LRP5)
WNT2_FZD2_LRP5	WNT2_FZD2_LRP5	WNT2	FZD2_LRP5	KEGG: hsa04310; PMID: 23209189	WNT2 - (FZD2+LRP5)
WNT2_FZD3_LRP5	WNT2_FZD3_LRP5	WNT2	FZD3_LRP5	KEGG: hsa04310; PMID: 23209190	WNT2 - (FZD3+LRP5)
WNT2_FZD4_LRP5	WNT2_FZD4_LRP5	WNT2	FZD4_LRP5	KEGG: hsa04310; PMID: 23209191	WNT2 - (FZD4+LRP5)
WNT2_FZD5_LRP5	WNT2_FZD5_LRP5	WNT2	FZD5_LRP5	KEGG: hsa04310; PMID: 23209192	WNT2 - (FZD5+LRP5)
WNT2_FZD6_LRP5	WNT2_FZD6_LRP5	WNT2	FZD6_LRP5	KEGG: hsa04310; PMID: 23209193	WNT2 - (FZD6+LRP5)
WNT2_FZD7_LRP5	WNT2_FZD7_LRP5	WNT2	FZD7_LRP5	KEGG: hsa04310; PMID: 23209194	WNT2 - (FZD7+LRP5)
WNT2_FZD8_LRP5	WNT2_FZD8_LRP5	WNT2	FZD8_LRP5	KEGG: hsa04310; PMID: 23209195	WNT2 - (FZD8+LRP5)
WNT2_FZD9_LRP5	WNT2_FZD9_LRP5	WNT2	FZD9_LRP5	KEGG: hsa04310; PMID: 23209196	WNT2 - (FZD9+LRP5)
WNT2B_FZD1_LRP5	WNT2B_FZD1_LRP5	WNT2B	FZD1_LRP5	KEGG: hsa04310; PMID: 23209197	WNT2B - (FZD1+LRP5)
WNT2B_FZD10_LRP5	WNT2B_FZD10_LRP5	WNT2B	FZD10_LRP5	KEGG: hsa04310; PMID: 23209198	WNT2B - (FZD10+LRP5)
WNT2B_FZD2_LRP5	WNT2B_FZD2_LRP5	WNT2B	FZD2_LRP5	KEGG: hsa04310; PMID: 23209199	WNT2B - (FZD2+LRP5)
WNT2B_FZD3_LRP5	WNT2B_FZD3_LRP5	WNT2B	FZD3_LRP5	KEGG: hsa04310; PMID: 23209200	WNT2B - (FZD3+LRP5)
WNT2B_FZD4_LRP5	WNT2B_FZD4_LRP5	WNT2B	FZD4_LRP5	KEGG: hsa04310; PMID: 23209201	WNT2B - (FZD4+LRP5)
WNT2B_FZD5_LRP5	WNT2B_FZD5_LRP5	WNT2B	FZD5_LRP5	KEGG: hsa04310; PMID: 23209202	WNT2B - (FZD5+LRP5)
WNT2B_FZD6_LRP5	WNT2B_FZD6_LRP5	WNT2B	FZD6_LRP5	KEGG: hsa04310; PMID: 23209203	WNT2B - (FZD6+LRP5)
WNT2B_FZD7_LRP5	WNT2B_FZD7_LRP5	WNT2B	FZD7_LRP5	KEGG: hsa04310; PMID: 23209204	WNT2B - (FZD7+LRP5)
WNT2B_FZD8_LRP5	WNT2B_FZD8_LRP5	WNT2B	FZD8_LRP5	KEGG: hsa04310; PMID: 23209205	WNT2B - (FZD8+LRP5)
WNT2B_FZD9_LRP5	WNT2B_FZD9_LRP5	WNT2B	FZD9_LRP5	KEGG: hsa04310; PMID: 23209206	WNT2B - (FZD9+LRP5)
WNT3_FZD1_LRP5	WNT3_FZD1_LRP5	WNT3	FZD1_LRP5	KEGG: hsa04310; PMID: 23209207	WNT3 - (FZD1+LRP5)
WNT3_FZD10_LRP5	WNT3_FZD10_LRP5	WNT3	FZD10_LRP5	KEGG: hsa04310; PMID: 23209208	WNT3 - (FZD10+LRP5)
WNT3_FZD2_LRP5	WNT3_FZD2_LRP5	WNT3	FZD2_LRP5	KEGG: hsa04310; PMID: 23209209	WNT3 - (FZD2+LRP5)
WNT3_FZD3_LRP5	WNT3_FZD3_LRP5	WNT3	FZD3_LRP5	KEGG: hsa04310; PMID: 23209210	WNT3 - (FZD3+LRP5)
WNT3_FZD4_LRP5	WNT3_FZD4_LRP5	WNT3	FZD4_LRP5	KEGG: hsa04310; PMID: 23209211	WNT3 - (FZD4+LRP5)
WNT3_FZD5_LRP5	WNT3_FZD5_LRP5	WNT3	FZD5_LRP5	KEGG: hsa04310; PMID: 23209212	WNT3 - (FZD5+LRP5)
WNT3_FZD6_LRP5	WNT3_FZD6_LRP5	WNT3	FZD6_LRP5	KEGG: hsa04310; PMID: 23209213	WNT3 - (FZD6+LRP5)
WNT3_FZD7_LRP5	WNT3_FZD7_LRP5	WNT3	FZD7_LRP5	KEGG: hsa04310; PMID: 23209214	WNT3 - (FZD7+LRP5)
WNT3_FZD8_LRP5	WNT3_FZD8_LRP5	WNT3	FZD8_LRP5	KEGG: hsa04310; PMID: 23209215	WNT3 - (FZD8+LRP5)
WNT3_FZD9_LRP5	WNT3_FZD9_LRP5	WNT3	FZD9_LRP5	KEGG: hsa04310; PMID: 23209216	WNT3 - (FZD9+LRP5)
WNT3A_FZD1_LRP5	WNT3A_FZD1_LRP5	WNT3A	FZD1_LRP5	KEGG: hsa04310; PMID: 23209217	WNT3A - (FZD1+LRP5)
WNT3A_FZD10_LRP5	WNT3A_FZD10_LRP5	WNT3A	FZD10_LRP5	KEGG: hsa04310; PMID: 23209218	WNT3A - (FZD10+LRP5)
WNT3A_FZD2_LRP5	WNT3A_FZD2_LRP5	WNT3A	FZD2_LRP5	KEGG: hsa04310; PMID: 23209219	WNT3A - (FZD2+LRP5)
WNT3A_FZD3_LRP5	WNT3A_FZD3_LRP5	WNT3A	FZD3_LRP5	KEGG: hsa04310; PMID: 23209220	WNT3A - (FZD3+LRP5)
WNT3A_FZD4_LRP5	WNT3A_FZD4_LRP5	WNT3A	FZD4_LRP5	KEGG: hsa04310; PMID: 23209221	WNT3A - (FZD4+LRP5)
WNT3A_FZD5_LRP5	WNT3A_FZD5_LRP5	WNT3A	FZD5_LRP5	KEGG: hsa04310; PMID: 23209222	WNT3A - (FZD5+LRP5)
WNT3A_FZD6_LRP5	WNT3A_FZD6_LRP5	WNT3A	FZD6_LRP5	KEGG: hsa04310; PMID: 23209223	WNT3A - (FZD6+LRP5)
WNT3A_FZD7_LRP5	WNT3A_FZD7_LRP5	WNT3A	FZD7_LRP5	KEGG: hsa04310; PMID: 23209224	WNT3A - (FZD7+LRP5)
WNT3A_FZD8_LRP5	WNT3A_FZD8_LRP5	WNT3A	FZD8_LRP5	KEGG: hsa04310; PMID: 23209225	WNT3A - (FZD8+LRP5)
WNT3A_FZD9_LRP5	WNT3A_FZD9_LRP5	WNT3A	FZD9_LRP5	KEGG: hsa04310; PMID: 23209226	WNT3A - (FZD9+LRP5)
WNT4_FZD1_LRP5	WNT4_FZD1_LRP5	WNT4	FZD1_LRP5	KEGG: hsa04310; PMID: 23209227	WNT4 - (FZD1+LRP5)
WNT4_FZD10_LRP5	WNT4_FZD10_LRP5	WNT4	FZD10_LRP5	KEGG: hsa04310; PMID: 23209228	WNT4 - (FZD10+LRP5)
WNT4_FZD2_LRP5	WNT4_FZD2_LRP5	WNT4	FZD2_LRP5	KEGG: hsa04310; PMID: 23209229	WNT4 - (FZD2+LRP5)
WNT4_FZD3_LRP5	WNT4_FZD3_LRP5	WNT4	FZD3_LRP5	KEGG: hsa04310; PMID: 23209230	WNT4 - (FZD3+LRP5)
WNT4_FZD4_LRP5	WNT4_FZD4_LRP5	WNT4	FZD4_LRP5	KEGG: hsa04310; PMID: 23209231	WNT4 - (FZD4+LRP5)
WNT4_FZD5_LRP5	WNT4_FZD5_LRP5	WNT4	FZD5_LRP5	KEGG: hsa04310; PMID: 23209232	WNT4 - (FZD5+LRP5)
WNT4_FZD6_LRP5	WNT4_FZD6_LRP5	WNT4	FZD6_LRP5	KEGG: hsa04310; PMID: 23209233	WNT4 - (FZD6+LRP5)
WNT4_FZD7_LRP5	WNT4_FZD7_LRP5	WNT4	FZD7_LRP5	KEGG: hsa04310; PMID: 23209234	WNT4 - (FZD7+LRP5)
WNT4_FZD8_LRP5	WNT4_FZD8_LRP5	WNT4	FZD8_LRP5	KEGG: hsa04310; PMID: 23209235	WNT4 - (FZD8+LRP5)
WNT4_FZD9_LRP5	WNT4_FZD9_LRP5	WNT4	FZD9_LRP5	KEGG: hsa04310; PMID: 23209236	WNT4 - (FZD9+LRP5)
WNT6_FZD1_LRP5	WNT6_FZD1_LRP5	WNT6	FZD1_LRP5	KEGG: hsa04310; PMID: 23209237	WNT6 - (FZD1+LRP5)
WNT6_FZD10_LRP5	WNT6_FZD10_LRP5	WNT6	FZD10_LRP5	KEGG: hsa04310; PMID: 23209238	WNT6 - (FZD10+LRP5)
WNT6_FZD2_LRP5	WNT6_FZD2_LRP5	WNT6	FZD2_LRP5	KEGG: hsa04310; PMID: 23209239	WNT6 - (FZD2+LRP5)
WNT6_FZD3_LRP5	WNT6_FZD3_LRP5	WNT6	FZD3_LRP5	KEGG: hsa04310; PMID: 23209240	WNT6 - (FZD3+LRP5)
WNT6_FZD4_LRP5	WNT6_FZD4_LRP5	WNT6	FZD4_LRP5	KEGG: hsa04310; PMID: 23209241	WNT6 - (FZD4+LRP5)
WNT6_FZD5_LRP5	WNT6_FZD5_LRP5	WNT6	FZD5_LRP5	KEGG: hsa04310; PMID: 23209242	WNT6 - (FZD5+LRP5)
WNT6_FZD6_LRP5	WNT6_FZD6_LRP5	WNT6	FZD6_LRP5	KEGG: hsa04310; PMID: 23209243	WNT6 - (FZD6+LRP5)
WNT6_FZD7_LRP5	WNT6_FZD7_LRP5	WNT6	FZD7_LRP5	KEGG: hsa04310; PMID: 23209244	WNT6 - (FZD7+LRP5)
WNT6_FZD8_LRP5	WNT6_FZD8_LRP5	WNT6	FZD8_LRP5	KEGG: hsa04310; PMID: 23209245	WNT6 - (FZD8+LRP5)
WNT6_FZD9_LRP5	WNT6_FZD9_LRP5	WNT6	FZD9_LRP5	KEGG: hsa04310; PMID: 23209246	WNT6 - (FZD9+LRP5)
WNT7A_FZD1_LRP5	WNT7A_FZD1_LRP5	WNT7A	FZD1_LRP5	KEGG: hsa04310; PMID: 23209247	WNT7A - (FZD1+LRP5)
WNT7A_FZD10_LRP5	WNT7A_FZD10_LRP5	WNT7A	FZD10_LRP5	KEGG: hsa04310; PMID: 23209248	WNT7A - (FZD10+LRP5)
WNT7A_FZD2_LRP5	WNT7A_FZD2_LRP5	WNT7A	FZD2_LRP5	KEGG: hsa04310; PMID: 23209249	WNT7A - (FZD2+LRP5)
WNT7A_FZD3_LRP5	WNT7A_FZD3_LRP5	WNT7A	FZD3_LRP5	KEGG: hsa04310; PMID: 23209250	WNT7A - (FZD3+LRP5)
WNT7A_FZD4_LRP5	WNT7A_FZD4_LRP5	WNT7A	FZD4_LRP5	KEGG: hsa04310; PMID: 23209251	WNT7A - (FZD4+LRP5)
WNT7A_FZD5_LRP5	WNT7A_FZD5_LRP5	WNT7A	FZD5_LRP5	KEGG: hsa04310; PMID: 23209252	WNT7A - (FZD5+LRP5)
WNT7A_FZD6_LRP5	WNT7A_FZD6_LRP5	WNT7A	FZD6_LRP5	KEGG: hsa04310; PMID: 23209253	WNT7A - (FZD6+LRP5)
WNT7A_FZD7_LRP5	WNT7A_FZD7_LRP5	WNT7A	FZD7_LRP5	KEGG: hsa04310; PMID: 23209254	WNT7A - (FZD7+LRP5)
WNT7A_FZD8_LRP5	WNT7A_FZD8_LRP5	WNT7A	FZD8_LRP5	KEGG: hsa04310; PMID: 23209255	WNT7A - (FZD8+LRP5)
WNT7A_FZD9_LRP5	WNT7A_FZD9_LRP5	WNT7A	FZD9_LRP5	KEGG: hsa04310; PMID: 23209256	WNT7A - (FZD9+LRP5)
WNT7B_FZD1_LRP5	WNT7B_FZD1_LRP5	WNT7B	FZD1_LRP5	KEGG: hsa04310; PMID: 23209257	WNT7B - (FZD1+LRP5)
WNT7B_FZD10_LRP5	WNT7B_FZD10_LRP5	WNT7B	FZD10_LRP5	KEGG: hsa04310; PMID: 23209258	WNT7B - (FZD10+LRP5)
WNT7B_FZD2_LRP5	WNT7B_FZD2_LRP5	WNT7B	FZD2_LRP5	KEGG: hsa04310; PMID: 23209259	WNT7B - (FZD2+LRP5)
WNT7B_FZD3_LRP5	WNT7B_FZD3_LRP5	WNT7B	FZD3_LRP5	KEGG: hsa04310; PMID: 23209260	WNT7B - (FZD3+LRP5)
WNT7B_FZD4_LRP5	WNT7B_FZD4_LRP5	WNT7B	FZD4_LRP5	KEGG: hsa04310; PMID: 23209261	WNT7B - (FZD4+LRP5)
WNT7B_FZD5_LRP5	WNT7B_FZD5_LRP5	WNT7B	FZD5_LRP5	KEGG: hsa04310; PMID: 23209262	WNT7B - (FZD5+LRP5)
WNT7B_FZD6_LRP5	WNT7B_FZD6_LRP5	WNT7B	FZD6_LRP5	KEGG: hsa04310; PMID: 23209263	WNT7B - (FZD6+LRP5)
WNT7B_FZD7_LRP5	WNT7B_FZD7_LRP5	WNT7B	FZD7_LRP5	KEGG: hsa04310; PMID: 23209264	WNT7B - (FZD7+LRP5)
WNT7B_FZD8_LRP5	WNT7B_FZD8_LRP5	WNT7B	FZD8_LRP5	KEGG: hsa04310; PMID: 23209265	WNT7B - (FZD8+LRP5)
WNT7B_FZD9_LRP5	WNT7B_FZD9_LRP5	WNT7B	FZD9_LRP5	KEGG: hsa04310; PMID: 23209266	WNT7B - (FZD9+LRP5)
WNT8A_FZD1_LRP5	WNT8A_FZD1_LRP5	WNT8A	FZD1_LRP5	KEGG: hsa04310; PMID: 23209267	WNT8A - (FZD1+LRP5)
WNT8A_FZD10_LRP5	WNT8A_FZD10_LRP5	WNT8A	FZD10_LRP5	KEGG: hsa04310; PMID: 23209268	WNT8A - (FZD10+LRP5)
WNT8A_FZD2_LRP5	WNT8A_FZD2_LRP5	WNT8A	FZD2_LRP5	KEGG: hsa04310; PMID: 23209269	WNT8A - (FZD2+LRP5)
WNT8A_FZD3_LRP5	WNT8A_FZD3_LRP5	WNT8A	FZD3_LRP5	KEGG: hsa04310; PMID: 23209270	WNT8A - (FZD3+LRP5)
WNT8A_FZD4_LRP5	WNT8A_FZD4_LRP5	WNT8A	FZD4_LRP5	KEGG: hsa04310; PMID: 23209271	WNT8A - (FZD4+LRP5)
WNT8A_FZD5_LRP5	WNT8A_FZD5_LRP5	WNT8A	FZD5_LRP5	KEGG: hsa04310; PMID: 23209272	WNT8A - (FZD5+LRP5)
WNT8A_FZD6_LRP5	WNT8A_FZD6_LRP5	WNT8A	FZD6_LRP5	KEGG: hsa04310; PMID: 23209273	WNT8A - (FZD6+LRP5)
WNT8A_FZD7_LRP5	WNT8A_FZD7_LRP5	WNT8A	FZD7_LRP5	KEGG: hsa04310; PMID: 23209274	WNT8A - (FZD7+LRP5)
WNT8A_FZD8_LRP5	WNT8A_FZD8_LRP5	WNT8A	FZD8_LRP5	KEGG: hsa04310; PMID: 23209275	WNT8A - (FZD8+LRP5)
WNT8A_FZD9_LRP5	WNT8A_FZD9_LRP5	WNT8A	FZD9_LRP5	KEGG: hsa04310; PMID: 23209276	WNT8A - (FZD9+LRP5)
WNT8B_FZD1_LRP5	WNT8B_FZD1_LRP5	WNT8B	FZD1_LRP5	KEGG: hsa04310; PMID: 23209277	WNT8B - (FZD1+LRP5)
WNT8B_FZD10_LRP5	WNT8B_FZD10_LRP5	WNT8B	FZD10_LRP5	KEGG: hsa04310; PMID: 23209278	WNT8B - (FZD10+LRP5)
WNT8B_FZD2_LRP5	WNT8B_FZD2_LRP5	WNT8B	FZD2_LRP5	KEGG: hsa04310; PMID: 23209279	WNT8B - (FZD2+LRP5)
WNT8B_FZD3_LRP5	WNT8B_FZD3_LRP5	WNT8B	FZD3_LRP5	KEGG: hsa04310; PMID: 23209280	WNT8B - (FZD3+LRP5)
WNT8B_FZD4_LRP5	WNT8B_FZD4_LRP5	WNT8B	FZD4_LRP5	KEGG: hsa04310; PMID: 23209281	WNT8B - (FZD4+LRP5)
WNT8B_FZD5_LRP5	WNT8B_FZD5_LRP5	WNT8B	FZD5_LRP5	KEGG: hsa04310; PMID: 23209282	WNT8B - (FZD5+LRP5)
WNT8B_FZD6_LRP5	WNT8B_FZD6_LRP5	WNT8B	FZD6_LRP5	KEGG: hsa04310; PMID: 23209283	WNT8B - (FZD6+LRP5)
WNT8B_FZD7_LRP5	WNT8B_FZD7_LRP5	WNT8B	FZD7_LRP5	KEGG: hsa04310; PMID: 23209284	WNT8B - (FZD7+LRP5)
WNT8B_FZD8_LRP5	WNT8B_FZD8_LRP5	WNT8B	FZD8_LRP5	KEGG: hsa04310; PMID: 23209285	WNT8B - (FZD8+LRP5)
WNT8B_FZD9_LRP5	WNT8B_FZD9_LRP5	WNT8B	FZD9_LRP5	KEGG: hsa04310; PMID: 23209286	WNT8B - (FZD9+LRP5)
WNT9A_FZD1_LRP5	WNT9A_FZD1_LRP5	WNT9A	FZD1_LRP5	KEGG: hsa04310; PMID: 23209287	WNT9A - (FZD1+LRP5)
WNT9A_FZD10_LRP5	WNT9A_FZD10_LRP5	WNT9A	FZD10_LRP5	KEGG: hsa04310; PMID: 23209288	WNT9A - (FZD10+LRP5)
WNT9A_FZD2_LRP5	WNT9A_FZD2_LRP5	WNT9A	FZD2_LRP5	KEGG: hsa04310; PMID: 23209289	WNT9A - (FZD2+LRP5)
WNT9A_FZD3_LRP5	WNT9A_FZD3_LRP5	WNT9A	FZD3_LRP5	KEGG: hsa04310; PMID: 23209290	WNT9A - (FZD3+LRP5)
WNT9A_FZD4_LRP5	WNT9A_FZD4_LRP5	WNT9A	FZD4_LRP5	KEGG: hsa04310; PMID: 23209291	WNT9A - (FZD4+LRP5)
WNT9A_FZD5_LRP5	WNT9A_FZD5_LRP5	WNT9A	FZD5_LRP5	KEGG: hsa04310; PMID: 23209292	WNT9A - (FZD5+LRP5)
WNT9A_FZD6_LRP5	WNT9A_FZD6_LRP5	WNT9A	FZD6_LRP5	KEGG: hsa04310; PMID: 23209293	WNT9A - (FZD6+LRP5)
WNT9A_FZD7_LRP5	WNT9A_FZD7_LRP5	WNT9A	FZD7_LRP5	KEGG: hsa04310; PMID: 23209294	WNT9A - (FZD7+LRP5)
WNT9A_FZD8_LRP5	WNT9A_FZD8_LRP5	WNT9A	FZD8_LRP5	KEGG: hsa04310; PMID: 23209295	WNT9A - (FZD8+LRP5)
WNT9A_FZD9_LRP5	WNT9A_FZD9_LRP5	WNT9A	FZD9_LRP5	KEGG: hsa04310; PMID: 23209296	WNT9A - (FZD9+LRP5)
WNT9B_FZD1_LRP5	WNT9B_FZD1_LRP5	WNT9B	FZD1_LRP5	KEGG: hsa04310; PMID: 23209297	WNT9B - (FZD1+LRP5)
WNT9B_FZD10_LRP5	WNT9B_FZD10_LRP5	WNT9B	FZD10_LRP5	KEGG: hsa04310; PMID: 23209298	WNT9B - (FZD10+LRP5)
WNT9B_FZD2_LRP5	WNT9B_FZD2_LRP5	WNT9B	FZD2_LRP5	KEGG: hsa04310; PMID: 23209299	WNT9B - (FZD2+LRP5)
WNT9B_FZD3_LRP5	WNT9B_FZD3_LRP5	WNT9B	FZD3_LRP5	KEGG: hsa04310; PMID: 23209300	WNT9B - (FZD3+LRP5)
WNT9B_FZD4_LRP5	WNT9B_FZD4_LRP5	WNT9B	FZD4_LRP5	KEGG: hsa04310; PMID: 23209301	WNT9B - (FZD4+LRP5)
WNT9B_FZD5_LRP5	WNT9B_FZD5_LRP5	WNT9B	FZD5_LRP5	KEGG: hsa04310; PMID: 23209302	WNT9B - (FZD5+LRP5)
WNT9B_FZD6_LRP5	WNT9B_FZD6_LRP5	WNT9B	FZD6_LRP5	KEGG: hsa04310; PMID: 23209303	WNT9B - (FZD6+LRP5)
WNT9B_FZD7_LRP5	WNT9B_FZD7_LRP5	WNT9B	FZD7_LRP5	KEGG: hsa04310; PMID: 23209304	WNT9B - (FZD7+LRP5)
WNT9B_FZD8_LRP5	WNT9B_FZD8_LRP5	WNT9B	FZD8_LRP5	KEGG: hsa04310; PMID: 23209305	WNT9B - (FZD8+LRP5)
WNT9B_FZD9_LRP5	WNT9B_FZD9_LRP5	WNT9B	FZD9_LRP5	KEGG: hsa04310; PMID: 23209306	WNT9B - (FZD9+LRP5)
WNT1_FZD1_LRP6	WNT1_FZD1_LRP6	WNT1	FZD1_LRP6	KEGG: hsa04310; PMID: 23209147	WNT1 - (FZD1+LRP6)
WNT1_FZD10_LRP6	WNT1_FZD10_LRP6	WNT1	FZD10_LRP6	KEGG: hsa04310; PMID: 23209148	WNT1 - (FZD10+LRP6)
WNT1_FZD2_LRP6	WNT1_FZD2_LRP6	WNT1	FZD2_LRP6	KEGG: hsa04310; PMID: 23209149	WNT1 - (FZD2+LRP6)
WNT1_FZD3_LRP6	WNT1_FZD3_LRP6	WNT1	FZD3_LRP6	KEGG: hsa04310; PMID: 23209150	WNT1 - (FZD3+LRP6)
WNT1_FZD4_LRP6	WNT1_FZD4_LRP6	WNT1	FZD4_LRP6	KEGG: hsa04310; PMID: 23209151	WNT1 - (FZD4+LRP6)
WNT1_FZD5_LRP6	WNT1_FZD5_LRP6	WNT1	FZD5_LRP6	KEGG: hsa04310; PMID: 23209152	WNT1 - (FZD5+LRP6)
WNT1_FZD6_LRP6	WNT1_FZD6_LRP6	WNT1	FZD6_LRP6	KEGG: hsa04310; PMID: 23209153	WNT1 - (FZD6+LRP6)
WNT1_FZD7_LRP6	WNT1_FZD7_LRP6	WNT1	FZD7_LRP6	KEGG: hsa04310; PMID: 23209154	WNT1 - (FZD7+LRP6)
WNT1_FZD8_LRP6	WNT1_FZD8_LRP6	WNT1	FZD8_LRP6	KEGG: hsa04310; PMID: 23209155	WNT1 - (FZD8+LRP6)
WNT1_FZD9_LRP6	WNT1_FZD9_LRP6	WNT1	FZD9_LRP6	KEGG: hsa04310; PMID: 23209156	WNT1 - (FZD9+LRP6)
WNT10A_FZD1_LRP6	WNT10A_FZD1_LRP6	WNT10A	FZD1_LRP6	KEGG: hsa04310; PMID: 23209157	WNT10A - (FZD1+LRP6)
WNT10A_FZD10_LRP6	WNT10A_FZD10_LRP6	WNT10A	FZD10_LRP6	KEGG: hsa04310; PMID: 23209158	WNT10A - (FZD10+LRP6)
WNT10A_FZD2_LRP6	WNT10A_FZD2_LRP6	WNT10A	FZD2_LRP6	KEGG: hsa04310; PMID: 23209159	WNT10A - (FZD2+LRP6)
WNT10A_FZD3_LRP6	WNT10A_FZD3_LRP6	WNT10A	FZD3_LRP6	KEGG: hsa04310; PMID: 23209160	WNT10A - (FZD3+LRP6)
WNT10A_FZD4_LRP6	WNT10A_FZD4_LRP6	WNT10A	FZD4_LRP6	KEGG: hsa04310; PMID: 23209161	WNT10A - (FZD4+LRP6)
WNT10A_FZD5_LRP6	WNT10A_FZD5_LRP6	WNT10A	FZD5_LRP6	KEGG: hsa04310; PMID: 23209162	WNT10A - (FZD5+LRP6)
WNT10A_FZD6_LRP6	WNT10A_FZD6_LRP6	WNT10A	FZD6_LRP6	KEGG: hsa04310; PMID: 23209163	WNT10A - (FZD6+LRP6)
WNT10A_FZD7_LRP6	WNT10A_FZD7_LRP6	WNT10A	FZD7_LRP6	KEGG: hsa04310; PMID: 23209164	WNT10A - (FZD7+LRP6)
WNT10A_FZD8_LRP6	WNT10A_FZD8_LRP6	WNT10A	FZD8_LRP6	KEGG: hsa04310; PMID: 23209165	WNT10A - (FZD8+LRP6)
WNT10A_FZD9_LRP6	WNT10A_FZD9_LRP6	WNT10A	FZD9_LRP6	KEGG: hsa04310; PMID: 23209166	WNT10A - (FZD9+LRP6)
WNT10B_FZD1_LRP6	WNT10B_FZD1_LRP6	WNT10B	FZD1_LRP6	KEGG: hsa04310; PMID: 23209167	WNT10B - (FZD1+LRP6)
WNT10B_FZD10_LRP6	WNT10B_FZD10_LRP6	WNT10B	FZD10_LRP6	KEGG: hsa04310; PMID: 23209168	WNT10B - (FZD10+LRP6)
WNT10B_FZD2_LRP6	WNT10B_FZD2_LRP6	WNT10B	FZD2_LRP6	KEGG: hsa04310; PMID: 23209169	WNT10B - (FZD2+LRP6)
WNT10B_FZD3_LRP6	WNT10B_FZD3_LRP6	WNT10B	FZD3_LRP6	KEGG: hsa04310; PMID: 23209170	WNT10B - (FZD3+LRP6)
WNT10B_FZD4_LRP6	WNT10B_FZD4_LRP6	WNT10B	FZD4_LRP6	KEGG: hsa04310; PMID: 23209171	WNT10B - (FZD4+LRP6)
WNT10B_FZD5_LRP6	WNT10B_FZD5_LRP6	WNT10B	FZD5_LRP6	KEGG: hsa04310; PMID: 23209172	WNT10B - (FZD5+LRP6)
WNT10B_FZD6_LRP6	WNT10B_FZD6_LRP6	WNT10B	FZD6_LRP6	KEGG: hsa04310; PMID: 23209173	WNT10B - (FZD6+LRP6)
WNT10B_FZD7_LRP6	WNT10B_FZD7_LRP6	WNT10B	FZD7_LRP6	KEGG: hsa04310; PMID: 23209174	WNT10B - (FZD7+LRP6)
WNT10B_FZD8_LRP6	WNT10B_FZD8_LRP6	WNT10B	FZD8_LRP6	KEGG: hsa04310; PMID: 23209175	WNT10B - (FZD8+LRP6)
WNT10B_FZD9_LRP6	WNT10B_FZD9_LRP6	WNT10B	FZD9_LRP6	KEGG: hsa04310; PMID: 23209176	WNT10B - (FZD9+LRP6)
WNT16_FZD1_LRP6	WNT16_FZD1_LRP6	WNT16	FZD1_LRP6	KEGG: hsa04310; PMID: 23209177	WNT16 - (FZD1+LRP6)
WNT16_FZD10_LRP6	WNT16_FZD10_LRP6	WNT16	FZD10_LRP6	KEGG: hsa04310; PMID: 23209178	WNT16 - (FZD10+LRP6)
WNT16_FZD2_LRP6	WNT16_FZD2_LRP6	WNT16	FZD2_LRP6	KEGG: hsa04310; PMID: 23209179	WNT16 - (FZD2+LRP6)
WNT16_FZD3_LRP6	WNT16_FZD3_LRP6	WNT16	FZD3_LRP6	KEGG: hsa04310; PMID: 23209180	WNT16 - (FZD3+LRP6)
WNT16_FZD4_LRP6	WNT16_FZD4_LRP6	WNT16	FZD4_LRP6	KEGG: hsa04310; PMID: 23209181	WNT16 - (FZD4+LRP6)
WNT16_FZD5_LRP6	WNT16_FZD5_LRP6	WNT16	FZD5_LRP6	KEGG: hsa04310; PMID: 23209182	WNT16 - (FZD5+LRP6)
WNT16_FZD6_LRP6	WNT16_FZD6_LRP6	WNT16	FZD6_LRP6	KEGG: hsa04310; PMID: 23209183	WNT16 - (FZD6+LRP6)
WNT16_FZD7_LRP6	WNT16_FZD7_LRP6	WNT16	FZD7_LRP6	KEGG: hsa04310; PMID: 23209184	WNT16 - (FZD7+LRP6)
WNT16_FZD8_LRP6	WNT16_FZD8_LRP6	WNT16	FZD8_LRP6	KEGG: hsa04310; PMID: 23209185	WNT16 - (FZD8+LRP6)
WNT16_FZD9_LRP6	WNT16_FZD9_LRP6	WNT16	FZD9_LRP6	KEGG: hsa04310; PMID: 23209186	WNT16 - (FZD9+LRP6)
WNT2_FZD1_LRP6	WNT2_FZD1_LRP6	WNT2	FZD1_LRP6	KEGG: hsa04310; PMID: 23209187	WNT2 - (FZD1+LRP6)
WNT2_FZD10_LRP6	WNT2_FZD10_LRP6	WNT2	FZD10_LRP6	KEGG: hsa04310; PMID: 23209188	WNT2 - (FZD10+LRP6)
WNT2_FZD2_LRP6	WNT2_FZD2_LRP6	WNT2	FZD2_LRP6	KEGG: hsa04310; PMID: 23209189	WNT2 - (FZD2+LRP6)
WNT2_FZD3_LRP6	WNT2_FZD3_LRP6	WNT2	FZD3_LRP6	KEGG: hsa04310; PMID: 23209190	WNT2 - (FZD3+LRP6)
WNT2_FZD4_LRP6	WNT2_FZD4_LRP6	WNT2	FZD4_LRP6	KEGG: hsa04310; PMID: 23209191	WNT2 - (FZD4+LRP6)
WNT2_FZD5_LRP6	WNT2_FZD5_LRP6	WNT2	FZD5_LRP6	KEGG: hsa04310; PMID: 23209192	WNT2 - (FZD5+LRP6)
WNT2_FZD6_LRP6	WNT2_FZD6_LRP6	WNT2	FZD6_LRP6	KEGG: hsa04310; PMID: 23209193	WNT2 - (FZD6+LRP6)
WNT2_FZD7_LRP6	WNT2_FZD7_LRP6	WNT2	FZD7_LRP6	KEGG: hsa04310; PMID: 23209194	WNT2 - (FZD7+LRP6)
WNT2_FZD8_LRP6	WNT2_FZD8_LRP6	WNT2	FZD8_LRP6	KEGG: hsa04310; PMID: 23209195	WNT2 - (FZD8+LRP6)
WNT2_FZD9_LRP6	WNT2_FZD9_LRP6	WNT2	FZD9_LRP6	KEGG: hsa04310; PMID: 23209196	WNT2 - (FZD9+LRP6)
WNT2B_FZD1_LRP6	WNT2B_FZD1_LRP6	WNT2B	FZD1_LRP6	KEGG: hsa04310; PMID: 23209197	WNT2B - (FZD1+LRP6)
WNT2B_FZD10_LRP6	WNT2B_FZD10_LRP6	WNT2B	FZD10_LRP6	KEGG: hsa04310; PMID: 23209198	WNT2B - (FZD10+LRP6)
WNT2B_FZD2_LRP6	WNT2B_FZD2_LRP6	WNT2B	FZD2_LRP6	KEGG: hsa04310; PMID: 23209199	WNT2B - (FZD2+LRP6)
WNT2B_FZD3_LRP6	WNT2B_FZD3_LRP6	WNT2B	FZD3_LRP6	KEGG: hsa04310; PMID: 23209200	WNT2B - (FZD3+LRP6)
WNT2B_FZD4_LRP6	WNT2B_FZD4_LRP6	WNT2B	FZD4_LRP6	KEGG: hsa04310; PMID: 23209201	WNT2B - (FZD4+LRP6)
WNT2B_FZD5_LRP6	WNT2B_FZD5_LRP6	WNT2B	FZD5_LRP6	KEGG: hsa04310; PMID: 23209202	WNT2B - (FZD5+LRP6)
WNT2B_FZD6_LRP6	WNT2B_FZD6_LRP6	WNT2B	FZD6_LRP6	KEGG: hsa04310; PMID: 23209203	WNT2B - (FZD6+LRP6)
WNT2B_FZD7_LRP6	WNT2B_FZD7_LRP6	WNT2B	FZD7_LRP6	KEGG: hsa04310; PMID: 23209204	WNT2B - (FZD7+LRP6)
WNT2B_FZD8_LRP6	WNT2B_FZD8_LRP6	WNT2B	FZD8_LRP6	KEGG: hsa04310; PMID: 23209205	WNT2B - (FZD8+LRP6)
WNT2B_FZD9_LRP6	WNT2B_FZD9_LRP6	WNT2B	FZD9_LRP6	KEGG: hsa04310; PMID: 23209206	WNT2B - (FZD9+LRP6)
WNT3_FZD1_LRP6	WNT3_FZD1_LRP6	WNT3	FZD1_LRP6	KEGG: hsa04310; PMID: 23209207	WNT3 - (FZD1+LRP6)
WNT3_FZD10_LRP6	WNT3_FZD10_LRP6	WNT3	FZD10_LRP6	KEGG: hsa04310; PMID: 23209208	WNT3 - (FZD10+LRP6)
WNT3_FZD2_LRP6	WNT3_FZD2_LRP6	WNT3	FZD2_LRP6	KEGG: hsa04310; PMID: 23209209	WNT3 - (FZD2+LRP6)
WNT3_FZD3_LRP6	WNT3_FZD3_LRP6	WNT3	FZD3_LRP6	KEGG: hsa04310; PMID: 23209210	WNT3 - (FZD3+LRP6)
WNT3_FZD4_LRP6	WNT3_FZD4_LRP6	WNT3	FZD4_LRP6	KEGG: hsa04310; PMID: 23209211	WNT3 - (FZD4+LRP6)
WNT3_FZD5_LRP6	WNT3_FZD5_LRP6	WNT3	FZD5_LRP6	KEGG: hsa04310; PMID: 23209212	WNT3 - (FZD5+LRP6)
WNT3_FZD6_LRP6	WNT3_FZD6_LRP6	WNT3	FZD6_LRP6	KEGG: hsa04310; PMID: 23209213	WNT3 - (FZD6+LRP6)
WNT3_FZD7_LRP6	WNT3_FZD7_LRP6	WNT3	FZD7_LRP6	KEGG: hsa04310; PMID: 23209214	WNT3 - (FZD7+LRP6)
WNT3_FZD8_LRP6	WNT3_FZD8_LRP6	WNT3	FZD8_LRP6	KEGG: hsa04310; PMID: 23209215	WNT3 - (FZD8+LRP6)
WNT3_FZD9_LRP6	WNT3_FZD9_LRP6	WNT3	FZD9_LRP6	KEGG: hsa04310; PMID: 23209216	WNT3 - (FZD9+LRP6)
WNT3A_FZD1_LRP6	WNT3A_FZD1_LRP6	WNT3A	FZD1_LRP6	KEGG: hsa04310; PMID: 23209217	WNT3A - (FZD1+LRP6)
WNT3A_FZD10_LRP6	WNT3A_FZD10_LRP6	WNT3A	FZD10_LRP6	KEGG: hsa04310; PMID: 23209218	WNT3A - (FZD10+LRP6)
WNT3A_FZD2_LRP6	WNT3A_FZD2_LRP6	WNT3A	FZD2_LRP6	KEGG: hsa04310; PMID: 23209219	WNT3A - (FZD2+LRP6)
WNT3A_FZD3_LRP6	WNT3A_FZD3_LRP6	WNT3A	FZD3_LRP6	KEGG: hsa04310; PMID: 23209220	WNT3A - (FZD3+LRP6)
WNT3A_FZD4_LRP6	WNT3A_FZD4_LRP6	WNT3A	FZD4_LRP6	KEGG: hsa04310; PMID: 23209221	WNT3A - (FZD4+LRP6)
WNT3A_FZD5_LRP6	WNT3A_FZD5_LRP6	WNT3A	FZD5_LRP6	KEGG: hsa04310; PMID: 23209222	WNT3A - (FZD5+LRP6)
WNT3A_FZD6_LRP6	WNT3A_FZD6_LRP6	WNT3A	FZD6_LRP6	KEGG: hsa04310; PMID: 23209223	WNT3A - (FZD6+LRP6)
WNT3A_FZD7_LRP6	WNT3A_FZD7_LRP6	WNT3A	FZD7_LRP6	KEGG: hsa04310; PMID: 23209224	WNT3A - (FZD7+LRP6)
WNT3A_FZD8_LRP6	WNT3A_FZD8_LRP6	WNT3A	FZD8_LRP6	KEGG: hsa04310; PMID: 23209225	WNT3A - (FZD8+LRP6)
WNT3A_FZD9_LRP6	WNT3A_FZD9_LRP6	WNT3A	FZD9_LRP6	KEGG: hsa04310; PMID: 23209226	WNT3A - (FZD9+LRP6)
WNT4_FZD1_LRP6	WNT4_FZD1_LRP6	WNT4	FZD1_LRP6	KEGG: hsa04310; PMID: 23209227	WNT4 - (FZD1+LRP6)
WNT4_FZD10_LRP6	WNT4_FZD10_LRP6	WNT4	FZD10_LRP6	KEGG: hsa04310; PMID: 23209228	WNT4 - (FZD10+LRP6)
WNT4_FZD2_LRP6	WNT4_FZD2_LRP6	WNT4	FZD2_LRP6	KEGG: hsa04310; PMID: 23209229	WNT4 - (FZD2+LRP6)
WNT4_FZD3_LRP6	WNT4_FZD3_LRP6	WNT4	FZD3_LRP6	KEGG: hsa04310; PMID: 23209230	WNT4 - (FZD3+LRP6)
WNT4_FZD4_LRP6	WNT4_FZD4_LRP6	WNT4	FZD4_LRP6	KEGG: hsa04310; PMID: 23209231	WNT4 - (FZD4+LRP6)
WNT4_FZD5_LRP6	WNT4_FZD5_LRP6	WNT4	FZD5_LRP6	KEGG: hsa04310; PMID: 23209232	WNT4 - (FZD5+LRP6)
WNT4_FZD6_LRP6	WNT4_FZD6_LRP6	WNT4	FZD6_LRP6	KEGG: hsa04310; PMID: 23209233	WNT4 - (FZD6+LRP6)
WNT4_FZD7_LRP6	WNT4_FZD7_LRP6	WNT4	FZD7_LRP6	KEGG: hsa04310; PMID: 23209234	WNT4 - (FZD7+LRP6)
WNT4_FZD8_LRP6	WNT4_FZD8_LRP6	WNT4	FZD8_LRP6	KEGG: hsa04310; PMID: 23209235	WNT4 - (FZD8+LRP6)
WNT4_FZD9_LRP6	WNT4_FZD9_LRP6	WNT4	FZD9_LRP6	KEGG: hsa04310; PMID: 23209236	WNT4 - (FZD9+LRP6)
WNT6_FZD1_LRP6	WNT6_FZD1_LRP6	WNT6	FZD1_LRP6	KEGG: hsa04310; PMID: 23209237	WNT6 - (FZD1+LRP6)
WNT6_FZD10_LRP6	WNT6_FZD10_LRP6	WNT6	FZD10_LRP6	KEGG: hsa04310; PMID: 23209238	WNT6 - (FZD10+LRP6)
WNT6_FZD2_LRP6	WNT6_FZD2_LRP6	WNT6	FZD2_LRP6	KEGG: hsa04310; PMID: 23209239	WNT6 - (FZD2+LRP6)
WNT6_FZD3_LRP6	WNT6_FZD3_LRP6	WNT6	FZD3_LRP6	KEGG: hsa04310; PMID: 23209240	WNT6 - (FZD3+LRP6)
WNT6_FZD4_LRP6	WNT6_FZD4_LRP6	WNT6	FZD4_LRP6	KEGG: hsa04310; PMID: 23209241	WNT6 - (FZD4+LRP6)
WNT6_FZD5_LRP6	WNT6_FZD5_LRP6	WNT6	FZD5_LRP6	KEGG: hsa04310; PMID: 23209242	WNT6 - (FZD5+LRP6)
WNT6_FZD6_LRP6	WNT6_FZD6_LRP6	WNT6	FZD6_LRP6	KEGG: hsa04310; PMID: 23209243	WNT6 - (FZD6+LRP6)
WNT6_FZD7_LRP6	WNT6_FZD7_LRP6	WNT6	FZD7_LRP6	KEGG: hsa04310; PMID: 23209244	WNT6 - (FZD7+LRP6)
WNT6_FZD8_LRP6	WNT6_FZD8_LRP6	WNT6	FZD8_LRP6	KEGG: hsa04310; PMID: 23209245	WNT6 - (FZD8+LRP6)
WNT6_FZD9_LRP6	WNT6_FZD9_LRP6	WNT6	FZD9_LRP6	KEGG: hsa04310; PMID: 23209246	WNT6 - (FZD9+LRP6)
WNT7A_FZD1_LRP6	WNT7A_FZD1_LRP6	WNT7A	FZD1_LRP6	KEGG: hsa04310; PMID: 23209247	WNT7A - (FZD1+LRP6)
WNT7A_FZD10_LRP6	WNT7A_FZD10_LRP6	WNT7A	FZD10_LRP6	KEGG: hsa04310; PMID: 23209248	WNT7A - (FZD10+LRP6)
WNT7A_FZD2_LRP6	WNT7A_FZD2_LRP6	WNT7A	FZD2_LRP6	KEGG: hsa04310; PMID: 23209249	WNT7A - (FZD2+LRP6)
WNT7A_FZD3_LRP6	WNT7A_FZD3_LRP6	WNT7A	FZD3_LRP6	KEGG: hsa04310; PMID: 23209250	WNT7A - (FZD3+LRP6)
WNT7A_FZD4_LRP6	WNT7A_FZD4_LRP6	WNT7A	FZD4_LRP6	KEGG: hsa04310; PMID: 23209251	WNT7A - (FZD4+LRP6)
WNT7A_FZD5_LRP6	WNT7A_FZD5_LRP6	WNT7A	FZD5_LRP6	KEGG: hsa04310; PMID: 23209252	WNT7A - (FZD5+LRP6)
WNT7A_FZD6_LRP6	WNT7A_FZD6_LRP6	WNT7A	FZD6_LRP6	KEGG: hsa04310; PMID: 23209253	WNT7A - (FZD6+LRP6)
WNT7A_FZD7_LRP6	WNT7A_FZD7_LRP6	WNT7A	FZD7_LRP6	KEGG: hsa04310; PMID: 23209254	WNT7A - (FZD7+LRP6)
WNT7A_FZD8_LRP6	WNT7A_FZD8_LRP6	WNT7A	FZD8_LRP6	KEGG: hsa04310; PMID: 23209255	WNT7A - (FZD8+LRP6)
WNT7A_FZD9_LRP6	WNT7A_FZD9_LRP6	WNT7A	FZD9_LRP6	KEGG: hsa04310; PMID: 23209256	WNT7A - (FZD9+LRP6)
WNT7B_FZD1_LRP6	WNT7B_FZD1_LRP6	WNT7B	FZD1_LRP6	KEGG: hsa04310; PMID: 23209257	WNT7B - (FZD1+LRP6)
WNT7B_FZD10_LRP6	WNT7B_FZD10_LRP6	WNT7B	FZD10_LRP6	KEGG: hsa04310; PMID: 23209258	WNT7B - (FZD10+LRP6)
WNT7B_FZD2_LRP6	WNT7B_FZD2_LRP6	WNT7B	FZD2_LRP6	KEGG: hsa04310; PMID: 23209259	WNT7B - (FZD2+LRP6)
WNT7B_FZD3_LRP6	WNT7B_FZD3_LRP6	WNT7B	FZD3_LRP6	KEGG: hsa04310; PMID: 23209260	WNT7B - (FZD3+LRP6)
WNT7B_FZD4_LRP6	WNT7B_FZD4_LRP6	WNT7B	FZD4_LRP6	KEGG: hsa04310; PMID: 23209261	WNT7B - (FZD4+LRP6)
WNT7B_FZD5_LRP6	WNT7B_FZD5_LRP6	WNT7B	FZD5_LRP6	KEGG: hsa04310; PMID: 23209262	WNT7B - (FZD5+LRP6)
WNT7B_FZD6_LRP6	WNT7B_FZD6_LRP6	WNT7B	FZD6_LRP6	KEGG: hsa04310; PMID: 23209263	WNT7B - (FZD6+LRP6)
WNT7B_FZD7_LRP6	WNT7B_FZD7_LRP6	WNT7B	FZD7_LRP6	KEGG: hsa04310; PMID: 23209264	WNT7B - (FZD7+LRP6)
WNT7B_FZD8_LRP6	WNT7B_FZD8_LRP6	WNT7B	FZD8_LRP6	KEGG: hsa04310; PMID: 23209265	WNT7B - (FZD8+LRP6)
WNT7B_FZD9_LRP6	WNT7B_FZD9_LRP6	WNT7B	FZD9_LRP6	KEGG: hsa04310; PMID: 23209266	WNT7B - (FZD9+LRP6)
WNT8A_FZD1_LRP6	WNT8A_FZD1_LRP6	WNT8A	FZD1_LRP6	KEGG: hsa04310; PMID: 23209267	WNT8A - (FZD1+LRP6)
WNT8A_FZD10_LRP6	WNT8A_FZD10_LRP6	WNT8A	FZD10_LRP6	KEGG: hsa04310; PMID: 23209268	WNT8A - (FZD10+LRP6)
WNT8A_FZD2_LRP6	WNT8A_FZD2_LRP6	WNT8A	FZD2_LRP6	KEGG: hsa04310; PMID: 23209269	WNT8A - (FZD2+LRP6)
WNT8A_FZD3_LRP6	WNT8A_FZD3_LRP6	WNT8A	FZD3_LRP6	KEGG: hsa04310; PMID: 23209270	WNT8A - (FZD3+LRP6)
WNT8A_FZD4_LRP6	WNT8A_FZD4_LRP6	WNT8A	FZD4_LRP6	KEGG: hsa04310; PMID: 23209271	WNT8A - (FZD4+LRP6)
WNT8A_FZD5_LRP6	WNT8A_FZD5_LRP6	WNT8A	FZD5_LRP6	KEGG: hsa04310; PMID: 23209272	WNT8A - (FZD5+LRP6)
WNT8A_FZD6_LRP6	WNT8A_FZD6_LRP6	WNT8A	FZD6_LRP6	KEGG: hsa04310; PMID: 23209273	WNT8A - (FZD6+LRP6)
WNT8A_FZD7_LRP6	WNT8A_FZD7_LRP6	WNT8A	FZD7_LRP6	KEGG: hsa04310; PMID: 23209274	WNT8A - (FZD7+LRP6)
WNT8A_FZD8_LRP6	WNT8A_FZD8_LRP6	WNT8A	FZD8_LRP6	KEGG: hsa04310; PMID: 23209275	WNT8A - (FZD8+LRP6)
WNT8A_FZD9_LRP6	WNT8A_FZD9_LRP6	WNT8A	FZD9_LRP6	KEGG: hsa04310; PMID: 23209276	WNT8A - (FZD9+LRP6)
WNT8B_FZD1_LRP6	WNT8B_FZD1_LRP6	WNT8B	FZD1_LRP6	KEGG: hsa04310; PMID: 23209277	WNT8B - (FZD1+LRP6)
WNT8B_FZD10_LRP6	WNT8B_FZD10_LRP6	WNT8B	FZD10_LRP6	KEGG: hsa04310; PMID: 23209278	WNT8B - (FZD10+LRP6)
WNT8B_FZD2_LRP6	WNT8B_FZD2_LRP6	WNT8B	FZD2_LRP6	KEGG: hsa04310; PMID: 23209279	WNT8B - (FZD2+LRP6)
WNT8B_FZD3_LRP6	WNT8B_FZD3_LRP6	WNT8B	FZD3_LRP6	KEGG: hsa04310; PMID: 23209280	WNT8B - (FZD3+LRP6)
WNT8B_FZD4_LRP6	WNT8B_FZD4_LRP6	WNT8B	FZD4_LRP6	KEGG: hsa04310; PMID: 23209281	WNT8B - (FZD4+LRP6)
WNT8B_FZD5_LRP6	WNT8B_FZD5_LRP6	WNT8B	FZD5_LRP6	KEGG: hsa04310; PMID: 23209282	WNT8B - (FZD5+LRP6)
WNT8B_FZD6_LRP6	WNT8B_FZD6_LRP6	WNT8B	FZD6_LRP6	KEGG: hsa04310; PMID: 23209283	WNT8B - (FZD6+LRP6)
WNT8B_FZD7_LRP6	WNT8B_FZD7_LRP6	WNT8B	FZD7_LRP6	KEGG: hsa04310; PMID: 23209284	WNT8B - (FZD7+LRP6)
WNT8B_FZD8_LRP6	WNT8B_FZD8_LRP6	WNT8B	FZD8_LRP6	KEGG: hsa04310; PMID: 23209285	WNT8B - (FZD8+LRP6)
WNT8B_FZD9_LRP6	WNT8B_FZD9_LRP6	WNT8B	FZD9_LRP6	KEGG: hsa04310; PMID: 23209286	WNT8B - (FZD9+LRP6)
WNT9A_FZD1_LRP6	WNT9A_FZD1_LRP6	WNT9A	FZD1_LRP6	KEGG: hsa04310; PMID: 23209287	WNT9A - (FZD1+LRP6)
WNT9A_FZD10_LRP6	WNT9A_FZD10_LRP6	WNT9A	FZD10_LRP6	KEGG: hsa04310; PMID: 23209288	WNT9A - (FZD10+LRP6)
WNT9A_FZD2_LRP6	WNT9A_FZD2_LRP6	WNT9A	FZD2_LRP6	KEGG: hsa04310; PMID: 23209289	WNT9A - (FZD2+LRP6)
WNT9A_FZD3_LRP6	WNT9A_FZD3_LRP6	WNT9A	FZD3_LRP6	KEGG: hsa04310; PMID: 23209290	WNT9A - (FZD3+LRP6)
WNT9A_FZD4_LRP6	WNT9A_FZD4_LRP6	WNT9A	FZD4_LRP6	KEGG: hsa04310; PMID: 23209291	WNT9A - (FZD4+LRP6)
WNT9A_FZD5_LRP6	WNT9A_FZD5_LRP6	WNT9A	FZD5_LRP6	KEGG: hsa04310; PMID: 23209292	WNT9A - (FZD5+LRP6)
WNT9A_FZD6_LRP6	WNT9A_FZD6_LRP6	WNT9A	FZD6_LRP6	KEGG: hsa04310; PMID: 23209293	WNT9A - (FZD6+LRP6)
WNT9A_FZD7_LRP6	WNT9A_FZD7_LRP6	WNT9A	FZD7_LRP6	KEGG: hsa04310; PMID: 23209294	WNT9A - (FZD7+LRP6)
WNT9A_FZD8_LRP6	WNT9A_FZD8_LRP6	WNT9A	FZD8_LRP6	KEGG: hsa04310; PMID: 23209295	WNT9A - (FZD8+LRP6)
WNT9A_FZD9_LRP6	WNT9A_FZD9_LRP6	WNT9A	FZD9_LRP6	KEGG: hsa04310; PMID: 23209296	WNT9A - (FZD9+LRP6)
WNT9B_FZD1_LRP6	WNT9B_FZD1_LRP6	WNT9B	FZD1_LRP6	KEGG: hsa04310; PMID: 23209297	WNT9B - (FZD1+LRP6)
WNT9B_FZD10_LRP6	WNT9B_FZD10_LRP6	WNT9B	FZD10_LRP6	KEGG: hsa04310; PMID: 23209298	WNT9B - (FZD10+LRP6)
WNT9B_FZD2_LRP6	WNT9B_FZD2_LRP6	WNT9B	FZD2_LRP6	KEGG: hsa04310; PMID: 23209299	WNT9B - (FZD2+LRP6)
WNT9B_FZD3_LRP6	WNT9B_FZD3_LRP6	WNT9B	FZD3_LRP6	KEGG: hsa04310; PMID: 23209300	WNT9B - (FZD3+LRP6)
WNT9B_FZD4_LRP6	WNT9B_FZD4_LRP6	WNT9B	FZD4_LRP6	KEGG: hsa04310; PMID: 23209301	WNT9B - (FZD4+LRP6)
WNT9B_FZD5_LRP6	WNT9B_FZD5_LRP6	WNT9B	FZD5_LRP6	KEGG: hsa04310; PMID: 23209302	WNT9B - (FZD5+LRP6)
WNT9B_FZD6_LRP6	WNT9B_FZD6_LRP6	WNT9B	FZD6_LRP6	KEGG: hsa04310; PMID: 23209303	WNT9B - (FZD6+LRP6)
WNT9B_FZD7_LRP6	WNT9B_FZD7_LRP6	WNT9B	FZD7_LRP6	KEGG: hsa04310; PMID: 23209304	WNT9B - (FZD7+LRP6)
WNT9B_FZD8_LRP6	WNT9B_FZD8_LRP6	WNT9B	FZD8_LRP6	KEGG: hsa04310; PMID: 23209305	WNT9B - (FZD8+LRP6)
WNT9B_FZD9_LRP6	WNT9B_FZD9_LRP6	WNT9B	FZD9_LRP6	KEGG: hsa04310; PMID: 23209306	WNT9B - (FZD9+LRP6)
WNT5A_FZD1	WNT5A_FZD1	WNT5A	FZD1	KEGG: hsa04310	WNT5A - (FZD1)
WNT5A_FZD10	WNT5A_FZD10	WNT5A	FZD10	KEGG: hsa04310	WNT5A - (FZD10)
WNT5A_FZD2	WNT5A_FZD2	WNT5A	FZD2	KEGG: hsa04310	WNT5A - (FZD2)
WNT5A_FZD3	WNT5A_FZD3	WNT5A	FZD3	KEGG: hsa04310	WNT5A - (FZD3)
WNT5A_FZD4	WNT5A_FZD4	WNT5A	FZD4	KEGG: hsa04310	WNT5A - (FZD4)
WNT5A_FZD5	WNT5A_FZD5	WNT5A	FZD5	KEGG: hsa04310	WNT5A - (FZD5)
WNT5A_FZD6	WNT5A_FZD6	WNT5A	FZD6	KEGG: hsa04311	WNT5A - (FZD6)
WNT5A_FZD7	WNT5A_FZD7	WNT5A	FZD7	KEGG: hsa04312	WNT5A - (FZD7)
WNT5A_FZD8	WNT5A_FZD8	WNT5A	FZD8	KEGG: hsa04313	WNT5A - (FZD8)
WNT5A_FZD9	WNT5A_FZD9	WNT5A	FZD9	KEGG: hsa04314	WNT5A - (FZD9)
WNT5A_MCAM	WNT5A_MCAM	WNT5A	MCAM	PMID: 24335906	WNT5A - (MCAM)
WNT11_FZD1	WNT11_FZD1	WNT11	FZD1	KEGG: hsa04325	WNT11 - (FZD1)
WNT11_FZD10	WNT11_FZD10	WNT11	FZD10	KEGG: hsa04326	WNT11 - (FZD10)
WNT11_FZD2	WNT11_FZD2	WNT11	FZD2	KEGG: hsa04327	WNT11 - (FZD2)
WNT11_FZD3	WNT11_FZD3	WNT11	FZD3	KEGG: hsa04328	WNT11 - (FZD3)
WNT11_FZD4	WNT11_FZD4	WNT11	FZD4	KEGG: hsa04329	WNT11 - (FZD4)
WNT11_FZD5	WNT11_FZD5	WNT11	FZD5	KEGG: hsa04330	WNT11 - (FZD5)
WNT11_FZD6	WNT11_FZD6	WNT11	FZD6	KEGG: hsa04331	WNT11 - (FZD6)
WNT11_FZD7	WNT11_FZD7	WNT11	FZD7	KEGG: hsa04332	WNT11 - (FZD7)
WNT11_FZD8	WNT11_FZD8	WNT11	FZD8	KEGG: hsa04333	WNT11 - (FZD8)
WNT11_FZD9	WNT11_FZD9	WNT11	FZD9	KEGG: hsa04334	WNT11 - (FZD9)
EGF_EGFR_ERBB2	EGF_EGFR_ERBB2	EGF	EGFR_ERBB2	KEGG: hsa04012	EGF - (EGFR+ERBB2)
TGFA_EGFR_ERBB2	TGFA_EGFR_ERBB2	TGFA	EGFR_ERBB2	KEGG: hsa04012	TGFA - (EGFR+ERBB2)
AREG_EGFR_ERBB2	AREG_EGFR_ERBB2	AREG	EGFR_ERBB2	KEGG: hsa04012	AREG - (EGFR+ERBB2)
BTC_EGFR_ERBB2	BTC_EGFR_ERBB2	BTC	EGFR_ERBB2	KEGG: hsa04012	BTC - (EGFR+ERBB2)
BTC_ERBB2_ERBB4	BTC_ERBB2_ERBB4	BTC	ERBB2_ERBB4	KEGG: hsa04012	BTC - (ERBB2+ERBB4)
HBEGF_EGFR_ERBB2	HBEGF_EGFR_ERBB2	HBEGF	EGFR_ERBB2	KEGG: hsa04012	HBEGF - (EGFR+ERBB2)
HBEGF_ERBB2_ERBB4	HBEGF_ERBB2_ERBB4	HBEGF	ERBB2_ERBB4	KEGG: hsa04012	HBEGF - (ERBB2+ERBB4)
EREG_EGFR_ERBB2	EREG_EGFR_ERBB2	EREG	EGFR_ERBB2	KEGG: hsa04012	EREG - (EGFR+ERBB2)
EREG_ERBB2_ERBB4	EREG_ERBB2_ERBB4	EREG	ERBB2_ERBB4	KEGG: hsa04012	EREG - (ERBB2+ERBB4)
NRG1_ERBB2_ERBB3	NRG1_ERBB2_ERBB3	NRG1	ERBB2_ERBB3	KEGG: hsa04012	NRG1 - (ERBB2+ERBB3)
NRG1_ERBB2_ERBB4	NRG1_ERBB2_ERBB4	NRG1	ERBB2_ERBB4	KEGG: hsa04012	NRG1 - (ERBB2+ERBB4)
NRG2_ERBB2_ERBB3	NRG2_ERBB2_ERBB3	NRG2	ERBB2_ERBB3	KEGG: hsa04012	NRG2 - (ERBB2+ERBB3)
NRG2_ERBB2_ERBB4	NRG2_ERBB2_ERBB4	NRG2	ERBB2_ERBB4	KEGG: hsa04012	NRG2 - (ERBB2+ERBB4)
NRG3_ERBB2_ERBB4	NRG3_ERBB2_ERBB4	NRG3	ERBB2_ERBB4	KEGG: hsa04012	NRG3 - (ERBB2+ERBB4)
NRG4_ERBB2_ERBB4	NRG4_ERBB2_ERBB4	NRG4	ERBB2_ERBB4	KEGG: hsa04012	NRG4 - (ERBB2+ERBB4)
NRG1_ITGAV_ITGB3	NRG1_ITGAV_ITGB3	NRG1	ITGAV_ITGB3	PMID: 20682778	NRG1 - (ITGAV+ITGB3)
FGF1_FGFR1	FGF1_FGFR1	FGF1	FGFR1	PMC: 4393358	FGF1 - (FGFR1)
FGF1_FGFR2	FGF1_FGFR2	FGF1	FGFR2	PMC: 4393358	FGF1 - (FGFR2)
FGF1_FGFR3	FGF1_FGFR3	FGF1	FGFR3	PMC: 4393358	FGF1 - (FGFR3)
FGF1_FGFR4	FGF1_FGFR4	FGF1	FGFR4	PMC: 4393358	FGF1 - (FGFR4)
FGF2_FGFR1	FGF2_FGFR1	FGF2	FGFR1	PMC: 4393358	FGF2 - (FGFR1)
FGF2_FGFR2	FGF2_FGFR2	FGF2	FGFR2	PMC: 4393358	FGF2 - (FGFR2)
FGF2_FGFR3	FGF2_FGFR3	FGF2	FGFR3	PMC: 4393358	FGF2 - (FGFR3)
FGF2_FGFR4	FGF2_FGFR4	FGF2	FGFR4	PMC: 4393358	FGF2 - (FGFR4)
FGF4_FGFR1	FGF4_FGFR1	FGF4	FGFR1	PMC: 4393358	FGF4 - (FGFR1)
FGF4_FGFR2	FGF4_FGFR2	FGF4	FGFR2	PMC: 4393358	FGF4 - (FGFR2)
FGF4_FGFR3	FGF4_FGFR3	FGF4	FGFR3	PMC: 4393358	FGF4 - (FGFR3)
FGF4_FGFR4	FGF4_FGFR4	FGF4	FGFR4	PMC: 4393358	FGF4 - (FGFR4)
FGF5_FGFR1	FGF5_FGFR1	FGF5	FGFR1	PMC: 4393358	FGF5 - (FGFR1)
FGF5_FGFR2	FGF5_FGFR2	FGF5	FGFR2	PMC: 4393358	FGF5 - (FGFR2)
FGF5_FGFR3	FGF5_FGFR3	FGF5	FGFR3	PMC: 4393358	FGF5 - (FGFR3)
FGF5_FGFR4	FGF5_FGFR4	FGF5	FGFR4	PMC: 4393358	FGF5 - (FGFR4)
FGF6_FGFR1	FGF6_FGFR1	FGF6	FGFR1	PMC: 4393358	FGF6 - (FGFR1)
FGF6_FGFR2	FGF6_FGFR2	FGF6	FGFR2	PMC: 4393358	FGF6 - (FGFR2)
FGF6_FGFR3	FGF6_FGFR3	FGF6	FGFR3	PMC: 4393358	FGF6 - (FGFR3)
FGF6_FGFR4	FGF6_FGFR4	FGF6	FGFR4	PMC: 4393358	FGF6 - (FGFR4)
FGF7_FGFR1	FGF7_FGFR1	FGF7	FGFR1	PMC: 4393358	FGF7 - (FGFR1)
FGF7_FGFR2	FGF7_FGFR2	FGF7	FGFR2	PMC: 4393358	FGF7 - (FGFR2)
FGF3_FGFR1	FGF3_FGFR1	FGF3	FGFR1	PMC: 4393358	FGF3 - (FGFR1)
FGF3_FGFR2	FGF3_FGFR2	FGF3	FGFR2	PMC: 4393358	FGF3 - (FGFR2)
FGF10_FGFR1	FGF10_FGFR1	FGF10	FGFR1	PMC: 4393358	FGF10 - (FGFR1)
FGF10_FGFR2	FGF10_FGFR2	FGF10	FGFR2	PMC: 4393358	FGF10 - (FGFR2)
FGF22_FGFR2	FGF22_FGFR2	FGF22	FGFR2	PMC: 4393358	FGF22 - (FGFR2)
FGF8_FGFR1	FGF8_FGFR1	FGF8	FGFR1	PMC: 4393358	FGF8 - (FGFR1)
FGF8_FGFR2	FGF8_FGFR2	FGF8	FGFR2	PMC: 4393358	FGF8 - (FGFR2)
FGF8_FGFR3	FGF8_FGFR3	FGF8	FGFR3	PMC: 4393358	FGF8 - (FGFR3)
FGF8_FGFR4	FGF8_FGFR4	FGF8	FGFR4	PMC: 4393358	FGF8 - (FGFR4)
FGF17_FGFR1	FGF17_FGFR1	FGF17	FGFR1	PMC: 4393358	FGF17 - (FGFR1)
FGF17_FGFR2	FGF17_FGFR2	FGF17	FGFR2	PMC: 4393358	FGF17 - (FGFR2)
FGF17_FGFR3	FGF17_FGFR3	FGF17	FGFR3	PMC: 4393358	FGF17 - (FGFR3)
FGF17_FGFR4	FGF17_FGFR4	FGF17	FGFR4	PMC: 4393358	FGF17 - (FGFR4)
FGF18_FGFR1	FGF18_FGFR1	FGF18	FGFR1	PMC: 4393358	FGF18 - (FGFR1)
FGF18_FGFR2	FGF18_FGFR2	FGF18	FGFR2	PMC: 4393358	FGF18 - (FGFR2)
FGF18_FGFR3	FGF18_FGFR3	FGF18	FGFR3	PMC: 4393358	FGF18 - (FGFR3)
FGF18_FGFR4	FGF18_FGFR4	FGF18	FGFR4	PMC: 4393358	FGF18 - (FGFR4)
FGF9_FGFR1	FGF9_FGFR1	FGF9	FGFR1	PMC: 4393358	FGF9 - (FGFR1)
FGF9_FGFR2	FGF9_FGFR2	FGF9	FGFR2	PMC: 4393358	FGF9 - (FGFR2)
FGF9_FGFR3	FGF9_FGFR3	FGF9	FGFR3	PMC: 4393358	FGF9 - (FGFR3)
FGF9_FGFR4	FGF9_FGFR4	FGF9	FGFR4	PMC: 4393358	FGF9 - (FGFR4)
FGF20_FGFR1	FGF20_FGFR1	FGF20	FGFR1	PMC: 4393358	FGF20 - (FGFR1)
FGF20_FGFR2	FGF20_FGFR2	FGF20	FGFR2	PMC: 4393358	FGF20 - (FGFR2)
FGF20_FGFR3	FGF20_FGFR3	FGF20	FGFR3	PMC: 4393358	FGF20 - (FGFR3)
FGF20_FGFR4	FGF20_FGFR4	FGF20	FGFR4	PMC: 4393358	FGF20 - (FGFR4)
FGF16_FGFR1	FGF16_FGFR1	FGF16	FGFR1	PMC: 4393358	FGF16 - (FGFR1)
FGF16_FGFR2	FGF16_FGFR2	FGF16	FGFR2	PMC: 4393358	FGF16 - (FGFR2)
FGF16_FGFR3	FGF16_FGFR3	FGF16	FGFR3	PMC: 4393358	FGF16 - (FGFR3)
FGF16_FGFR4	FGF16_FGFR4	FGF16	FGFR4	PMC: 4393358	FGF16 - (FGFR4)
FGF15_FGFR1	FGF15_FGFR1	FGF19	FGFR1	PMC: 4393358	FGF19 - (FGFR1)
FGF15_FGFR2	FGF15_FGFR2	FGF19	FGFR2	PMC: 4393358	FGF19 - (FGFR2)
FGF15_FGFR3	FGF15_FGFR3	FGF19	FGFR3	PMC: 4393358	FGF19 - (FGFR3)
FGF15_FGFR4	FGF15_FGFR4	FGF19	FGFR4	PMC: 4393358	FGF19 - (FGFR4)
FGF21_FGFR1	FGF21_FGFR1	FGF21	FGFR1	PMC: 4393358	FGF21 - (FGFR1)
FGF21_FGFR3	FGF21_FGFR3	FGF21	FGFR3	PMC: 4393358	FGF21 - (FGFR3)
FGF23_FGFR1	FGF23_FGFR1	FGF23	FGFR1	PMC: 4393358	FGF23 - (FGFR1)
FGF23_FGFR3	FGF23_FGFR3	FGF23	FGFR3	PMC: 4393358	FGF23 - (FGFR3)
FGF23_FGFR4	FGF23_FGFR4	FGF23	FGFR4	PMC: 4393358	FGF23 - (FGFR4)
PDGFA_PDGFRA	PDGFA_PDGFRA	PDGFA	PDGFRA	PMID: 15207812	PDGFA - (PDGFRA)
PDGFA_PDGFRB	PDGFA_PDGFRB	PDGFA	PDGFRB	PMID: 15207812	PDGFA - (PDGFRB)
PDGFC_PDGFRA	PDGFC_PDGFRA	PDGFC	PDGFRA	PMID: 15207812	PDGFC - (PDGFRA)
VEGFA_VEGFR1R2	VEGFA_VEGFR1R2	VEGFA	FLT1_KDR	PMID: 16633338	VEGFA - (FLT1+KDR)
VEGFC_VEGFR2R3	VEGFC_VEGFR2R3	VEGFC	FLT4_KDR	PMID: 16633339	VEGFC - (FLT4+KDR)
VEGFD_VEGFR2R3	VEGFD_VEGFR2R3	VEGFD	FLT4_KDR	PMID: 16633340	VEGFD - (FLT4+KDR)
IGF1_IGF1R	IGF1_IGF1R	IGF1	IGF1R	PMID: 14604834	IGF1 - (IGF1R)
IGF2_IGF1R	IGF2_IGF1R	IGF2	IGF1R	PMID: 14604834	IGF2 - (IGF1R)
IGF2_IGF2R	IGF2_IGF2R	IGF2	IGF2R	PMID: 14604834	IGF2 - (IGF2R)
IGF1_ITGAV_ITGB3	IGF1_ITGAV_ITGB3	IGF1	ITGAV_ITGB3	PMID: 28190785; PMID: 28873464	IGF1 - (ITGAV+ITGB3)
IGF1_ITGA6_ITGB4	IGF1_ITGA6_ITGB4	IGF1	ITGA6_ITGB4	PMID: 28190785; PMID: 28873464	IGF1 - (ITGA6+ITGB4)
IGF2_ITGAV_ITGB3	IGF2_ITGAV_ITGB3	IGF2	ITGAV_ITGB3	PMID: 28190785; PMID: 28873464	IGF2 - (ITGAV+ITGB3)
IGF2_ITGA6_ITGB4	IGF2_ITGA6_ITGB4	IGF2	ITGA6_ITGB4	PMID: 28190785; PMID: 28873464	IGF2 - (ITGA6+ITGB4)
IGFL3_IGFLR1	IGFL3_IGFLR1	IGFL3	IGFLR1	PMID: 21454693	IGFL3 - (IGFLR1)
INS_INSSR	INS_INSSR	INS	INSR	KEGG: hsa04911; PMID: 24633815	INS - (INSR)
APLN_APLNR	APLN_APLNR	APLN	APLNR	KEGG: hsa04371	APLN - (APLNR)
DHH_PTCH1	DHH_PTCH1	DHH	PTCH1_SMO	KEGG: hsa04340; PMID: 25701396	DHH - (PTCH1+SMO)
IHH_PTCH1	IHH_PTCH1	IHH	PTCH1_SMO	KEGG: hsa04340; PMID: 25701396	IHH - (PTCH1+SMO)
SHH_PTCH1	SHH_PTCH1	SHH	PTCH1_SMO	KEGG: hsa04340; PMID: 25701396	SHH - (PTCH1+SMO)
DHH_PTCH2	DHH_PTCH2	DHH	PTCH2_SMO	KEGG: hsa04340; PMID: 25701396	DHH - (PTCH2+SMO)
IHH_PTCH2	IHH_PTCH2	IHH	PTCH2_SMO	KEGG: hsa04340; PMID: 25701396	IHH - (PTCH2+SMO)
SHH_PTCH2	SHH_PTCH2	SHH	PTCH2_SMO	KEGG: hsa04340; PMID: 25701396	SHH - (PTCH2+SMO)
CCL5_CCR1	CCL5_CCR1	CCL5	CCR1	KEGG: hsa04060	CCL5 - (CCR1)
CCL3_CCR1	CCL3_CCR1	CCL3	CCR1	KEGG: hsa04060	CCL3 - (CCR1)
CCL3L1_CCR1	CCL3L1_CCR1	CCL3L1	CCR1	KEGG: hsa04060	CCL3L1 - (CCR1)
CCL3L3_CCR1	CCL3L3_CCR1	CCL3L3	CCR1	KEGG: hsa04060	CCL3L3 - (CCR1)
CCL8_CCR1	CCL8_CCR1	CCL8	CCR1	KEGG: hsa04060	CCL8 - (CCR1)
CCL7_CCR1	CCL7_CCR1	CCL7	CCR1	KEGG: hsa04060	CCL7 - (CCR1)
CCL13_CCR1	CCL13_CCR1	CCL13	CCR1	KEGG: hsa04060	CCL13 - (CCR1)
CCL14_CCR1	CCL14_CCR1	CCL14	CCR1	KEGG: hsa04060	CCL14 - (CCR1)
CCL15_CCR1	CCL15_CCR1	CCL15	CCR1	KEGG: hsa04060	CCL15 - (CCR1)
CCL16_CCR1	CCL16_CCR1	CCL16	CCR1	KEGG: hsa04060	CCL16 - (CCR1)
CCL23_CCR1	CCL23_CCR1	CCL23	CCR1	KEGG: hsa04060	CCL23 - (CCR1)
CCL8_CCR2	CCL8_CCR2	CCL8	CCR2	KEGG: hsa04060	CCL8 - (CCR2)
CCL7_CCR2	CCL7_CCR2	CCL7	CCR2	KEGG: hsa04060	CCL7 - (CCR2)
CCL2_CCR2	CCL2_CCR2	CCL2	CCR2	KEGG: hsa04060	CCL2 - (CCR2)
CCL27_CCR2	CCL27_CCR2	CCL27	CCR2	KEGG: hsa04060	CCL27 - (CCR2)
CCL5_CCR3	CCL5_CCR3	CCL5	CCR3	KEGG: hsa04060	CCL5 - (CCR3)
CCL7_CCR3	CCL7_CCR3	CCL7	CCR3	KEGG: hsa04060	CCL7 - (CCR3)
CCL11_CCR3	CCL11_CCR3	CCL11	CCR3	KEGG: hsa04060	CCL11 - (CCR3)
CCL24_CCR3	CCL24_CCR3	CCL24	CCR3	KEGG: hsa04060	CCL24 - (CCR3)
CCL26_CCR3	CCL26_CCR3	CCL26	CCR3	KEGG: hsa04060	CCL26 - (CCR3)
CCL28_CCR3	CCL28_CCR3	CCL28	CCR3	KEGG: hsa04060	CCL28 - (CCR3)
CCL27_CCR3	CCL27_CCR3	CCL27	CCR3	KEGG: hsa04060	CCL27 - (CCR3)
CCL17_CCR4	CCL17_CCR4	CCL17	CCR4	KEGG: hsa04060	CCL17 - (CCR4)
CCL22_CCR4	CCL22_CCR4	CCL22	CCR4	KEGG: hsa04060	CCL22 - (CCR4)
CCL5_CCR4	CCL5_CCR4	CCL5	CCR4	KEGG: hsa04060	CCL5 - (CCR4)
CCL4_CCR5	CCL4_CCR5	CCL4	CCR5	KEGG: hsa04060	CCL4 - (CCR5)
CCL5_CCR5	CCL5_CCR5	CCL5	CCR5	KEGG: hsa04060	CCL5 - (CCR5)
CCL3_CCR5	CCL3_CCR5	CCL3	CCR5	KEGG: hsa04060	CCL3 - (CCR5)
CCL20_CCR6	CCL20_CCR6	CCL20	CCR6	KEGG: hsa04060	CCL20 - (CCR6)
CCL19_CCR7	CCL19_CCR7	CCL19	CCR7	KEGG: hsa04060	CCL19 - (CCR7)
CCL21_CCR7	CCL21_CCR7	CCL21	CCR7	KEGG: hsa04060	CCL21 - (CCR7)
CCL19_ACKR4	CCL19_ACKR4	CCL19	ACKR4	KEGG: hsa04060	CCL19 - (ACKR4)
CCL21_ACKR4	CCL21_ACKR4	CCL21	ACKR4	KEGG: hsa04060	CCL21 - (ACKR4)
CCL1_CCR8	CCL1_CCR8	CCL1	CCR8	KEGG: hsa04060	CCL1 - (CCR8)
CCL25_CCR9	CCL25_CCR9	CCL25	CCR9	KEGG: hsa04060	CCL25 - (CCR9)
CCL25_ACKR4	CCL25_ACKR4	CCL25	ACKR4	KEGG: hsa04060	CCL25 - (ACKR4)
CCL28_CCR10	CCL28_CCR10	CCL28	CCR10	KEGG: hsa04060	CCL28 - (CCR10)
CCL27_CCR10	CCL27_CCR10	CCL27	CCR10	KEGG: hsa04060	CCL27 - (CCR10)
CCL1_ACKR4	CCL1_ACKR4	CCL1	ACKR4	KEGG: hsa04060	CCL1 - (ACKR4)
CCL13_ACKR4	CCL13_ACKR4	CCL13	ACKR4	PMID: 26740381	CCL13 - (ACKR4)
CCL8_ACKR4	CCL8_ACKR4	CCL8	ACKR4	PMID: 26740381	CCL8 - (ACKR4)
CCL1_ACKR1	CCL1_ACKR1	CCL1	ACKR1	PMID: 26740381	CCL1 - (ACKR1)
CCL2_ACKR1	CCL2_ACKR1	CCL2	ACKR1	PMID: 26740381	CCL2 - (ACKR1)
CCL5_ACKR1	CCL5_ACKR1	CCL5	ACKR1	PMID: 26740381	CCL5 - (ACKR1)
CCL8_ACKR1	CCL8_ACKR1	CCL8	ACKR1	PMID: 26740381	CCL8 - (ACKR1)
CCL13_ACKR1	CCL13_ACKR1	CCL13	ACKR1	PMID: 26740381	CCL13 - (ACKR1)
CCL14_ACKR1	CCL14_ACKR1	CCL14	ACKR1	PMID: 26740381	CCL14 - (ACKR1)
CCL16_ACKR1	CCL16_ACKR1	CCL16	ACKR1	PMID: 26740381	CCL16 - (ACKR1)
CCL18_ACKR1	CCL18_ACKR1	CCL18	ACKR1	PMID: 26740381	CCL18 - (ACKR1)
CXCL1_ACKR1	CXCL1_ACKR1	CXCL1	ACKR1	PMID: 26740381	CXCL1 - (ACKR1)
CXCL2_ACKR1	CXCL2_ACKR1	CXCL2	ACKR1	PMID: 26740381	CXCL2 - (ACKR1)
CXCL3_ACKR1	CXCL3_ACKR1	CXCL3	ACKR1	PMID: 26740381	CXCL3 - (ACKR1)
CXCL5_ACKR1	CXCL5_ACKR1	CXCL5	ACKR1	PMID: 26740381	CXCL5 - (ACKR1)
CXCL6_ACKR1	CXCL6_ACKR1	CXCL6	ACKR1	PMID: 26740381	CXCL6 - (ACKR1)
CXCL8_ACKR1	CXCL8_ACKR1	CXCL8	ACKR1	PMID: 26740381	CXCL8 - (ACKR1)
CXCL9_ACKR1	CXCL9_ACKR1	CXCL9	ACKR1	PMID: 26740381	CXCL9 - (ACKR1)
CXCL10_ACKR1	CXCL10_ACKR1	CXCL10	ACKR1	PMID: 26740381	CXCL10 - (ACKR1)
CXCL11_ACKR1	CXCL11_ACKR1	CXCL11	ACKR1	PMID: 26740381	CXCL11 - (ACKR1)
CXCL13_ACKR1	CXCL13_ACKR1	CXCL13	ACKR1	PMID: 26740381	CXCL13 - (ACKR1)
CCL2_ACKR2	CCL2_ACKR2	CCL2	ACKR2	PMID: 26740381	CCL2 - (ACKR2)
CCL3_ACKR2	CCL3_ACKR2	CCL3	ACKR2	PMID: 26740381	CCL3 - (ACKR2)
CCL3L1_ACKR2	CCL3L1_ACKR2	CCL3L1	ACKR2	PMID: 26740381	CCL3L1 - (ACKR2)
CCL4_ACKR2	CCL4_ACKR2	CCL4	ACKR2	PMID: 26740381	CCL4 - (ACKR2)
CCL5_ACKR2	CCL5_ACKR2	CCL5	ACKR2	PMID: 26740381	CCL5 - (ACKR2)
CCL7_ACKR2	CCL7_ACKR2	CCL7	ACKR2	PMID: 26740381	CCL7 - (ACKR2)
CCL8_ACKR2	CCL8_ACKR2	CCL8	ACKR2	PMID: 26740381	CCL8 - (ACKR2)
CCL7_ACKR1	CCL7_ACKR1	CCL7	ACKR1	PMID: 26740381	CCL7 - (ACKR1)
CCL11_ACKR1	CCL11_ACKR1	CCL11	ACKR1	PMID: 26740381	CCL11 - (ACKR1)
CCL11_ACKR2	CCL11_ACKR2	CCL11	ACKR2	PMID: 26740381	CCL11 - (ACKR2)
CCL13_ACKR2	CCL13_ACKR2	CCL13	ACKR2	PMID: 26740381	CCL13 - (ACKR2)
CCL22_ACKR2	CCL22_ACKR2	CCL22	ACKR2	PMID: 26740381	CCL22 - (ACKR2)
CCL24_ACKR2	CCL24_ACKR2	CCL24	ACKR2	PMID: 26740381	CCL24 - (ACKR2)
CCL26_ACKR2	CCL26_ACKR2	CCL26	ACKR2	PMID: 26740381	CCL26 - (ACKR2)
CCL17_ACKR1	CCL17_ACKR1	CCL17	ACKR1	PMID: 26740381	CCL17 - (ACKR1)
CCL14_ACKR2	CCL14_ACKR2	CCL14	ACKR2	PMID: 26740381	CCL14 - (ACKR2)
CCL17_ACKR2	CCL17_ACKR2	CCL17	ACKR2	PMID: 26740381	CCL17 - (ACKR2)
CXCL1_CXCR1	CXCL1_CXCR1	CXCL1	CXCR1	KEGG: hsa04060	CXCL1 - (CXCR1)
CXCL2_CXCR1	CXCL2_CXCR1	CXCL2	CXCR1	KEGG: hsa04060	CXCL2 - (CXCR1)
CXCL3_CXCR1	CXCL3_CXCR1	CXCL3	CXCR1	KEGG: hsa04060	CXCL3 - (CXCR1)
CXCL5_CXCR1	CXCL5_CXCR1	CXCL5	CXCR1	KEGG: hsa04060	CXCL5 - (CXCR1)
CXCL6_CXCR1	CXCL6_CXCR1	CXCL6	CXCR1	KEGG: hsa04060	CXCL6 - (CXCR1)
CXCL8_CXCR1	CXCL8_CXCR1	CXCL8	CXCR1	KEGG: hsa04060	CXCL8 - (CXCR1)
CXCL1_CXCR2	CXCL1_CXCR2	CXCL1	CXCR2	KEGG: hsa04060	CXCL1 - (CXCR2)
CXCL2_CXCR2	CXCL2_CXCR2	CXCL2	CXCR2	KEGG: hsa04060	CXCL2 - (CXCR2)
CXCL3_CXCR2	CXCL3_CXCR2	CXCL3	CXCR2	KEGG: hsa04060	CXCL3 - (CXCR2)
CXCL5_CXCR2	CXCL5_CXCR2	CXCL5	CXCR2	KEGG: hsa04060	CXCL5 - (CXCR2)
CXCL6_CXCR2	CXCL6_CXCR2	CXCL6	CXCR2	KEGG: hsa04060	CXCL6 - (CXCR2)
CXCL8_CXCR2	CXCL8_CXCR2	CXCL8	CXCR2	KEGG: hsa04060	CXCL8 - (CXCR2)
PPBP_CXCR2	PPBP_CXCR2	PPBP	CXCR2	KEGG: hsa04060	PPBP - (CXCR2)
PF4V1_CXCR3	PF4V1_CXCR3	PF4V1	CXCR3	KEGG: hsa04060	PF4V1 - (CXCR3)
CXCL9_CXCR3	CXCL9_CXCR3	CXCL9	CXCR3	KEGG: hsa04060	CXCL9 - (CXCR3)
CXCL10_CXCR3	CXCL10_CXCR3	CXCL10	CXCR3	KEGG: hsa04060	CXCL10 - (CXCR3)
CXCL11_CXCR3	CXCL11_CXCR3	CXCL11	CXCR3	KEGG: hsa04060	CXCL11 - (CXCR3)
CXCL13_CXCR3	CXCL13_CXCR3	CXCL13	CXCR3	KEGG: hsa04060	CXCL13 - (CXCR3)
PF4_CXCR3	PF4_CXCR3	PF4	CXCR3	KEGG: hsa04060	PF4 - (CXCR3)
CXCL12_CXCR4	CXCL12_CXCR4	CXCL12	CXCR4	KEGG: hsa04060	CXCL12 - (CXCR4)
CXCL11_ACKR3	CXCL11_ACKR3	CXCL11	ACKR3	KEGG: hsa04060	CXCL11 - (ACKR3)
CXCL12_ACKR3	CXCL12_ACKR3	CXCL12	ACKR3	KEGG: hsa04060	CXCL12 - (ACKR3)
CXCL13_CXCR5	CXCL13_CXCR5	CXCL13	CXCR5	KEGG: hsa04060	CXCL13 - (CXCR5)
CXCL16_CXCR6	CXCL16_CXCR6	CXCL16	CXCR6	KEGG: hsa04060	CXCL16 - (CXCR6)
MIF_CD74_CXCR4	MIF_CD74_CXCR4	MIF	CD74_CXCR4	PMID: 29637711; PMID: 24760155	MIF - (CD74+CXCR4)
MIF_CD74_CD44	MIF_CD74_CD44	MIF	CD74_CD44	PMID: 29637711; PMID: 26175090	MIF - (CD74+CD44)
MIF_CD74_CXCR2	MIF_CD74_CXCR2	MIF	CD74_CXCR2	PMID: 29637711; PMID: 26175090	MIF - (CD74+CXCR2)
MIF_ACKR3	MIF_ACKR3	MIF	ACKR3	PMID: 26175090	MIF - (ACKR3)
CX3CL1_CX3CR1	CX3CL1_CX3CR1	CX3CL1	CX3CR1	KEGG: hsa04060	CX3CL1 - (CX3CR1)
XCL1_XCR1	XCL1_XCR1	XCL1	XCR1	KEGG: hsa04060	XCL1 - (XCR1)
XCL2_XCR1	XCL2_XCR1	XCL2	XCR1	KEGG: hsa04060	XCL2 - (XCR1)
IL2_IL2RA_IL2RB_IL2RG	IL2_IL2RA_IL2RB_IL2RG	IL2	IL2RA_IL2RB_IL2RG	KEGG: hsa04060	IL2 - (IL2RA+IL2RB+IL2RG)
IL2_IL2RB_IL2RG	IL2_IL2RB_IL2RG	IL2	IL2RB_IL2RG	KEGG: hsa04060	IL2 - (IL2RB+IL2RG)
IL4_IL4R_IL2RG	IL4_IL4R_IL2RG	IL4	IL4R_IL2RG	KEGG: hsa04060	IL4 - (IL4R+IL2RG)
IL7_IL7R_IL2RG	IL7_IL7R_IL2RG	IL7	IL7R_IL2RG	KEGG: hsa04060	IL7 - (IL7R+IL2RG)
IL9_IL9R_IL2RG	IL9_IL9R_IL2RG	IL9	IL9R_IL2RG	KEGG: hsa04060	IL9 - (IL9R+IL2RG)
IL15_IL15RA_IL2RB	IL15_IL15RA_IL2RB	IL15	IL15RA_IL2RB	KEGG: hsa04060	IL15 - (IL15RA+IL2RB)
IL21_IL21R_IL2RG	IL21_IL21R_IL2RG	IL21	IL21R_IL2RG	KEGG: hsa04060	IL21 - (IL21R+IL2RG)
TSLP_IL7R_CRLF2	TSLP_IL7R_CRLF2	TSLP	IL7R_CRLF2	KEGG: hsa04060	TSLP - (IL7R+CRLF2)
IL3_IL3RA_CSF2RB	IL3_IL3RA_CSF2RB	IL3	IL3RA_CSF2RB	KEGG: hsa04060	IL3 - (IL3RA+CSF2RB)
IL5_IL5RA_CSF2RB	IL5_IL5RA_CSF2RB	IL5	IL5RA_CSF2RB	KEGG: hsa04060	IL5 - (IL5RA+CSF2RB)
CSF2_CSF2RA_CSF2RB	CSF2_CSF2RA_CSF2RB	CSF2	CSF2RA_CSF2RB	KEGG: hsa04060	CSF2 - (CSF2RA+CSF2RB)
IL4_IL4R_IL13RA1	IL4_IL4R_IL13RA1	IL4	IL4R_IL13RA1	KEGG: hsa04060	IL4 - (IL4R+IL13RA1)
IL4_IL4R_IL13RA2	IL4_IL4R_IL13RA2	IL4	IL4R_IL13RA2	KEGG: hsa04060	IL4 - (IL4R+IL13RA2)
IL13_IL4R_IL13RA1	IL13_IL4R_IL13RA1	IL13	IL4R_IL13RA1	KEGG: hsa04060	IL13 - (IL4R+IL13RA1)
IL13_IL4R_IL13RA2	IL13_IL4R_IL13RA2	IL13	IL4R_IL13RA2	KEGG: hsa04060	IL13 - (IL4R+IL13RA2)
IL6_IL6R_IL6ST	IL6_IL6R_IL6ST	IL6	IL6R_IL6ST	KEGG: hsa04060	IL6 - (IL6R+IL6ST)
IL11_IL11RA_IL6ST	IL11_IL11RA_IL6ST	IL11	IL11R complex	KEGG: hsa04060	IL11 - (IL11R complex)
IL12B_IL12RB1_IL12RB2	IL12B_IL12RB1_IL12RB2	IL12A_IL12B	IL12RB1_IL12RB2	PMID: 26918147	IL12B - (IL12RB1+IL12RB2)
IL23A_IL23R_IL12RB1	IL23A_IL23R_IL12RB1	IL12B_IL23A	IL23R_IL12RB1	PMID: 11114383	IL23A - (IL23R+IL12RB1)
EBI3_IL27RA_IL6ST	EBI3_IL27RA_IL6ST	IL27_EBI3	IL27RA_IL6ST	PMID: 25861977	EBI3 - (IL27RA+IL6ST)
IL31_IL31RA_OSMR	IL31_IL31RA_OSMR	IL31	IL31RA_OSMR	KEGG: hsa04060	IL31 - (IL31RA+OSMR)
CNTF_CNTFR_LIFR	CNTF_CNTFR_LIFR	CNTF	CNTFR_LIFR	KEGG: hsa04060	CNTF - (CNTFR+LIFR)
CLCF1_CNTFR_LIFR	CLCF1_CNTFR_LIFR	CLCF1	CNTFR_LIFR	KEGG: hsa04060	CLCF1 - (CNTFR+LIFR)
CTF1_LIFR_IL6ST	CTF1_LIFR_IL6ST	CTF1	LIFR_IL6ST	KEGG: hsa04060	CTF1 - (LIFR+IL6ST)
LIF_LIFR_IL6ST	LIF_LIFR_IL6ST	LIF	LIFR_IL6ST	KEGG: hsa04060	LIF - (LIFR+IL6ST)
OSM_LIFR_IL6ST	OSM_LIFR_IL6ST	OSM	LIFR_IL6ST	KEGG: hsa04060	OSM - (LIFR+IL6ST)
OSM_OSMR_IL6ST	OSM_OSMR_IL6ST	OSM	OSMR_IL6ST	KEGG: hsa04060	OSM - (OSMR+IL6ST)
IL10_IL10RA_IL10RB	IL10_IL10RA_IL10RB	IL10	IL10RA_IL10RB	KEGG: hsa04060	IL10 - (IL10RA+IL10RB)
IL19_IL20RA_IL20RB	IL19_IL20RA_IL20RB	IL19	IL20RA_IL20RB	KEGG: hsa04060	IL19 - (IL20RA+IL20RB)
IL20_IL20RA_IL20RB	IL20_IL20RA_IL20RB	IL20	IL20RA_IL20RB	KEGG: hsa04060	IL20 - (IL20RA+IL20RB)
IL24_IL20RA_IL20RB	IL24_IL20RA_IL20RB	IL24	IL20RA_IL20RB	KEGG: hsa04060	IL24 - (IL20RA+IL20RB)
IL20_IL22RA1_IL20RB	IL20_IL22RA1_IL20RB	IL20	IL22RA1_IL20RB	KEGG: hsa04060	IL20 - (IL22RA1+IL20RB)
IL24_IL22RA1_IL20RB	IL24_IL22RA1_IL20RB	IL24	IL22RA1_IL20RB	KEGG: hsa04060	IL24 - (IL22RA1+IL20RB)
IL22_IL22RA1_IL10RB	IL22_IL22RA1_IL10RB	IL22	IL22RA1_IL10RB	KEGG: hsa04060	IL22 - (IL22RA1+IL10RB)
IL26_IL20RA_IL10RB	IL26_IL20RA_IL10RB	IL26	IL20RA_IL10RB	KEGG: hsa04060	IL26 - (IL20RA+IL10RB)
IL1A_IL1R1_IL1RAP	IL1A_IL1R1_IL1RAP	IL1A	IL1R1_IL1RAP	KEGG: hsa04060	IL1A - (IL1R1+IL1RAP)
IL1B_IL1R1_IL1RAP	IL1B_IL1R1_IL1RAP	IL1B	IL1R1_IL1RAP	KEGG: hsa04060	IL1B - (IL1R1+IL1RAP)
IL1F5_IL1RL2_IL1RAP	IL1F5_IL1RL2_IL1RAP	IL36RN	IL1RL2_IL1RAP	KEGG: hsa04060	IL1F5 - (IL1RL2+IL1RAP)
IL1F6_IL1RL2_IL1RAP	IL1F6_IL1RL2_IL1RAP	IL36A	IL1RL2_IL1RAP	KEGG: hsa04060	IL1F6 - (IL1RL2+IL1RAP)
IL1F8_IL1RL2_IL1RAP	IL1F8_IL1RL2_IL1RAP	IL36B	IL1RL2_IL1RAP	KEGG: hsa04060	IL1F8 - (IL1RL2+IL1RAP)
IL1F9_IL1RL2_IL1RAP	IL1F9_IL1RL2_IL1RAP	IL36G	IL1RL2_IL1RAP	KEGG: hsa04060	IL1F9 - (IL1RL2+IL1RAP)
IL1F10_IL1RL2_IL1RAP	IL1F10_IL1RL2_IL1RAP	IL1F10	IL1RL2_IL1RAP	KEGG: hsa04060	IL1F10 - (IL1RL2+IL1RAP)
IL37_IL18R1_IL18RAP	IL37_IL18R1_IL18RAP	IL37	IL18R1_IL18RAP	KEGG: hsa04060	IL37 - (IL18R1+IL18RAP)
IL18_IL18R1_IL18RAP	IL18_IL18R1_IL18RAP	IL18	IL18R1_IL18RAP	KEGG: hsa04060	IL18 - (IL18R1+IL18RAP)
IL33_IL1RL1_IL1RAP	IL33_IL1RL1_IL1RAP	IL33	IL1RL1_IL1RAP	KEGG: hsa04060	IL33 - (IL1RL1+IL1RAP)
IL17A_IL17RA_IL17RC	IL17A_IL17RA_IL17RC	IL17A	IL17RA_IL17RC	KEGG: hsa04060	IL17A - (IL17RA+IL17RC)
IL17F_IL17RA_IL17RC	IL17F_IL17RA_IL17RC	IL17F	IL17RA_IL17RC	KEGG: hsa04060	IL17F - (IL17RA+IL17RC)
IL17AF_IL17RA_IL17RC	IL17AF_IL17RA_IL17RC	IL17A_IL17F	IL17RA_IL17RC	PMID: 24813051	IL17AF - (IL17RA+IL17RC)
IL17B_IL17RB	IL17B_IL17RB	IL17B	IL17RB	KEGG: hsa04060	IL17B - (IL17RB)
IL17C_IL17RA_IL17RE	IL17C_IL17RA_IL17RE	IL17C	IL17RA_IL17RE	KEGG: hsa04060	IL17C - (IL17RA+IL17RE)
IL25_IL17RA_IL17RB	IL25_IL17RA_IL17RB	IL25	IL17RA_IL17RB	KEGG: hsa04060	IL25 - (IL17RA+IL17RB)
IL34_CSF1R	IL34_CSF1R	IL34	CSF1R	KEGG: hsa04060	IL34 - (CSF1R)
CSF1_CSF1R	CSF1_CSF1R	CSF1	CSF1R	KEGG: hsa04060	CSF1 - (CSF1R)
IL16_CD4	IL16_CD4	IL16	CD4	KEGG: hsa04060	IL16 - (CD4)
EPO_EPOR	EPO_EPOR	EPO	EPOR	KEGG: hsa04060	EPO - (EPOR)
GH1_GHR	GH1_GHR	GH1	GHR	KEGG: hsa04060	GH1 - (GHR)
PRL_PRLR	PRL_PRLR	PRL	PRLR	KEGG: hsa04060; PMID: 23192981	PRL - (PRLR)
THPO_MPL	THPO_MPL	THPO	MPL	KEGG: hsa04060	THPO - (MPL)
CSF3_CSF3R	CSF3_CSF3R	CSF3	CSF3R	KEGG: hsa04060	CSF3 - (CSF3R)
IFNB1_IFNAR1_IFNAR2	IFNB1_IFNAR1_IFNAR2	IFNB1	IFNAR1_IFNAR2	KEGG: hsa04060	IFNB1 - (IFNAR1+IFNAR2)
IFNW1_IFNAR1_IFNAR2	IFNW1_IFNAR1_IFNAR2	IFNW1	IFNAR1_IFNAR2	KEGG: hsa04060	IFNW1 - (IFNAR1+IFNAR2)
IFNK_IFNAR1_IFNAR2	IFNK_IFNAR1_IFNAR2	IFNK	IFNAR1_IFNAR2	KEGG: hsa04060	IFNK - (IFNAR1+IFNAR2)
IFNE_IFNAR1_IFNAR2	IFNE_IFNAR1_IFNAR2	IFNE	IFNAR1_IFNAR2	KEGG: hsa04060	IFNE - (IFNAR1+IFNAR2)
IFNA1_IFNAR1_IFNAR2	IFNA1_IFNAR1_IFNAR2	IFNA1	IFNAR1_IFNAR2	KEGG: hsa04060	IFNA1 - (IFNAR1+IFNAR2)
IFNA2_IFNAR1_IFNAR2	IFNA2_IFNAR1_IFNAR2	IFNA2	IFNAR1_IFNAR2	KEGG: hsa04060	IFNA2 - (IFNAR1+IFNAR2)
IFNA4_IFNAR1_IFNAR2	IFNA4_IFNAR1_IFNAR2	IFNA4	IFNAR1_IFNAR2	KEGG: hsa04060	IFNA4 - (IFNAR1+IFNAR2)
IFNA5_IFNAR1_IFNAR2	IFNA5_IFNAR1_IFNAR2	IFNA5	IFNAR1_IFNAR2	KEGG: hsa04060	IFNA5 - (IFNAR1+IFNAR2)
IFNA6_IFNAR1_IFNAR2	IFNA6_IFNAR1_IFNAR2	IFNA6	IFNAR1_IFNAR2	KEGG: hsa04060	IFNA6 - (IFNAR1+IFNAR2)
IFNA7_IFNAR1_IFNAR2	IFNA7_IFNAR1_IFNAR2	IFNA7	IFNAR1_IFNAR2	KEGG: hsa04060	IFNA7 - (IFNAR1+IFNAR2)
IFNA8_IFNAR1_IFNAR2	IFNA8_IFNAR1_IFNAR2	IFNA8	IFNAR1_IFNAR2	KEGG: hsa04060	IFNA8 - (IFNAR1+IFNAR2)
IFNA9_IFNAR1_IFNAR2	IFNA9_IFNAR1_IFNAR2	IFNA10	IFNAR1_IFNAR2	KEGG: hsa04060	IFNA9 - (IFNAR1+IFNAR2)
IFNA10_IFNAR1_IFNAR2	IFNA10_IFNAR1_IFNAR2	IFNA13	IFNAR1_IFNAR2	KEGG: hsa04060	IFNA10 - (IFNAR1+IFNAR2)
IFNA14_IFNAR1_IFNAR2	IFNA14_IFNAR1_IFNAR2	IFNA14	IFNAR1_IFNAR2	KEGG: hsa04060	IFNA14 - (IFNAR1+IFNAR2)
IFNA16_IFNAR1_IFNAR2	IFNA16_IFNAR1_IFNAR2	IFNA16	IFNAR1_IFNAR2	KEGG: hsa04060	IFNA16 - (IFNAR1+IFNAR2)
IFNA17_IFNAR1_IFNAR2	IFNA17_IFNAR1_IFNAR2	IFNA17	IFNAR1_IFNAR2	KEGG: hsa04060	IFNA17 - (IFNAR1+IFNAR2)
IFNA21_IFNAR1_IFNAR2	IFNA21_IFNAR1_IFNAR2	IFNA21	IFNAR1_IFNAR2	KEGG: hsa04060	IFNA21 - (IFNAR1+IFNAR2)
IFNG_IFNGR1_IFNGR2	IFNG_IFNGR1_IFNGR2	IFNG	IFNGR1_IFNGR2	KEGG: hsa04060	IFNG - (IFNGR1+IFNGR2)
TNF_TNFRSF1A	TNF_TNFRSF1A	TNF	TNFRSF1A	KEGG: hsa04060	TNF - (TNFRSF1A)
TNF_TNFRSF1B	TNF_TNFRSF1B	TNF	TNFRSF1B	KEGG: hsa04060	TNF - (TNFRSF1B)
LTA_TNFRSF1A	LTA_TNFRSF1A	LTA	TNFRSF1A	KEGG: hsa04060	LTA - (TNFRSF1A)
LTA_TNFRSF1B	LTA_TNFRSF1B	LTA	TNFRSF1B	KEGG: hsa04060	LTA - (TNFRSF1B)
LTA_TNFRSF14	LTA_TNFRSF14	LTA	TNFRSF14	KEGG: hsa04060	LTA - (TNFRSF14)
LTA_LTB_LTBR	LTA_LTB_LTBR	LTA_LTB	LTBR	PMID: 24248355	LTa1b2 - (LTBR)
TNFSF14_LTBR	TNFSF14_LTBR	TNFSF14	LTBR	KEGG: hsa04060	TNFSF14 - (LTBR)
TNFSF14_TNFRSF14	TNFSF14_TNFRSF14	TNFSF14	TNFRSF14	KEGG: hsa04060	TNFSF14 - (TNFRSF14)
FASL_FAS	FASL_FAS	FASLG	FAS	KEGG: hsa04060	FASLG - (FAS)
TNFSF15_TNFRSF25	TNFSF15_TNFRSF25	TNFSF15	TNFRSF25	KEGG: hsa04060	TNFSF15 - (TNFRSF25)
TNFSF10_TNFRSF10B	TNFSF10_TNFRSF10B	TNFSF10	TNFRSF10A	KEGG: hsa04060	TNFSF10 - (TNFRSF10A)
EDA_EDAR	EDA_EDAR	EDA	EDAR	KEGG: hsa04060	EDA - (EDAR)
EDA_EDA2R	EDA_EDA2R	EDA	EDA2R	KEGG: hsa04060	EDA - (EDA2R)
NGF_NGFR	NGF_NGFR	NGF	NGFR	KEGG: hsa04060	NGF - (NGFR)
KLK3_NGFR	KLK3_NGFR	KLK3	NGFR	KEGG: hsa04060	KLK3 - (NGFR)
TNFSF11_TNFRSF11A	TNFSF11_TNFRSF11A	TNFSF11	TNFRSF11A	KEGG: hsa04060	TNFSF11 - (TNFRSF11A)
TNFSF11_TNFRSF11B	TNFSF11_TNFRSF11B	TNFSF11	TNFRSF11B	KEGG: hsa04060	TNFSF11 - (TNFRSF11B)
TNFSF12_TNFRSF12A	TNFSF12_TNFRSF12A	TNFSF12	TNFRSF12A	KEGG: hsa04060	TNFSF12 - (TNFRSF12A)
CD70_CD27	CD70_CD27	CD70	CD27	KEGG: hsa04060	CD70 - (CD27)
TNFSF8_TNFRSF8	TNFSF8_TNFRSF8	TNFSF8	TNFRSF8	KEGG: hsa04060	TNFSF8 - (TNFRSF8)
TNFSF9_TNFRSF9	TNFSF9_TNFRSF9	TNFSF9	TNFRSF9	KEGG: hsa04060	TNFSF9 - (TNFRSF9)
TNFSF4_TNFRSF4	TNFSF4_TNFRSF4	TNFSF4	TNFRSF4	KEGG: hsa04060	TNFSF4 - (TNFRSF4)
TNFSF18_TNFRSF18	TNFSF18_TNFRSF18	TNFSF18	TNFRSF18	KEGG: hsa04060	TNFSF18 - (TNFRSF18)
TNFSF13_TNFRSF17	TNFSF13_TNFRSF17	TNFSF13	TNFRSF17	KEGG: hsa04060	TNFSF13 - (TNFRSF17)
TNFSF13_TNFRSF13B	TNFSF13_TNFRSF13B	TNFSF13	TNFRSF13B	KEGG: hsa04060	TNFSF13 - (TNFRSF13B)
TNFSF13B_TNFRSF17	TNFSF13B_TNFRSF17	TNFSF13B	TNFRSF17	KEGG: hsa04060	TNFSF13B - (TNFRSF17)
TNFSF13B_TNFRSF13B	TNFSF13B_TNFRSF13B	TNFSF13B	TNFRSF13B	KEGG: hsa04060	TNFSF13B - (TNFRSF13B)
TNFSF13B_TNFRSF13C	TNFSF13B_TNFRSF13C	TNFSF13B	TNFRSF13C	KEGG: hsa04060	TNFSF13B - (TNFRSF13C)
CD40LG_ITGA2B_ITGB3	CD40LG_ITGA2B_ITGB3	CD40LG	ITGA2B_ITGB3	PMID: 28676852	CD40LG - (ITGA2B+ITGB3)
CD40LG_ITGA5_ITGB1	CD40LG_ITGA5_ITGB1	CD40LG	ITGA5_ITGB1	PMID: 28676852	CD40LG - (ITGA5+ITGB1)
CD40LG_ITGAM_ITGB2	CD40LG_ITGAM_ITGB2	CD40LG	ITGAM_ITGB2	PMID: 28676852	CD40LG - (ITGAM+ITGB2)
SPP1_ITGAV_ITGB3	SPP1_ITGAV_ITGB3	SPP1	ITGAV_ITGB3	PMID: 21907263	SPP1 - (ITGAV+ITGB3)
SPP1_ITGAV_ITGB1	SPP1_ITGAV_ITGB1	SPP1	ITGAV_ITGB1	PMID: 21907263	SPP1 - (ITGAV+ITGB1)
SPP1_ITGAV_ITGB5	SPP1_ITGAV_ITGB5	SPP1	ITGAV_ITGB5	PMID: 21907263	SPP1 - (ITGAV+ITGB5)
SPP1_ITGAV_ITGB6	SPP1_ITGAV_ITGB6	SPP1	ITGAV_ITGB6	PMID: 21907263	SPP1 - (ITGAV+ITGB6)
SPP1_ITGA4_ITGB1	SPP1_ITGA4_ITGB1	SPP1	ITGA4_ITGB1	PMID: 21907263	SPP1 - (ITGA4+ITGB1)
SPP1_ITGA9_ITGB1	SPP1_ITGA9_ITGB1	SPP1	ITGA9_ITGB1	PMID: 21907263	SPP1 - (ITGA9+ITGB1)
SPP1_ITGA8_ITGB1	SPP1_ITGA8_ITGB1	SPP1	ITGA8_ITGB1	PMID: 21907263	SPP1 - (ITGA8+ITGB1)
SPP1_ITGA5_ITGB1	SPP1_ITGA5_ITGB1	SPP1	ITGA5_ITGB1	PMID: 21907263	SPP1 - (ITGA5+ITGB1)
ADIPOQ_ADIPOR1	ADIPOQ_ADIPOR1	ADIPOQ	ADIPOR1	PMID: 21284979	ADIPOQ - (ADIPOR1)
ADIPOQ_ADIPOR2	ADIPOQ_ADIPOR2	ADIPOQ	ADIPOR2	PMID: 21284979	ADIPOQ - (ADIPOR2)
RETN_TLR4	RETN_TLR4	RETN	TLR4	PMID: 30809105	RETN - (TLR4)
RETN_CAP1	RETN_CAP1	RETN	CAP1	PMID: 30809105	RETN - (CAP1)
NAMPT_INSR	NAMPT_INSR	NAMPT	INSR	PMID: 28490838	NAMPT - (INSR)
NAMPT_ITGA5_ITGB1	NAMPT_ITGA5_ITGB1	NAMPT	ITGA5_ITGB1	PMID: 28490838	NAMPT - (ITGA5+ITGB1)
ANGPTL1_ITGA1_ITGB1	ANGPTL1_ITGA1_ITGB1	ANGPTL1	ITGA1_ITGB1	PMID: 24478758	ANGPTL1 - (ITGA1+ITGB1)
ANGPTL2_ITGA5_ITGB1	ANGPTL2_ITGA5_ITGB1	ANGPTL2	ITGA5_ITGB1	PMID: 24478758	ANGPTL2 - (ITGA5+ITGB1)
ANGPTL2_TLR4	ANGPTL2_TLR4	ANGPTL2	TLR4	PMID: 24478758	ANGPTL2 - (TLR4)
ANGPTL2_PIRB	ANGPTL2_PIRB	ANGPTL2	LILRB3	PMID: 24478758	ANGPTL2 - (LILRB3)
ANGPTL1_PIRB	ANGPTL1_PIRB	ANGPTL1	LILRB3	PMID: 24478758	ANGPTL1 - (LILRB3)
ANGPTL7_PIRB	ANGPTL7_PIRB	ANGPTL7	LILRB3	PMID: 24478758	ANGPTL7 - (LILRB3)
ANGPTL4_ITGA5_ITGB1	ANGPTL4_ITGA5_ITGB1	ANGPTL4	ITGA5_ITGB1	PMID: 30049845	ANGPTL4 - (ITGA5+ITGB1)
ANGPTL4_ITGAV_ITGB3	ANGPTL4_ITGAV_ITGB3	ANGPTL4	ITGAV_ITGB3	PMID: 30049845	ANGPTL4 - (ITGAV+ITGB3)
ANGPTL4_CDH5	ANGPTL4_CDH5	ANGPTL4	CDH5	PMID: 30049845	ANGPTL4 - (CDH5)
ANGPTL4_CDH11	ANGPTL4_CDH11	ANGPTL4	CDH11	PMID: 30049845	ANGPTL4 - (CDH11)
ANGPTL4_SDC1	ANGPTL4_SDC1	ANGPTL4	SDC1	PMID: 29017031	ANGPTL4 - (SDC1)
ANGPTL4_SDC2	ANGPTL4_SDC2	ANGPTL4	SDC2	PMID: 29017031	ANGPTL4 - (SDC2)
ANGPTL4_SDC3	ANGPTL4_SDC3	ANGPTL4	SDC3	PMID: 29017031	ANGPTL4 - (SDC3)
ANGPTL4_SDC4	ANGPTL4_SDC4	ANGPTL4	SDC4	PMID: 29017031	ANGPTL4 - (SDC4)
ANGPTL3_ITGAV_ITGB3	ANGPTL3_ITGAV_ITGB3	ANGPTL3	ITGAV_ITGB3	PMID: 11877390	ANGPTL3 - (ITGAV+ITGB3)
ANGPT1_TEK	ANGPT1_TEK	ANGPT1	TEK	PMID: 20651738	ANGPT1 - (TEK)
ANGPT2_TEK	ANGPT2_TEK	ANGPT2	TEK	PMID: 20651738	ANGPT2 - (TEK)
ANGPT2_ITGA5_ITGB1	ANGPT2_ITGA5_ITGB1	ANGPT2	ITGA5_ITGB1	PMID: 20651738; PMID: 25635707	ANGPT2 - (ITGA5+ITGB1)
MDK_SDC1	MDK_SDC1	MDK	SDC1	PMID: 28356350	MDK - (SDC1)
MDK_SDC2	MDK_SDC2	MDK	SDC2	PMID: 28356350	MDK - (SDC2)
MDK_SDC4	MDK_SDC4	MDK	SDC4	PMID: 28356350	MDK - (SDC4)
MDK_PTPRZ1	MDK_PTPRZ1	MDK	PTPRZ1	PMID: 28356350	MDK - (PTPRZ1)
MDK_ITGA4_ITGB1	MDK_ITGA4_ITGB1	MDK	ITGA4_ITGB1	PMID: 28356350	MDK - (ITGA4+ITGB1)
MDK_ITGA6_ITGB1	MDK_ITGA6_ITGB1	MDK	ITGA6_ITGB1	PMID: 28356350	MDK - (ITGA6+ITGB1)
MDK_LRP1	MDK_LRP1	MDK	LRP1	PMID: 28356350	MDK - (LRP1)
MDK_NCL	MDK_NCL	MDK	NCL	PMID: 28356350	MDK - (NCL)
MDK_ALK	MDK_ALK	MDK	ALK	PMID: 19459784	MDK - (ALK)
PTN_PTPRZ1	PTN_PTPRZ1	PTN	PTPRZ1	PMID: 28356350; PMID: 25620911	PTN - (PTPRZ1)
PTN_SDC1	PTN_SDC1	PTN	SDC1	PMID: 28356350; PMID: 25620911	PTN - (SDC1)
PTN_SDC2	PTN_SDC2	PTN	SDC2	PMID: 28356350; PMID: 25620911	PTN - (SDC2)
PTN_SDC3	PTN_SDC3	PTN	SDC3	PMID: 28356350; PMID: 25620911	PTN - (SDC3)
PTN_SDC4	PTN_SDC4	PTN	SDC4	PMID: 28356350; PMID: 25620911	PTN - (SDC4)
PTN_ITGAV_ITGB3	PTN_ITGAV_ITGB3	PTN	ITGAV_ITGB3	PMID: 28356350; PMID: 25620911	PTN - (ITGAV+ITGB3)
PTN_NCL	PTN_NCL	PTN	NCL	PMID: 28356350; PMID: 25620911	PTN - (NCL)
PTN_ALK	PTN_ALK	PTN	ALK	PMID: 28356350; PMID: 25620911	PTN - (ALK)
POSTN_ITGAV_ITGB3	POSTN_ITGAV_ITGB3	POSTN	ITGAV_ITGB3	PMID: 26721738	POSTN - (ITGAV+ITGB3)
POSTN_ITGAV_ITGB5	POSTN_ITGAV_ITGB5	POSTN	ITGAV_ITGB5	PMID: 26721738	POSTN - (ITGAV+ITGB5)
AGT_AGTR1B	AGT_AGTR1B	AGT	AGTR1	KEGG: hsa04080	AGT - (AGTR1)
GRP_GRPR	GRP_GRPR	GRP	GRPR	KEGG: hsa04080	GRP - (GRPR)
NMB_NMBR	NMB_NMBR	NMB	NMBR	KEGG: hsa04080	NMB - (NMBR)
KNG1_BDKRB1	KNG1_BDKRB1	KNG1	BDKRB1	KEGG: hsa04080	KNG1 - (BDKRB1)
KNG1_BDKRB2	KNG1_BDKRB2	KNG1	BDKRB2	KEGG: hsa04080	KNG1 - (BDKRB2)
C3_C3AR1	C3_C3AR1	C3	C3AR1	KEGG: hsa04080	C3 - (C3AR1)
C3_CR2	C3_CR2	C3	CR2	PMID: 16234578	C3 - (CR2)
C3_ITGAM_ITGB2	C3_ITGAM_ITGB2	C3	ITGAM_ITGB2	PMID: 16234578	C3 - (ITGAM+ITGB2)
C3_ITGAX_ITGB2	C3_ITGAX_ITGB2	C3	ITGAX_ITGB2	PMID: 16234578	C3 - (ITGAX+ITGB2)
C4A_C3AR1	C4A_C3AR1	C4A	C3AR1	PMID: 16234578	C4A - (C3AR1)
C4A_CR2	C4A_CR2	C4A	CR2	PMID: 16234578	C4A - (CR2)
HC_C5AR1	HC_C5AR1	C5	C5AR1	KEGG: hsa04080	C5 - (C5AR1)
CCK_CCKAR	CCK_CCKAR	CCK	CCKAR	KEGG: hsa04080	CCK - (CCKAR)
CCK_CCKBR	CCK_CCKBR	CCK	CCKBR	KEGG: hsa04080	CCK - (CCKBR)
EDN1_EDNRA	EDN1_EDNRA	EDN1	EDNRA	KEGG: hsa04080	EDN1 - (EDNRA)
EDN2_EDNRA	EDN2_EDNRA	EDN2	EDNRA	KEGG: hsa04080	EDN2 - (EDNRA)
EDN3_EDNRA	EDN3_EDNRA	EDN3	EDNRA	KEGG: hsa04080	EDN3 - (EDNRA)
EDN1_EDNRB	EDN1_EDNRB	EDN1	EDNRB	KEGG: hsa04080	EDN1 - (EDNRB)
EDN2_EDNRB	EDN2_EDNRB	EDN2	EDNRB	KEGG: hsa04080	EDN2 - (EDNRB)
EDN3_EDNRB	EDN3_EDNRB	EDN3	EDNRB	KEGG: hsa04080	EDN3 - (EDNRB)
GAL_GALR1	GAL_GALR1	GAL	GALR1	KEGG: hsa04080	GAL - (GALR1)
GAL_GALR2	GAL_GALR2	GAL	GALR2	KEGG: hsa04080	GAL - (GALR2)
GAL_GALR3	GAL_GALR3	GAL	GALR3	KEGG: hsa04080	GAL - (GALR3)
GALP_GALR1	GALP_GALR1	GALP	GALR1	PMID: 23233848	GALP - (GALR1)
GALP_GALR2	GALP_GALR2	GALP	GALR2	PMID: 23233848	GALP - (GALR2)
GHRL_GHSR	GHRL_GHSR	GHRL	GHSR	KEGG: hsa04080; PMID: 29233536	GHRL - (GHSR)
KISS1_KISS1R	KISS1_KISS1R	KISS1	KISS1R	KEGG: hsa04080	KISS1 - (KISS1R)
POMC_MC1R	POMC_MC1R	POMC	MC1R	KEGG: hsa04080	POMC - (MC1R)
POMC_MC2R	POMC_MC2R	POMC	MC2R	KEGG: hsa04080	POMC - (MC2R)
POMC_MC3R	POMC_MC3R	POMC	MC3R	KEGG: hsa04080; PMID: 11024027	POMC - (MC3R)
POMC_MC4R	POMC_MC4R	POMC	MC4R	KEGG: hsa04080; PMID: 11024027	POMC - (MC4R)
POMC_MC5R	POMC_MC5R	POMC	MC5R	KEGG: hsa04080	POMC - (MC5R)
NMU_NMUR1	NMU_NMUR1	NMU	NMUR1	KEGG: hsa04080	NMU - (NMUR1)
NMU_NMUR2	NMU_NMUR2	NMU	NMUR2	KEGG: hsa04080	NMU - (NMUR2)
NMS_NMUR1	NMS_NMUR1	NMS	NMUR1	PMID: 29288685	NMS - (NMUR1)
NMS_NMUR2	NMS_NMUR2	NMS	NMUR2	PMID: 29288685	NMS - (NMUR2)
NPFF_NPFFR1	NPFF_NPFFR1	NPFF	NPFFR1	KEGG: hsa04080	NPFF - (NPFFR1)
NPFF_NPFFR2	NPFF_NPFFR2	NPFF	NPFFR2	KEGG: hsa04080	NPFF - (NPFFR2)
NPY_NPY1R	NPY_NPY1R	NPY	NPY1R	KEGG: hsa04080	NPY - (NPY1R)
NPY_NPY2R	NPY_NPY2R	NPY	NPY2R	KEGG: hsa04080	NPY - (NPY2R)
NPY_NPY4R	NPY_NPY4R	NPY	NPY4R	KEGG: hsa04080	NPY - (NPY4R)
NPY_NPY5R	NPY_NPY5R	NPY	NPY5R	KEGG: hsa04080	NPY - (NPY5R)
NPY_NPY6R	NPY_NPY6R	NPY	NPY6R	KEGG: hsa04080	NPY - (NPY6R)
NPY_GPR83	NPY_GPR83	NPY	GPR83	KEGG: hsa04080	NPY - (GPR83)
PPY_NPY1R	PPY_NPY1R	PPY	NPY1R	KEGG: hsa04080	PPY - (NPY1R)
PPY_NPY2R	PPY_NPY2R	PPY	NPY2R	KEGG: hsa04080	PPY - (NPY2R)
PPY_NPY4R	PPY_NPY4R	PPY	NPY4R	KEGG: hsa04080	PPY - (NPY4R)
PPY_NPY5R	PPY_NPY5R	PPY	NPY5R	KEGG: hsa04080	PPY - (NPY5R)
PPY_NPY6R	PPY_NPY6R	PPY	NPY6R	KEGG: hsa04080	PPY - (NPY6R)
PPY_GPR83	PPY_GPR83	PPY	GPR83	KEGG: hsa04080	PPY - (GPR83)
PYY_NPY1R	PYY_NPY1R	PYY	NPY1R	KEGG: hsa04080	PYY - (NPY1R)
PYY_NPY2R	PYY_NPY2R	PYY	NPY2R	KEGG: hsa04080	PYY - (NPY2R)
PYY_NPY4R	PYY_NPY4R	PYY	NPY4R	KEGG: hsa04080	PYY - (NPY4R)
PYY_NPY5R	PYY_NPY5R	PYY	NPY5R	KEGG: hsa04080	PYY - (NPY5R)
PYY_NPY6R	PYY_NPY6R	PYY	NPY6R	KEGG: hsa04080	PYY - (NPY6R)
PYY_GPR83	PYY_GPR83	PYY	GPR83	KEGG: hsa04080	PYY - (GPR83)
NPB_NPBWR1	NPB_NPBWR1	NPB	NPBWR1	KEGG: hsa04080	NPB - (NPBWR1)
NPW_NPBWR1	NPW_NPBWR1	NPW	NPBWR1	KEGG: hsa04080	NPW - (NPBWR1)
NTS_NTSR1	NTS_NTSR1	NTS	NTSR1	KEGG: hsa04080	NTS - (NTSR1)
NTS_NTSR2	NTS_NTSR2	NTS	NTSR2	KEGG: hsa04080	NTS - (NTSR2)
PDYN_OPRD1	PDYN_OPRD1	PDYN	OPRD1	KEGG: hsa04080	PDYN - (OPRD1)
PDYN_OPRK1	PDYN_OPRK1	PDYN	OPRK1	KEGG: hsa04080	PDYN - (OPRK1)
PDYN_OPRL1	PDYN_OPRL1	PDYN	OPRL1	KEGG: hsa04080	PDYN - (OPRL1)
PDYN_OPRM1	PDYN_OPRM1	PDYN	OPRM1	KEGG: hsa04080	PDYN - (OPRM1)
PENK_OPRD1	PENK_OPRD1	PENK	OPRD1	KEGG: hsa04080	PENK - (OPRD1)
PENK_OPRK1	PENK_OPRK1	PENK	OPRK1	KEGG: hsa04080	PENK - (OPRK1)
PENK_OPRL1	PENK_OPRL1	PENK	OPRL1	KEGG: hsa04080	PENK - (OPRL1)
PENK_OPRM1	PENK_OPRM1	PENK	OPRM1	KEGG: hsa04080	PENK - (OPRM1)
POMC_OPRD1	POMC_OPRD1	POMC	OPRD1	KEGG: hsa04080	POMC - (OPRD1)
POMC_OPRK1	POMC_OPRK1	POMC	OPRK1	KEGG: hsa04080	POMC - (OPRK1)
POMC_OPRL1	POMC_OPRL1	POMC	OPRL1	KEGG: hsa04080	POMC - (OPRL1)
POMC_OPRM1	POMC_OPRM1	POMC	OPRM1	KEGG: hsa04080	POMC - (OPRM1)
HCRT_HCRTR1	HCRT_HCRTR1	HCRT	HCRTR1	KEGG: hsa04080	HCRT - (HCRTR1)
HCRT_HCRTR2	HCRT_HCRTR2	HCRT	HCRTR2	KEGG: hsa04080	HCRT - (HCRTR2)
OXT_OXTR	OXT_OXTR	OXT	OXTR	KEGG: hsa04080	OXT - (OXTR)
SST_SSTR1	SST_SSTR1	SST	SSTR1	KEGG: hsa04080	SST - (SSTR1)
SST_SSTR2	SST_SSTR2	SST	SSTR2	KEGG: hsa04080	SST - (SSTR2)
SST_SSTR3	SST_SSTR3	SST	SSTR3	KEGG: hsa04080	SST - (SSTR3)
SST_SSTR4	SST_SSTR4	SST	SSTR4	KEGG: hsa04080	SST - (SSTR4)
SST_SSTR5	SST_SSTR5	SST	SSTR5	KEGG: hsa04080	SST - (SSTR5)
CORT_SSTR1	CORT_SSTR1	CORT	SSTR1	KEGG: hsa04080	CORT - (SSTR1)
CORT_SSTR2	CORT_SSTR2	CORT	SSTR2	KEGG: hsa04080	CORT - (SSTR2)
CORT_SSTR3	CORT_SSTR3	CORT	SSTR3	KEGG: hsa04080	CORT - (SSTR3)
CORT_SSTR4	CORT_SSTR4	CORT	SSTR4	KEGG: hsa04080	CORT - (SSTR4)
CORT_SSTR5	CORT_SSTR5	CORT	SSTR5	KEGG: hsa04080	CORT - (SSTR5)
TAC1_TACR1	TAC1_TACR1	TAC1	TACR1	KEGG: hsa04080	TAC1 - (TACR1)
TAC4_TACR1	TAC4_TACR1	TAC4	TACR1	KEGG: hsa04080	TAC4 - (TACR1)
TAC1_TACR2	TAC1_TACR2	TAC1	TACR2	KEGG: hsa04080	TAC1 - (TACR2)
TAC2_TACR3	TAC2_TACR3	TAC3	TACR3	KEGG: hsa04080	TAC3 - (TACR3)
UTS2_UTS2R	UTS2_UTS2R	UTS2	UTS2R	KEGG: hsa04080	UTS2 - (UTS2R)
AVP_AVPR2	AVP_AVPR2	AVP	AVPR2	KEGG: hsa04080	AVP - (AVPR2)
AVP_AVPR1A	AVP_AVPR1A	AVP	AVPR1A	KEGG: hsa04080	AVP - (AVPR1A)
AVP_AVPR1B	AVP_AVPR1B	AVP	AVPR1B	KEGG: hsa04080	AVP - (AVPR1B)
PRLH_PRLHR	PRLH_PRLHR	PRLH	PRLHR	KEGG: hsa04080	PRLH - (PRLHR)
PRSS3_F2R	PRSS3_F2R	PRSS3	F2R	KEGG: hsa04080	PRSS3 - (F2R)
CTSG_F2R	CTSG_F2R	CTSG	F2R	KEGG: hsa04080	CTSG - (F2R)
F2_F2R	F2_F2R	F2	F2R	KEGG: hsa04080	F2 - (F2R)
PLG_F2R	PLG_F2R	PLG	F2R	KEGG: hsa04080	PLG - (F2R)
GZMA_F2R	GZMA_F2R	GZMA	F2R	KEGG: hsa04080	GZMA - (F2R)
PRSS2_F2R	PRSS2_F2R	PRSS2	F2R	KEGG: hsa04080	PRSS2 - (F2R)
PRSS1_F2R	PRSS1_F2R	PRSS1	F2R	KEGG: hsa04080	PRSS1 - (F2R)
PRSS3_F2RL1	PRSS3_F2RL1	PRSS3	F2RL1	KEGG: hsa04080	PRSS3 - (F2RL1)
CTSG_F2RL1	CTSG_F2RL1	CTSG	F2RL1	KEGG: hsa04080	CTSG - (F2RL1)
F2_F2RL1	F2_F2RL1	F2	F2RL1	KEGG: hsa04080	F2 - (F2RL1)
PLG_F2RL1	PLG_F2RL1	PLG	F2RL1	KEGG: hsa04080	PLG - (F2RL1)
GZMA_F2RL1	GZMA_F2RL1	GZMA	F2RL1	KEGG: hsa04080	GZMA - (F2RL1)
PRSS2_F2RL1	PRSS2_F2RL1	PRSS2	F2RL1	KEGG: hsa04080	PRSS2 - (F2RL1)
PRSS1_F2RL1	PRSS1_F2RL1	PRSS1	F2RL1	KEGG: hsa04080	PRSS1 - (F2RL1)
PRSS3_F2RL2	PRSS3_F2RL2	PRSS3	F2RL2	KEGG: hsa04080	PRSS3 - (F2RL2)
CTSG_F2RL2	CTSG_F2RL2	CTSG	F2RL2	KEGG: hsa04080	CTSG - (F2RL2)
F2_F2RL2	F2_F2RL2	F2	F2RL2	KEGG: hsa04080	F2 - (F2RL2)
PLG_F2RL2	PLG_F2RL2	PLG	F2RL2	KEGG: hsa04080	PLG - (F2RL2)
GZMA_F2RL2	GZMA_F2RL2	GZMA	F2RL2	KEGG: hsa04080	GZMA - (F2RL2)
PRSS2_F2RL2	PRSS2_F2RL2	PRSS2	F2RL2	KEGG: hsa04080	PRSS2 - (F2RL2)
PRSS1_F2RL2	PRSS1_F2RL2	PRSS1	F2RL2	KEGG: hsa04080	PRSS1 - (F2RL2)
PRSS3_F2RL3	PRSS3_F2RL3	PRSS3	F2RL3	KEGG: hsa04080	PRSS3 - (F2RL3)
CTSG_F2RL3	CTSG_F2RL3	CTSG	F2RL3	KEGG: hsa04080	CTSG - (F2RL3)
F2_F2RL3	F2_F2RL3	F2	F2RL3	KEGG: hsa04080	F2 - (F2RL3)
GZMA_F2RL3	GZMA_F2RL3	GZMA	F2RL3	KEGG: hsa04080	GZMA - (F2RL3)
PLG_F2RL3	PLG_F2RL3	PLG	F2RL3	KEGG: hsa04080	PLG - (F2RL3)
PRSS2_F2RL3	PRSS2_F2RL3	PRSS2	F2RL3	KEGG: hsa04080	PRSS2 - (F2RL3)
PRSS1_F2RL3	PRSS1_F2RL3	PRSS1	F2RL3	KEGG: hsa04080	PRSS1 - (F2RL3)
PRSS3_PARD3	PRSS3_PARD3	PRSS3	PARD3	KEGG: hsa04080	PRSS3 - (PARD3)
CTSG_PARD3	CTSG_PARD3	CTSG	PARD3	KEGG: hsa04080	CTSG - (PARD3)
F2_PARD3	F2_PARD3	F2	PARD3	KEGG: hsa04080	F2 - (PARD3)
GZMA_PARD3	GZMA_PARD3	GZMA	PARD3	KEGG: hsa04080	GZMA - (PARD3)
PLG_PARD3	PLG_PARD3	PLG	PARD3	KEGG: hsa04080	PLG - (PARD3)
PRSS2_PARD3	PRSS2_PARD3	PRSS2	PARD3	KEGG: hsa04080	PRSS2 - (PARD3)
PRSS1_PARD3	PRSS1_PARD3	PRSS1	PARD3	KEGG: hsa04080	PRSS1 - (PARD3)
PMCH_MCHR1	PMCH_MCHR1	PMCH	MCHR1	KEGG: hsa04080	PMCH - (MCHR1)
PROK1_PROKR2	PROK1_PROKR2	PROK1	PROKR2	PMID: 24496457	PROK1 - (PROKR2)
PROK1_PROKR1	PROK1_PROKR1	PROK1	PROKR1	PMID: 24496457	PROK1 - (PROKR1)
PROK2_PROKR1	PROK2_PROKR1	PROK2	PROKR1	PMID: 24496457	PROK2 - (PROKR1)
PROK2_PROKR2	PROK2_PROKR2	PROK2	PROKR2	PMID: 24496457	PROK2 - (PROKR2)
ADCYAP1_ADCYAP1R1	ADCYAP1_ADCYAP1R1	ADCYAP1	ADCYAP1R1	PMID: 21350482	ADCYAP1 - (ADCYAP1R1)
VIP_VIPR1	VIP_VIPR1	VIP	VIPR1	PMID: 10655512	VIP - (VIPR1)
VIP_VIPR2	VIP_VIPR2	VIP	VIPR2	KEGG: hsa04080	VIP - (VIPR2)
NPPA_NPR1	NPPA_NPR1	NPPA	NPR1	KEGG: hsa04080; PMID: 29934640	NPPA - (NPR1)
NPPB_NPR1	NPPB_NPR1	NPPB	NPR1	KEGG: hsa04080; PMID: 29934641	NPPB - (NPR1)
NPPC_NPR2	NPPC_NPR2	NPPC	NPR2	KEGG: hsa04080; PMID: 29934642	NPPC - (NPR2)
KITL_KIT	KITL_KIT	KITLG	KIT	KEGG: hsa04080	KITLG - (KIT)
GCG_GIPR	GCG_GIPR	GCG	GIPR	KEGG: hsa04080	GCG - (GIPR)
GIP_GIPR	GIP_GIPR	GIP	GIPR	KEGG: hsa04080	GIP - (GIPR)
FSHB_FSHR	FSHB_FSHR	FSHB	FSHR	KEGG: hsa04080	FSHB - (FSHR)
CGA_FSHR	CGA_FSHR	CGA	FSHR	KEGG: hsa04080	CGA - (FSHR)
LHB_LHCGR	LHB_LHCGR	LHB	LHCGR	KEGG: hsa04080	LHB - (LHCGR)
CGA_LHCGR	CGA_LHCGR	CGA	LHCGR	KEGG: hsa04080	CGA - (LHCGR)
TSHB_TSHR	TSHB_TSHR	TSHB	TSHR	KEGG: hsa04080	TSHB - (TSHR)
CGA_TSHR	CGA_TSHR	CGA	TSHR	KEGG: hsa04080	CGA - (TSHR)
BDNF_NTRK2	BDNF_NTRK2	BDNF	NTRK2	PMID: 27908981	BDNF - (NTRK2)
NGF_NTRK1	NGF_NTRK1	NGF	NTRK1	PMID: 27908981	NGF - (NTRK1)
FLT3L_FLT3	FLT3L_FLT3	FLT3LG	FLT3	PMID: 25992210	FLT3LG - (FLT3)
HGF_MET	HGF_MET	HGF	MET	PMID: 28475121	HGF - (MET)
KLK3_NTRK1	KLK3_NTRK1	KLK3	NTRK1	PMID: 27908981	KLK3 - (NTRK1)
NTF3_NTRK1	NTF3_NTRK1	NTF3	NTRK1	PMID: 27908981	NTF3 - (NTRK1)
NTF3_NTRK2	NTF3_NTRK2	NTF3	NTRK2	PMID: 27908981	NTF3 - (NTRK2)
NTF3_NTRK3	NTF3_NTRK3	NTF3	NTRK3	PMID: 27908981	NTF3 - (NTRK3)
NTF5_NTRK2	NTF5_NTRK2	NTF4	NTRK2	PMID: 27908981	NTF4 - (NTRK2)
SEMA3A_NRP1_PLXNA1	SEMA3A_NRP1_PLXNA1	SEMA3A	NRP1_PLXNA1	PMID: 27533782	SEMA3A - (NRP1+PLXNA1)
SEMA3A_NRP1_PLXNA2	SEMA3A_NRP1_PLXNA2	SEMA3A	NRP1_PLXNA2	PMID: 27533782	SEMA3A - (NRP1+PLXNA2)
SEMA3A_NRP1_PLXNA3	SEMA3A_NRP1_PLXNA3	SEMA3A	NRP1_PLXNA3	PMID: 27533782	SEMA3A - (NRP1+PLXNA3)
SEMA3A_NRP1_PLXNA4	SEMA3A_NRP1_PLXNA4	SEMA3A	NRP1_PLXNA4	PMID: 27533782	SEMA3A - (NRP1+PLXNA4)
SEMA3B_NRP1_PLXNA1	SEMA3B_NRP1_PLXNA1	SEMA3B	NRP1_PLXNA1	PMID: 27533782	SEMA3B - (NRP1+PLXNA1)
SEMA3B_NRP1_PLXNA2	SEMA3B_NRP1_PLXNA2	SEMA3B	NRP1_PLXNA2	PMID: 27533782	SEMA3B - (NRP1+PLXNA2)
SEMA3B_NRP1_PLXNA3	SEMA3B_NRP1_PLXNA3	SEMA3B	NRP1_PLXNA3	PMID: 27533782	SEMA3B - (NRP1+PLXNA3)
SEMA3B_NRP1_PLXNA4	SEMA3B_NRP1_PLXNA4	SEMA3B	NRP1_PLXNA4	PMID: 27533782	SEMA3B - (NRP1+PLXNA4)
SEMA3C_NRP1_PLXNA1	SEMA3C_NRP1_PLXNA1	SEMA3C	NRP1_PLXNA1	PMID: 27533782	SEMA3C - (NRP1+PLXNA1)
SEMA3C_NRP1_PLXNA2	SEMA3C_NRP1_PLXNA2	SEMA3C	NRP1_PLXNA2	PMID: 27533782	SEMA3C - (NRP1+PLXNA2)
SEMA3C_NRP1_PLXNA3	SEMA3C_NRP1_PLXNA3	SEMA3C	NRP1_PLXNA3	PMID: 27533782	SEMA3C - (NRP1+PLXNA3)
SEMA3C_NRP1_PLXNA4	SEMA3C_NRP1_PLXNA4	SEMA3C	NRP1_PLXNA4	PMID: 27533782	SEMA3C - (NRP1+PLXNA4)
SEMA3D_NRP1_PLXNA1	SEMA3D_NRP1_PLXNA1	SEMA3D	NRP1_PLXNA1	PMID: 27533782	SEMA3D - (NRP1+PLXNA1)
SEMA3D_NRP1_PLXNA2	SEMA3D_NRP1_PLXNA2	SEMA3D	NRP1_PLXNA2	PMID: 27533782	SEMA3D - (NRP1+PLXNA2)
SEMA3D_NRP1_PLXNA3	SEMA3D_NRP1_PLXNA3	SEMA3D	NRP1_PLXNA3	PMID: 27533782	SEMA3D - (NRP1+PLXNA3)
SEMA3D_NRP1_PLXNA4	SEMA3D_NRP1_PLXNA4	SEMA3D	NRP1_PLXNA4	PMID: 27533782	SEMA3D - (NRP1+PLXNA4)
SEMA3B_NRP2_PLXNA1	SEMA3B_NRP2_PLXNA1	SEMA3B	NRP2_PLXNA1	PMID: 27533782	SEMA3B - (NRP2+PLXNA1)
SEMA3B_NRP2_PLXNA2	SEMA3B_NRP2_PLXNA2	SEMA3B	NRP2_PLXNA2	PMID: 27533782	SEMA3B - (NRP2+PLXNA2)
SEMA3B_NRP2_PLXNA3	SEMA3B_NRP2_PLXNA3	SEMA3B	NRP2_PLXNA3	PMID: 27533782	SEMA3B - (NRP2+PLXNA3)
SEMA3B_NRP2_PLXNA4	SEMA3B_NRP2_PLXNA4	SEMA3B	NRP2_PLXNA4	PMID: 27533782	SEMA3B - (NRP2+PLXNA4)
SEMA3C_NRP2_PLXNA1	SEMA3C_NRP2_PLXNA1	SEMA3C	NRP2_PLXNA1	PMID: 27533782	SEMA3C - (NRP2+PLXNA1)
SEMA3C_NRP2_PLXNA2	SEMA3C_NRP2_PLXNA2	SEMA3C	NRP2_PLXNA2	PMID: 27533782	SEMA3C - (NRP2+PLXNA2)
SEMA3C_NRP2_PLXNA3	SEMA3C_NRP2_PLXNA3	SEMA3C	NRP2_PLXNA3	PMID: 27533782	SEMA3C - (NRP2+PLXNA3)
SEMA3C_NRP2_PLXNA4	SEMA3C_NRP2_PLXNA4	SEMA3C	NRP2_PLXNA4	PMID: 27533782	SEMA3C - (NRP2+PLXNA4)
SEMA3D_NRP2_PLXNA1	SEMA3D_NRP2_PLXNA1	SEMA3D	NRP2_PLXNA1	PMID: 27533782	SEMA3D - (NRP2+PLXNA1)
SEMA3D_NRP2_PLXNA2	SEMA3D_NRP2_PLXNA2	SEMA3D	NRP2_PLXNA2	PMID: 27533782	SEMA3D - (NRP2+PLXNA2)
SEMA3D_NRP2_PLXNA3	SEMA3D_NRP2_PLXNA3	SEMA3D	NRP2_PLXNA3	PMID: 27533782	SEMA3D - (NRP2+PLXNA3)
SEMA3D_NRP2_PLXNA4	SEMA3D_NRP2_PLXNA4	SEMA3D	NRP2_PLXNA4	PMID: 27533782	SEMA3D - (NRP2+PLXNA4)
SEMA3F_NRP2_PLXNA1	SEMA3F_NRP2_PLXNA1	SEMA3F	NRP2_PLXNA1	PMID: 27533782	SEMA3F - (NRP2+PLXNA1)
SEMA3F_NRP2_PLXNA2	SEMA3F_NRP2_PLXNA2	SEMA3F	NRP2_PLXNA2	PMID: 27533782	SEMA3F - (NRP2+PLXNA2)
SEMA3F_NRP2_PLXNA3	SEMA3F_NRP2_PLXNA3	SEMA3F	NRP2_PLXNA3	PMID: 27533782	SEMA3F - (NRP2+PLXNA3)
SEMA3F_NRP2_PLXNA4	SEMA3F_NRP2_PLXNA4	SEMA3F	NRP2_PLXNA4	PMID: 27533782	SEMA3F - (NRP2+PLXNA4)
SEMA3G_NRP2_PLXNA1	SEMA3G_NRP2_PLXNA1	SEMA3G	NRP2_PLXNA1	PMID: 27533782	SEMA3G - (NRP2+PLXNA1)
SEMA3G_NRP2_PLXNA2	SEMA3G_NRP2_PLXNA2	SEMA3G	NRP2_PLXNA2	PMID: 27533782	SEMA3G - (NRP2+PLXNA2)
SEMA3G_NRP2_PLXNA3	SEMA3G_NRP2_PLXNA3	SEMA3G	NRP2_PLXNA3	PMID: 27533782	SEMA3G - (NRP2+PLXNA3)
SEMA3G_NRP2_PLXNA4	SEMA3G_NRP2_PLXNA4	SEMA3G	NRP2_PLXNA4	PMID: 27533782	SEMA3G - (NRP2+PLXNA4)
SEMA3C_NRP1_NRP2	SEMA3C_NRP1_NRP2	SEMA3C	NRP1_NRP2	PMID: 27533782	SEMA3C - (NRP1+NRP2)
SEMA3C_PLXND1	SEMA3C_PLXND1	SEMA3C	PLXND1	PMID: 27533782	SEMA3C - (PLXND1)
SEMA3E_PLXND1	SEMA3E_PLXND1	SEMA3E	PLXND1	PMID: 22325954	SEMA3E - (PLXND1)
ADM_CALCR	ADM_CALCR	ADM	CALCR	KEGG: hsa04080	ADM - (CALCR)
ADM_CALCRL	ADM_CALCRL	ADM	CALCRL	KEGG: hsa04080	ADM - (CALCRL)
AGT_MAS1	AGT_MAS1	AGT	MAS1	KEGG: hsa04080	AGT - (MAS1)
ANXA1_FPR1	ANXA1_FPR1	ANXA1	FPR1	PMID: 23230437	ANXA1 - (FPR1)
APELA_APLNR	APELA_APLNR	APELA	APLNR	PMID: 25995451	APELA - (APLNR)
CALCA_CALCR	CALCA_CALCR	CALCA	CALCR	KEGG: hsa04080	CALCA - (CALCR)
CALCA_CALCRL	CALCA_CALCRL	CALCA	CALCRL	KEGG: hsa04080	CALCA - (CALCRL)
CALCB_CALCR	CALCB_CALCR	CALCB	CALCR	KEGG: hsa04080	CALCB - (CALCR)
CALCB_CALCRL	CALCB_CALCRL	CALCB	CALCRL	KEGG: hsa04080	CALCB - (CALCRL)
CRH_CRHR1	CRH_CRHR1	CRH	CRHR1	KEGG: hsa04080	CRH - (CRHR1)
CRH_CRHR2	CRH_CRHR2	CRH	CRHR2	KEGG: hsa04080	CRH - (CRHR2)
ENHO_GPR19	ENHO_GPR19	ENHO	GPR19	PMID: 28476646	ENHO - (GPR19)
GAS6_AXL	GAS6_AXL	GAS6	AXL	PMID: 27801848	GAS6 - (AXL)
GAS6_MERTK	GAS6_MERTK	GAS6	MERTK	PMID: 27801848	GAS6 - (MERTK)
GAS6_TYRO3	GAS6_TYRO3	GAS6	TYRO3	PMID: 27801848	GAS6 - (TYRO3)
GCG_GCGR	GCG_GCGR	GCG	GCGR	KEGG: hsa04080	GCG - (GCGR)
GCG_GLP1R	GCG_GLP1R	GCG	GLP1R	KEGG: hsa04080	GCG - (GLP1R)
GCG_GLP2R	GCG_GLP2R	GCG	GLP2R	KEGG: hsa04080	GCG - (GLP2R)
GH_PRLR	GH_PRLR	GH1	PRLR	PMID: 23192981	GH1 - (PRLR)
GHRH_VIPR1	GHRH_VIPR1	GHRH	VIPR1	PMID: 10655511	GHRH - (VIPR1)
GHRH_VIPR2	GHRH_VIPR2	GHRH	VIPR2	PMID: 10655511	GHRH - (VIPR2)
GHRH_GHSR	GHRH_GHSR	GHRH	GHSR	PMID: 19088192	GHRH - (GHSR)
GHRH_GHRHR	GHRH_GHRHR	GHRH	GHRHR	PMID: 26917260	GHRH - (GHRHR)
GNRH1_GNRHR	GNRH1_GNRHR	GNRH1	GNRHR	PMID: 19640273	GNRH1 - (GNRHR)
GRN_SORT1	GRN_SORT1	GRN	SORT1	PMID: 29555433	GRN - (SORT1)
GUCA2A_GUCY2C	GUCA2A_GUCY2C	GUCA2A	GUCY2C	PMID: 22384056	GUCA2A - (GUCY2C)
GUCA2B_GUCY2C	GUCA2B_GUCY2C	GUCA2B	GUCY2C	PMID: 22384056	GUCA2B - (GUCY2C)
IAPP_CALCR	IAPP_CALCR	IAPP	CALCR	KEGG: hsa04080	IAPP - (CALCR)
IAPP_CALCRL	IAPP_CALCRL	IAPP	CALCRL	KEGG: hsa04080	IAPP - (CALCRL)
INSL3_RXFP2	INSL3_RXFP2	INSL3	RXFP2	KEGG: hsa04080	INSL3 - (RXFP2)
INSL3_RXFP1	INSL3_RXFP1	INSL3	RXFP1	KEGG: hsa04080	INSL3 - (RXFP1)
INSL3_RXFP4	INSL3_RXFP4	INSL3	RXFP4	KEGG: hsa04080	INSL3 - (RXFP4)
INSL3_RXFP3	INSL3_RXFP3	INSL3	RXFP3	KEGG: hsa04080	INSL3 - (RXFP3)
INSL5_RXFP4	INSL5_RXFP4	INSL5	RXFP4	KEGG: hsa04080	INSL5 - (RXFP4)
INSL5_RXFP3	INSL5_RXFP3	INSL5	RXFP3	KEGG: hsa04080	INSL5 - (RXFP3)
INSL5_RXFP2	INSL5_RXFP2	INSL5	RXFP2	KEGG: hsa04080	INSL5 - (RXFP2)
INSL5_RXFP1	INSL5_RXFP1	INSL5	RXFP1	KEGG: hsa04080	INSL5 - (RXFP1)
LEP_LEPR	LEP_LEPR	LEP	LEPR	KEGG: hsa04080	LEP - (LEPR)
LGALS9_CD45	LGALS9_CD45	LGALS9	PTPRC	PMID: 30120235	LGALS9 - (PTPRC)
NPS_NPSR1	NPS_NPSR1	NPS	NPSR1	PMID: 19732772	NPS - (NPSR1)
NPVF_NPFFR1	NPVF_NPFFR1	NPVF	NPFFR1	PMID: 29106375	NPVF - (NPFFR1)
NPVF_NPFFR2	NPVF_NPFFR2	NPVF	NPFFR2	PMID: 29106375	NPVF - (NPFFR2)
OSTN_NPR3	OSTN_NPR3	OSTN	NPR3	PMID: 29326144	OSTN - (NPR3)
PMCH_MERTK	PMCH_MERTK	PMCH	MERTK	PMID: 30501104	PMCH - (MERTK)
PROS1_AXL	PROS1_AXL	PROS1	AXL	PMID: 29531161	PROS1 - (AXL)
PROS1_TYRO3	PROS1_TYRO3	PROS1	TYRO3	PMID: 30501104	PROS1 - (TYRO3)
PSAP_GPR37L1	PSAP_GPR37L1	PSAP	GPR37L1	PMID: 23690594	PSAP - (GPR37L1)
PSAP_GPR37	PSAP_GPR37	PSAP	GPR37	PMID: 23690594	PSAP - (GPR37)
PTH_PTH1R	PTH_PTH1R	PTH	PTH1R	KEGG: hsa04080	PTH - (PTH1R)
PTH_PTH2R	PTH_PTH2R	PTH	PTH2R	KEGG: hsa04080	PTH - (PTH2R)
PTH2_PTH1R	PTH2_PTH1R	PTH2	PTH1R	KEGG: hsa04080	PTH2 - (PTH1R)
PTH2_PTH2R	PTH2_PTH2R	PTH2	PTH2R	KEGG: hsa04080	PTH2 - (PTH2R)
PTHLH_PTH1R	PTHLH_PTH1R	PTHLH	PTH1R	PMID: 29577935	PTHLH - (PTH1R)
QRFP_QRFPR	QRFP_QRFPR	QRFP	QRFPR	PMID: 25386115	QRFP - (QRFPR)
RARRES2_GPR1	RARRES2_GPR1	RARRES2	GPR1	PMID: 24671882	RARRES2 - (GPR1)
RARRES2_CMKLR1	RARRES2_CMKLR1	RARRES2	CMKLR1	PMID: 24671882	RARRES2 - (CMKLR1)
RLN1_RXFP2	RLN1_RXFP2	RLN1	RXFP2	KEGG: hsa04080	RLN1 - (RXFP2)
RLN1_RXFP1	RLN1_RXFP1	RLN1	RXFP1	KEGG: hsa04080	RLN1 - (RXFP1)
RLN1_RXFP3	RLN1_RXFP3	RLN1	RXFP3	KEGG: hsa04080	RLN1 - (RXFP3)
RLN1_RXFP4	RLN1_RXFP4	RLN1	RXFP4	KEGG: hsa04080	RLN1 - (RXFP4)
RLN3_RXFP3	RLN3_RXFP3	RLN3	RXFP3	KEGG: hsa04080	RLN3 - (RXFP3)
RLN3_RXFP1	RLN3_RXFP1	RLN3	RXFP1	KEGG: hsa04080	RLN3 - (RXFP1)
RLN3_RXFP4	RLN3_RXFP4	RLN3	RXFP4	KEGG: hsa04080	RLN3 - (RXFP4)
RLN3_RXFP2	RLN3_RXFP2	RLN3	RXFP2	KEGG: hsa04080	RLN3 - (RXFP2)
SAA1_FPR2	SAA1_FPR2	SAA1	FPR2	PMID: 22610094	SAA1 - (FPR2)
SCGB3A2_MARCO	SCGB3A2_MARCO	SCGB3A2	MARCO	PMID: 12847263	SCGB3A2 - (MARCO)
SCT_SCTR	SCT_SCTR	SCT	SCTR	KEGG: hsa04080	SCT - (SCTR)
SLURP1_CHRNB1	SLURP1_CHRNB1	SLURP1	CHRNB1	KEGG: hsa04080	SLURP1 - (CHRNB1)
SLURP1_CHRNB2	SLURP1_CHRNB2	SLURP1	CHRNB2	KEGG: hsa04080	SLURP1 - (CHRNB2)
SLURP1_CHRNB3	SLURP1_CHRNB3	SLURP1	CHRNB3	KEGG: hsa04080	SLURP1 - (CHRNB3)
SLURP1_CHRNB4	SLURP1_CHRNB4	SLURP1	CHRNB4	KEGG: hsa04080	SLURP1 - (CHRNB4)
SLURP1_CHRNA1	SLURP1_CHRNA1	SLURP1	CHRNA1	KEGG: hsa04080	SLURP1 - (CHRNA1)
SLURP1_CHRNA2	SLURP1_CHRNA2	SLURP1	CHRNA2	KEGG: hsa04080	SLURP1 - (CHRNA2)
SLURP1_CHRNA3	SLURP1_CHRNA3	SLURP1	CHRNA3	KEGG: hsa04080	SLURP1 - (CHRNA3)
SLURP1_CHRNA4	SLURP1_CHRNA4	SLURP1	CHRNA4	KEGG: hsa04080	SLURP1 - (CHRNA4)
SLURP1_CHRNA5	SLURP1_CHRNA5	SLURP1	CHRNA5	KEGG: hsa04080	SLURP1 - (CHRNA5)
SLURP1_CHRNA6	SLURP1_CHRNA6	SLURP1	CHRNA6	KEGG: hsa04080	SLURP1 - (CHRNA6)
SLURP1_CHRNA9	SLURP1_CHRNA9	SLURP1	CHRNA9	KEGG: hsa04080	SLURP1 - (CHRNA9)
SLURP1_CHRNA10	SLURP1_CHRNA10	SLURP1	CHRNA10	KEGG: hsa04080	SLURP1 - (CHRNA10)
SLURP1_CHRND	SLURP1_CHRND	SLURP1	CHRND	KEGG: hsa04080	SLURP1 - (CHRND)
SLURP1_CHRNE	SLURP1_CHRNE	SLURP1	CHRNE	KEGG: hsa04080	SLURP1 - (CHRNE)
SLURP1_CHRNG	SLURP1_CHRNG	SLURP1	CHRNG	KEGG: hsa04080	SLURP1 - (CHRNG)
SLURP1_CHRNA7	SLURP1_CHRNA7	SLURP1	CHRNA7	KEGG: hsa04080; PMID: 29545933;	SLURP1 - (CHRNA7)
SLURP2_CHRNB1	SLURP2_CHRNB1	SLURP2	CHRNB1	KEGG: hsa04080	SLURP2 - (CHRNB1)
SLURP2_CHRNB2	SLURP2_CHRNB2	SLURP2	CHRNB2	KEGG: hsa04080	SLURP2 - (CHRNB2)
SLURP2_CHRNB3	SLURP2_CHRNB3	SLURP2	CHRNB3	KEGG: hsa04080	SLURP2 - (CHRNB3)
SLURP2_CHRNB4	SLURP2_CHRNB4	SLURP2	CHRNB4	KEGG: hsa04080	SLURP2 - (CHRNB4)
SLURP2_CHRNA1	SLURP2_CHRNA1	SLURP2	CHRNA1	KEGG: hsa04080	SLURP2 - (CHRNA1)
SLURP2_CHRNA2	SLURP2_CHRNA2	SLURP2	CHRNA2	KEGG: hsa04080	SLURP2 - (CHRNA2)
SLURP2_CHRNA3	SLURP2_CHRNA3	SLURP2	CHRNA3	KEGG: hsa04080	SLURP2 - (CHRNA3)
SLURP2_CHRNA4	SLURP2_CHRNA4	SLURP2	CHRNA4	KEGG: hsa04080	SLURP2 - (CHRNA4)
SLURP2_CHRNA5	SLURP2_CHRNA5	SLURP2	CHRNA5	KEGG: hsa04080	SLURP2 - (CHRNA5)
SLURP2_CHRNA6	SLURP2_CHRNA6	SLURP2	CHRNA6	KEGG: hsa04080	SLURP2 - (CHRNA6)
SLURP2_CHRNA7	SLURP2_CHRNA7	SLURP2	CHRNA7	KEGG: hsa04080	SLURP2 - (CHRNA7)
SLURP2_CHRNA9	SLURP2_CHRNA9	SLURP2	CHRNA9	KEGG: hsa04080	SLURP2 - (CHRNA9)
SLURP2_CHRNA10	SLURP2_CHRNA10	SLURP2	CHRNA10	KEGG: hsa04080	SLURP2 - (CHRNA10)
SLURP2_CHRND	SLURP2_CHRND	SLURP2	CHRND	KEGG: hsa04080	SLURP2 - (CHRND)
SLURP2_CHRNE	SLURP2_CHRNE	SLURP2	CHRNE	KEGG: hsa04080	SLURP2 - (CHRNE)
SLURP2_CHRNG	SLURP2_CHRNG	SLURP2	CHRNG	KEGG: hsa04080	SLURP2 - (CHRNG)
BTLA_TNFRSF14	BTLA_TNFRSF14	BTLA	TNFRSF14	PMID: 21941365	BTLA - (TNFRSF14)
TRH_TRHR	TRH_TRHR	TRH	TRHR	KEGG: hsa04080	TRH - (TRHR)
UCN_CRHR1	UCN_CRHR1	UCN	CRHR1	KEGG: hsa04080	UCN - (CRHR1)
UCN_CRHR2	UCN_CRHR2	UCN	CRHR2	KEGG: hsa04080	UCN - (CRHR2)
UCN2_CRHR1	UCN2_CRHR1	UCN2	CRHR1	KEGG: hsa04080	UCN2 - (CRHR1)
UCN2_CRHR2	UCN2_CRHR2	UCN2	CRHR2	KEGG: hsa04080	UCN2 - (CRHR2)
UCN3_CRHR1	UCN3_CRHR1	UCN3	CRHR1	KEGG: hsa04080	UCN3 - (CRHR1)
UCN3_CRHR2	UCN3_CRHR2	UCN3	CRHR2	KEGG: hsa04080	UCN3 - (CRHR2)
UTS2B_UTS2R	UTS2B_UTS2R	UTS2B	UTS2R	PMID: 31556942	UTS2B - (UTS2R)
UTS2B_SSTR5	UTS2B_SSTR5	UTS2B	SSTR5	PMID: 31556942	UTS2B - (SSTR5)
BAG6_NCR3-PS	BAG6_NCR3-PS	BAG6	NCR3	PMID: 30021652	BAG6 - (NCR3)
LGALS9_HAVCR2	LGALS9_HAVCR2	LGALS9	HAVCR2	PMID: 27192565	LGALS9 - (HAVCR2)
LGALS9_CD44	LGALS9_CD44	LGALS9	CD44	PMID: 25065622	LGALS9 - (CD44)
COL1A1_ITGA1_ITGB1	COL1A1_ITGA1_ITGB1	COL1A1	ITGA1_ITGB1	KEGG: hsa04512	COL1A1 - (ITGA1+ITGB1)
COL1A2_ITGA1_ITGB1	COL1A2_ITGA1_ITGB1	COL1A2	ITGA1_ITGB1	KEGG: hsa04512	COL1A2 - (ITGA1+ITGB1)
COL2A1_ITGA1_ITGB1	COL2A1_ITGA1_ITGB1	COL2A1	ITGA1_ITGB1	KEGG: hsa04512	COL2A1 - (ITGA1+ITGB1)
COL4A1_ITGA1_ITGB1	COL4A1_ITGA1_ITGB1	COL4A1	ITGA1_ITGB1	KEGG: hsa04512	COL4A1 - (ITGA1+ITGB1)
COL4A2_ITGA1_ITGB1	COL4A2_ITGA1_ITGB1	COL4A2	ITGA1_ITGB1	KEGG: hsa04512	COL4A2 - (ITGA1+ITGB1)
COL4A3_ITGA1_ITGB1	COL4A3_ITGA1_ITGB1	COL4A3	ITGA1_ITGB1	KEGG: hsa04512	COL4A3 - (ITGA1+ITGB1)
COL4A4_ITGA1_ITGB1	COL4A4_ITGA1_ITGB1	COL4A4	ITGA1_ITGB1	KEGG: hsa04512	COL4A4 - (ITGA1+ITGB1)
COL4A5_ITGA1_ITGB1	COL4A5_ITGA1_ITGB1	COL4A5	ITGA1_ITGB1	KEGG: hsa04512	COL4A5 - (ITGA1+ITGB1)
COL4A6_ITGA1_ITGB1	COL4A6_ITGA1_ITGB1	COL4A6	ITGA1_ITGB1	KEGG: hsa04512	COL4A6 - (ITGA1+ITGB1)
COL6A1_ITGA1_ITGB1	COL6A1_ITGA1_ITGB1	COL6A1	ITGA1_ITGB1	KEGG: hsa04512	COL6A1 - (ITGA1+ITGB1)
COL6A2_ITGA1_ITGB1	COL6A2_ITGA1_ITGB1	COL6A2	ITGA1_ITGB1	KEGG: hsa04512	COL6A2 - (ITGA1+ITGB1)
COL6A3_ITGA1_ITGB1	COL6A3_ITGA1_ITGB1	COL6A3	ITGA1_ITGB1	KEGG: hsa04512	COL6A3 - (ITGA1+ITGB1)
COL6A4_ITGA1_ITGB1	COL6A4_ITGA1_ITGB1	COL6A4	ITGA1_ITGB1	KEGG: hsa04512	COL6A4 - (ITGA1+ITGB1)
COL6A5_ITGA1_ITGB1	COL6A5_ITGA1_ITGB1	COL6A5	ITGA1_ITGB1	KEGG: hsa04512	COL6A5 - (ITGA1+ITGB1)
COL6A6_ITGA1_ITGB1	COL6A6_ITGA1_ITGB1	COL6A6	ITGA1_ITGB1	KEGG: hsa04512	COL6A6 - (ITGA1+ITGB1)
COL9A1_ITGA1_ITGB1	COL9A1_ITGA1_ITGB1	COL9A1	ITGA1_ITGB1	KEGG: hsa04512	COL9A1 - (ITGA1+ITGB1)
COL9A2_ITGA1_ITGB1	COL9A2_ITGA1_ITGB1	COL9A2	ITGA1_ITGB1	KEGG: hsa04512	COL9A2 - (ITGA1+ITGB1)
COL9A3_ITGA1_ITGB1	COL9A3_ITGA1_ITGB1	COL9A3	ITGA1_ITGB1	KEGG: hsa04512	COL9A3 - (ITGA1+ITGB1)
COL1A1_ITGA2_ITGB1	COL1A1_ITGA2_ITGB1	COL1A1	ITGA2_ITGB1	KEGG: hsa04512	COL1A1 - (ITGA2+ITGB1)
COL1A2_ITGA2_ITGB1	COL1A2_ITGA2_ITGB1	COL1A2	ITGA2_ITGB1	KEGG: hsa04512	COL1A2 - (ITGA2+ITGB1)
COL2A1_ITGA2_ITGB1	COL2A1_ITGA2_ITGB1	COL2A1	ITGA2_ITGB1	KEGG: hsa04512	COL2A1 - (ITGA2+ITGB1)
COL4A1_ITGA2_ITGB1	COL4A1_ITGA2_ITGB1	COL4A1	ITGA2_ITGB1	KEGG: hsa04512	COL4A1 - (ITGA2+ITGB1)
COL4A2_ITGA2_ITGB1	COL4A2_ITGA2_ITGB1	COL4A2	ITGA2_ITGB1	KEGG: hsa04512	COL4A2 - (ITGA2+ITGB1)
COL4A3_ITGA2_ITGB1	COL4A3_ITGA2_ITGB1	COL4A3	ITGA2_ITGB1	KEGG: hsa04512	COL4A3 - (ITGA2+ITGB1)
COL4A4_ITGA2_ITGB1	COL4A4_ITGA2_ITGB1	COL4A4	ITGA2_ITGB1	KEGG: hsa04512	COL4A4 - (ITGA2+ITGB1)
COL4A5_ITGA2_ITGB1	COL4A5_ITGA2_ITGB1	COL4A5	ITGA2_ITGB1	KEGG: hsa04512	COL4A5 - (ITGA2+ITGB1)
COL4A6_ITGA2_ITGB1	COL4A6_ITGA2_ITGB1	COL4A6	ITGA2_ITGB1	KEGG: hsa04512	COL4A6 - (ITGA2+ITGB1)
COL6A1_ITGA2_ITGB1	COL6A1_ITGA2_ITGB1	COL6A1	ITGA2_ITGB1	KEGG: hsa04512	COL6A1 - (ITGA2+ITGB1)
COL6A2_ITGA2_ITGB1	COL6A2_ITGA2_ITGB1	COL6A2	ITGA2_ITGB1	KEGG: hsa04512	COL6A2 - (ITGA2+ITGB1)
COL6A3_ITGA2_ITGB1	COL6A3_ITGA2_ITGB1	COL6A3	ITGA2_ITGB1	KEGG: hsa04512	COL6A3 - (ITGA2+ITGB1)
COL6A4_ITGA2_ITGB1	COL6A4_ITGA2_ITGB1	COL6A4	ITGA2_ITGB1	KEGG: hsa04512	COL6A4 - (ITGA2+ITGB1)
COL6A5_ITGA2_ITGB1	COL6A5_ITGA2_ITGB1	COL6A5	ITGA2_ITGB1	KEGG: hsa04512	COL6A5 - (ITGA2+ITGB1)
COL6A6_ITGA2_ITGB1	COL6A6_ITGA2_ITGB1	COL6A6	ITGA2_ITGB1	KEGG: hsa04512	COL6A6 - (ITGA2+ITGB1)
COL9A1_ITGA2_ITGB1	COL9A1_ITGA2_ITGB1	COL9A1	ITGA2_ITGB1	KEGG: hsa04512	COL9A1 - (ITGA2+ITGB1)
COL9A2_ITGA2_ITGB1	COL9A2_ITGA2_ITGB1	COL9A2	ITGA2_ITGB1	KEGG: hsa04512	COL9A2 - (ITGA2+ITGB1)
COL9A3_ITGA2_ITGB1	COL9A3_ITGA2_ITGB1	COL9A3	ITGA2_ITGB1	KEGG: hsa04512	COL9A3 - (ITGA2+ITGB1)
FN1_ITGA3_ITGB1	FN1_ITGA3_ITGB1	FN1	ITGA3_ITGB1	KEGG: hsa04512	FN1 - (ITGA3+ITGB1)
FN1_ITGA4_ITGB1	FN1_ITGA4_ITGB1	FN1	ITGA4_ITGB1	KEGG: hsa04512	FN1 - (ITGA4+ITGB1)
FN1_ITGA5_ITGB1	FN1_ITGA5_ITGB1	FN1	ITGA5_ITGB1	KEGG: hsa04512	FN1 - (ITGA5+ITGB1)
FN1_ITGA8_ITGB1	FN1_ITGA8_ITGB1	FN1	ITGA8_ITGB1	KEGG: hsa04512	FN1 - (ITGA8+ITGB1)
LAMA1_ITGA1_ITGB1	LAMA1_ITGA1_ITGB1	LAMA1	ITGA1_ITGB1	KEGG: hsa04512	LAMA1 - (ITGA1+ITGB1)
LAMA2_ITGA1_ITGB1	LAMA2_ITGA1_ITGB1	LAMA2	ITGA1_ITGB1	KEGG: hsa04512	LAMA2 - (ITGA1+ITGB1)
LAMA3_ITGA1_ITGB1	LAMA3_ITGA1_ITGB1	LAMA3	ITGA1_ITGB1	KEGG: hsa04512	LAMA3 - (ITGA1+ITGB1)
LAMA4_ITGA1_ITGB1	LAMA4_ITGA1_ITGB1	LAMA4	ITGA1_ITGB1	KEGG: hsa04512	LAMA4 - (ITGA1+ITGB1)
LAMA5_ITGA1_ITGB1	LAMA5_ITGA1_ITGB1	LAMA5	ITGA1_ITGB1	KEGG: hsa04512	LAMA5 - (ITGA1+ITGB1)
LAMB1_ITGA1_ITGB1	LAMB1_ITGA1_ITGB1	LAMB1	ITGA1_ITGB1	KEGG: hsa04512	LAMB1 - (ITGA1+ITGB1)
LAMB2_ITGA1_ITGB1	LAMB2_ITGA1_ITGB1	LAMB2	ITGA1_ITGB1	KEGG: hsa04512	LAMB2 - (ITGA1+ITGB1)
LAMB3_ITGA1_ITGB1	LAMB3_ITGA1_ITGB1	LAMB3	ITGA1_ITGB1	KEGG: hsa04512	LAMB3 - (ITGA1+ITGB1)
LAMC1_ITGA1_ITGB1	LAMC1_ITGA1_ITGB1	LAMC1	ITGA1_ITGB1	KEGG: hsa04512	LAMC1 - (ITGA1+ITGB1)
LAMC2_ITGA1_ITGB1	LAMC2_ITGA1_ITGB1	LAMC2	ITGA1_ITGB1	KEGG: hsa04512	LAMC2 - (ITGA1+ITGB1)
LAMC3_ITGA1_ITGB1	LAMC3_ITGA1_ITGB1	LAMC3	ITGA1_ITGB1	KEGG: hsa04512	LAMC3 - (ITGA1+ITGB1)
LAMA1_ITGA2_ITGB1	LAMA1_ITGA2_ITGB1	LAMA1	ITGA2_ITGB1	KEGG: hsa04512	LAMA1 - (ITGA2+ITGB1)
LAMA2_ITGA2_ITGB1	LAMA2_ITGA2_ITGB1	LAMA2	ITGA2_ITGB1	KEGG: hsa04512	LAMA2 - (ITGA2+ITGB1)
LAMA3_ITGA2_ITGB1	LAMA3_ITGA2_ITGB1	LAMA3	ITGA2_ITGB1	KEGG: hsa04512	LAMA3 - (ITGA2+ITGB1)
LAMA4_ITGA2_ITGB1	LAMA4_ITGA2_ITGB1	LAMA4	ITGA2_ITGB1	KEGG: hsa04512	LAMA4 - (ITGA2+ITGB1)
LAMA5_ITGA2_ITGB1	LAMA5_ITGA2_ITGB1	LAMA5	ITGA2_ITGB1	KEGG: hsa04512	LAMA5 - (ITGA2+ITGB1)
LAMB1_ITGA2_ITGB1	LAMB1_ITGA2_ITGB1	LAMB1	ITGA2_ITGB1	KEGG: hsa04512	LAMB1 - (ITGA2+ITGB1)
LAMB2_ITGA2_ITGB1	LAMB2_ITGA2_ITGB1	LAMB2	ITGA2_ITGB1	KEGG: hsa04512	LAMB2 - (ITGA2+ITGB1)
LAMB3_ITGA2_ITGB1	LAMB3_ITGA2_ITGB1	LAMB3	ITGA2_ITGB1	KEGG: hsa04512	LAMB3 - (ITGA2+ITGB1)
LAMC1_ITGA2_ITGB1	LAMC1_ITGA2_ITGB1	LAMC1	ITGA2_ITGB1	KEGG: hsa04512	LAMC1 - (ITGA2+ITGB1)
LAMC2_ITGA2_ITGB1	LAMC2_ITGA2_ITGB1	LAMC2	ITGA2_ITGB1	KEGG: hsa04512	LAMC2 - (ITGA2+ITGB1)
LAMC3_ITGA2_ITGB1	LAMC3_ITGA2_ITGB1	LAMC3	ITGA2_ITGB1	KEGG: hsa04512	LAMC3 - (ITGA2+ITGB1)
CHAD_ITGA2_ITGB1	CHAD_ITGA2_ITGB1	CHAD	ITGA2_ITGB1	KEGG: hsa04512	CHAD - (ITGA2+ITGB1)
LAMA1_ITGA3_ITGB1	LAMA1_ITGA3_ITGB1	LAMA1	ITGA3_ITGB1	KEGG: hsa04512	LAMA1 - (ITGA3+ITGB1)
LAMA2_ITGA3_ITGB1	LAMA2_ITGA3_ITGB1	LAMA2	ITGA3_ITGB1	KEGG: hsa04512	LAMA2 - (ITGA3+ITGB1)
LAMA3_ITGA3_ITGB1	LAMA3_ITGA3_ITGB1	LAMA3	ITGA3_ITGB1	KEGG: hsa04512	LAMA3 - (ITGA3+ITGB1)
LAMA4_ITGA3_ITGB1	LAMA4_ITGA3_ITGB1	LAMA4	ITGA3_ITGB1	KEGG: hsa04512	LAMA4 - (ITGA3+ITGB1)
LAMA5_ITGA3_ITGB1	LAMA5_ITGA3_ITGB1	LAMA5	ITGA3_ITGB1	KEGG: hsa04512	LAMA5 - (ITGA3+ITGB1)
LAMB1_ITGA3_ITGB1	LAMB1_ITGA3_ITGB1	LAMB1	ITGA3_ITGB1	KEGG: hsa04512	LAMB1 - (ITGA3+ITGB1)
LAMB2_ITGA3_ITGB1	LAMB2_ITGA3_ITGB1	LAMB2	ITGA3_ITGB1	KEGG: hsa04512	LAMB2 - (ITGA3+ITGB1)
LAMB3_ITGA3_ITGB1	LAMB3_ITGA3_ITGB1	LAMB3	ITGA3_ITGB1	KEGG: hsa04512	LAMB3 - (ITGA3+ITGB1)
LAMC1_ITGA3_ITGB1	LAMC1_ITGA3_ITGB1	LAMC1	ITGA3_ITGB1	KEGG: hsa04512	LAMC1 - (ITGA3+ITGB1)
LAMC2_ITGA3_ITGB1	LAMC2_ITGA3_ITGB1	LAMC2	ITGA3_ITGB1	KEGG: hsa04512	LAMC2 - (ITGA3+ITGB1)
LAMC3_ITGA3_ITGB1	LAMC3_ITGA3_ITGB1	LAMC3	ITGA3_ITGB1	KEGG: hsa04512	LAMC3 - (ITGA3+ITGB1)
RELN_ITGA3_ITGB1	RELN_ITGA3_ITGB1	RELN	ITGA3_ITGB1	KEGG: hsa04512	RELN - (ITGA3+ITGB1)
THBS1_ITGA3_ITGB1	THBS1_ITGA3_ITGB1	THBS1	ITGA3_ITGB1	KEGG: hsa04512	THBS1 - (ITGA3+ITGB1)
THBS2_ITGA3_ITGB1	THBS2_ITGA3_ITGB1	THBS2	ITGA3_ITGB1	KEGG: hsa04512	THBS2 - (ITGA3+ITGB1)
THBS3_ITGA3_ITGB1	THBS3_ITGA3_ITGB1	THBS3	ITGA3_ITGB1	KEGG: hsa04512	THBS3 - (ITGA3+ITGB1)
THBS4_ITGA3_ITGB1	THBS4_ITGA3_ITGB1	THBS4	ITGA3_ITGB1	KEGG: hsa04512	THBS4 - (ITGA3+ITGB1)
COMP_ITGA3_ITGB1	COMP_ITGA3_ITGB1	COMP	ITGA3_ITGB1	KEGG: hsa04512	COMP - (ITGA3+ITGB1)
COL1A1_ITGA3_ITGB1	COL1A1_ITGA3_ITGB1	COL1A1	ITGA3_ITGB1	KEGG: hsa04512	COL1A1 - (ITGA3+ITGB1)
COL1A2_ITGA3_ITGB1	COL1A2_ITGA3_ITGB1	COL1A2	ITGA3_ITGB1	KEGG: hsa04512	COL1A2 - (ITGA3+ITGB1)
COL2A1_ITGA3_ITGB1	COL2A1_ITGA3_ITGB1	COL2A1	ITGA3_ITGB1	KEGG: hsa04512	COL2A1 - (ITGA3+ITGB1)
COL4A1_ITGA3_ITGB1	COL4A1_ITGA3_ITGB1	COL4A1	ITGA3_ITGB1	KEGG: hsa04512	COL4A1 - (ITGA3+ITGB1)
COL4A2_ITGA3_ITGB1	COL4A2_ITGA3_ITGB1	COL4A2	ITGA3_ITGB1	KEGG: hsa04512	COL4A2 - (ITGA3+ITGB1)
COL4A3_ITGA3_ITGB1	COL4A3_ITGA3_ITGB1	COL4A3	ITGA3_ITGB1	KEGG: hsa04512	COL4A3 - (ITGA3+ITGB1)
COL4A4_ITGA3_ITGB1	COL4A4_ITGA3_ITGB1	COL4A4	ITGA3_ITGB1	KEGG: hsa04512	COL4A4 - (ITGA3+ITGB1)
COL4A5_ITGA3_ITGB1	COL4A5_ITGA3_ITGB1	COL4A5	ITGA3_ITGB1	KEGG: hsa04512	COL4A5 - (ITGA3+ITGB1)
COL4A6_ITGA3_ITGB1	COL4A6_ITGA3_ITGB1	COL4A6	ITGA3_ITGB1	KEGG: hsa04512	COL4A6 - (ITGA3+ITGB1)
COL6A1_ITGA3_ITGB1	COL6A1_ITGA3_ITGB1	COL6A1	ITGA3_ITGB1	KEGG: hsa04512	COL6A1 - (ITGA3+ITGB1)
COL6A2_ITGA3_ITGB1	COL6A2_ITGA3_ITGB1	COL6A2	ITGA3_ITGB1	KEGG: hsa04512	COL6A2 - (ITGA3+ITGB1)
COL6A3_ITGA3_ITGB1	COL6A3_ITGA3_ITGB1	COL6A3	ITGA3_ITGB1	KEGG: hsa04512	COL6A3 - (ITGA3+ITGB1)
COL6A4_ITGA3_ITGB1	COL6A4_ITGA3_ITGB1	COL6A4	ITGA3_ITGB1	KEGG: hsa04512	COL6A4 - (ITGA3+ITGB1)
COL6A5_ITGA3_ITGB1	COL6A5_ITGA3_ITGB1	COL6A5	ITGA3_ITGB1	KEGG: hsa04512	COL6A5 - (ITGA3+ITGB1)
COL6A6_ITGA3_ITGB1	COL6A6_ITGA3_ITGB1	COL6A6	ITGA3_ITGB1	KEGG: hsa04512	COL6A6 - (ITGA3+ITGB1)
COL9A1_ITGA3_ITGB1	COL9A1_ITGA3_ITGB1	COL9A1	ITGA3_ITGB1	KEGG: hsa04512	COL9A1 - (ITGA3+ITGB1)
COL9A2_ITGA3_ITGB1	COL9A2_ITGA3_ITGB1	COL9A2	ITGA3_ITGB1	KEGG: hsa04512	COL9A2 - (ITGA3+ITGB1)
COL9A3_ITGA3_ITGB1	COL9A3_ITGA3_ITGB1	COL9A3	ITGA3_ITGB1	KEGG: hsa04512	COL9A3 - (ITGA3+ITGB1)
LAMA1_ITGA6_ITGB1	LAMA1_ITGA6_ITGB1	LAMA1	ITGA6_ITGB1	KEGG: hsa04512	LAMA1 - (ITGA6+ITGB1)
LAMA2_ITGA6_ITGB1	LAMA2_ITGA6_ITGB1	LAMA2	ITGA6_ITGB1	KEGG: hsa04512	LAMA2 - (ITGA6+ITGB1)
LAMA3_ITGA6_ITGB1	LAMA3_ITGA6_ITGB1	LAMA3	ITGA6_ITGB1	KEGG: hsa04512	LAMA3 - (ITGA6+ITGB1)
LAMA4_ITGA6_ITGB1	LAMA4_ITGA6_ITGB1	LAMA4	ITGA6_ITGB1	KEGG: hsa04512	LAMA4 - (ITGA6+ITGB1)
LAMA5_ITGA6_ITGB1	LAMA5_ITGA6_ITGB1	LAMA5	ITGA6_ITGB1	KEGG: hsa04512	LAMA5 - (ITGA6+ITGB1)
LAMB1_ITGA6_ITGB1	LAMB1_ITGA6_ITGB1	LAMB1	ITGA6_ITGB1	KEGG: hsa04512	LAMB1 - (ITGA6+ITGB1)
LAMB2_ITGA6_ITGB1	LAMB2_ITGA6_ITGB1	LAMB2	ITGA6_ITGB1	KEGG: hsa04512	LAMB2 - (ITGA6+ITGB1)
LAMB3_ITGA6_ITGB1	LAMB3_ITGA6_ITGB1	LAMB3	ITGA6_ITGB1	KEGG: hsa04512	LAMB3 - (ITGA6+ITGB1)
LAMC1_ITGA6_ITGB1	LAMC1_ITGA6_ITGB1	LAMC1	ITGA6_ITGB1	KEGG: hsa04512	LAMC1 - (ITGA6+ITGB1)
LAMC2_ITGA6_ITGB1	LAMC2_ITGA6_ITGB1	LAMC2	ITGA6_ITGB1	KEGG: hsa04512	LAMC2 - (ITGA6+ITGB1)
LAMC3_ITGA6_ITGB1	LAMC3_ITGA6_ITGB1	LAMC3	ITGA6_ITGB1	KEGG: hsa04512	LAMC3 - (ITGA6+ITGB1)
LAMA1_ITGA7_ITGB1	LAMA1_ITGA7_ITGB1	LAMA1	ITGA7_ITGB1	KEGG: hsa04512	LAMA1 - (ITGA7+ITGB1)
LAMA2_ITGA7_ITGB1	LAMA2_ITGA7_ITGB1	LAMA2	ITGA7_ITGB1	KEGG: hsa04512	LAMA2 - (ITGA7+ITGB1)
LAMA3_ITGA7_ITGB1	LAMA3_ITGA7_ITGB1	LAMA3	ITGA7_ITGB1	KEGG: hsa04512	LAMA3 - (ITGA7+ITGB1)
LAMA4_ITGA7_ITGB1	LAMA4_ITGA7_ITGB1	LAMA4	ITGA7_ITGB1	KEGG: hsa04512	LAMA4 - (ITGA7+ITGB1)
LAMA5_ITGA7_ITGB1	LAMA5_ITGA7_ITGB1	LAMA5	ITGA7_ITGB1	KEGG: hsa04512	LAMA5 - (ITGA7+ITGB1)
LAMB1_ITGA7_ITGB1	LAMB1_ITGA7_ITGB1	LAMB1	ITGA7_ITGB1	KEGG: hsa04512	LAMB1 - (ITGA7+ITGB1)
LAMB2_ITGA7_ITGB1	LAMB2_ITGA7_ITGB1	LAMB2	ITGA7_ITGB1	KEGG: hsa04512	LAMB2 - (ITGA7+ITGB1)
LAMB3_ITGA7_ITGB1	LAMB3_ITGA7_ITGB1	LAMB3	ITGA7_ITGB1	KEGG: hsa04512	LAMB3 - (ITGA7+ITGB1)
LAMC1_ITGA7_ITGB1	LAMC1_ITGA7_ITGB1	LAMC1	ITGA7_ITGB1	KEGG: hsa04512	LAMC1 - (ITGA7+ITGB1)
LAMC2_ITGA7_ITGB1	LAMC2_ITGA7_ITGB1	LAMC2	ITGA7_ITGB1	KEGG: hsa04512	LAMC2 - (ITGA7+ITGB1)
LAMC3_ITGA7_ITGB1	LAMC3_ITGA7_ITGB1	LAMC3	ITGA7_ITGB1	KEGG: hsa04512	LAMC3 - (ITGA7+ITGB1)
VTN_ITGA8_ITGB1	VTN_ITGA8_ITGB1	VTN	ITGA8_ITGB1	KEGG: hsa04512	VTN - (ITGA8+ITGB1)
TNC_ITGA8_ITGB1	TNC_ITGA8_ITGB1	TNC	ITGA8_ITGB1	KEGG: hsa04512	TNC - (ITGA8+ITGB1)
TNR_ITGA8_ITGB1	TNR_ITGA8_ITGB1	TNR	ITGA8_ITGB1	KEGG: hsa04512	TNR - (ITGA8+ITGB1)
TNN_ITGA8_ITGB1	TNN_ITGA8_ITGB1	TNN	ITGA8_ITGB1	KEGG: hsa04512	TNN - (ITGA8+ITGB1)
TNXB_ITGA8_ITGB1	TNXB_ITGA8_ITGB1	TNXB	ITGA8_ITGB1	KEGG: hsa04512	TNXB - (ITGA8+ITGB1)
NPNT1_ITGA8_ITGB1	NPNT1_ITGA8_ITGB1	Npnt complex 1	ITGA8_ITGB1	KEGG: hsa04512	NPNT1 - (ITGA8+ITGB1)
NPNT2_ITGA8_ITGB1	NPNT2_ITGA8_ITGB1	Npnt complex 2	ITGA8_ITGB1	KEGG: hsa04512	NPNT2 - (ITGA8+ITGB1)
TNC_ITGA9_ITGB1	TNC_ITGA9_ITGB1	TNC	ITGA9_ITGB1	KEGG: hsa04512	TNC - (ITGA9+ITGB1)
TNR_ITGA9_ITGB1	TNR_ITGA9_ITGB1	TNR	ITGA9_ITGB1	KEGG: hsa04512	TNR - (ITGA9+ITGB1)
TNN_ITGA9_ITGB1	TNN_ITGA9_ITGB1	TNN	ITGA9_ITGB1	KEGG: hsa04512	TNN - (ITGA9+ITGB1)
TNXB_ITGA9_ITGB1	TNXB_ITGA9_ITGB1	TNXB	ITGA9_ITGB1	KEGG: hsa04512	TNXB - (ITGA9+ITGB1)
COL1A1_ITGA9_ITGB1	COL1A1_ITGA9_ITGB1	COL1A1	ITGA9_ITGB1	KEGG: hsa04512	COL1A1 - (ITGA9+ITGB1)
COL1A2_ITGA9_ITGB1	COL1A2_ITGA9_ITGB1	COL1A2	ITGA9_ITGB1	KEGG: hsa04512	COL1A2 - (ITGA9+ITGB1)
COL2A1_ITGA9_ITGB1	COL2A1_ITGA9_ITGB1	COL2A1	ITGA9_ITGB1	KEGG: hsa04512	COL2A1 - (ITGA9+ITGB1)
COL4A1_ITGA9_ITGB1	COL4A1_ITGA9_ITGB1	COL4A1	ITGA9_ITGB1	KEGG: hsa04512	COL4A1 - (ITGA9+ITGB1)
COL4A2_ITGA9_ITGB1	COL4A2_ITGA9_ITGB1	COL4A2	ITGA9_ITGB1	KEGG: hsa04512	COL4A2 - (ITGA9+ITGB1)
COL4A3_ITGA9_ITGB1	COL4A3_ITGA9_ITGB1	COL4A3	ITGA9_ITGB1	KEGG: hsa04512	COL4A3 - (ITGA9+ITGB1)
COL4A4_ITGA9_ITGB1	COL4A4_ITGA9_ITGB1	COL4A4	ITGA9_ITGB1	KEGG: hsa04512	COL4A4 - (ITGA9+ITGB1)
COL4A5_ITGA9_ITGB1	COL4A5_ITGA9_ITGB1	COL4A5	ITGA9_ITGB1	KEGG: hsa04512	COL4A5 - (ITGA9+ITGB1)
COL4A6_ITGA9_ITGB1	COL4A6_ITGA9_ITGB1	COL4A6	ITGA9_ITGB1	KEGG: hsa04512	COL4A6 - (ITGA9+ITGB1)
COL6A1_ITGA9_ITGB1	COL6A1_ITGA9_ITGB1	COL6A1	ITGA9_ITGB1	KEGG: hsa04512	COL6A1 - (ITGA9+ITGB1)
COL6A2_ITGA9_ITGB1	COL6A2_ITGA9_ITGB1	COL6A2	ITGA9_ITGB1	KEGG: hsa04512	COL6A2 - (ITGA9+ITGB1)
COL6A3_ITGA9_ITGB1	COL6A3_ITGA9_ITGB1	COL6A3	ITGA9_ITGB1	KEGG: hsa04512	COL6A3 - (ITGA9+ITGB1)
COL6A4_ITGA9_ITGB1	COL6A4_ITGA9_ITGB1	COL6A4	ITGA9_ITGB1	KEGG: hsa04512	COL6A4 - (ITGA9+ITGB1)
COL6A5_ITGA9_ITGB1	COL6A5_ITGA9_ITGB1	COL6A5	ITGA9_ITGB1	KEGG: hsa04512	COL6A5 - (ITGA9+ITGB1)
COL6A6_ITGA9_ITGB1	COL6A6_ITGA9_ITGB1	COL6A6	ITGA9_ITGB1	KEGG: hsa04512	COL6A6 - (ITGA9+ITGB1)
COL9A1_ITGA9_ITGB1	COL9A1_ITGA9_ITGB1	COL9A1	ITGA9_ITGB1	KEGG: hsa04512	COL9A1 - (ITGA9+ITGB1)
COL9A2_ITGA9_ITGB1	COL9A2_ITGA9_ITGB1	COL9A2	ITGA9_ITGB1	KEGG: hsa04512	COL9A2 - (ITGA9+ITGB1)
COL9A3_ITGA9_ITGB1	COL9A3_ITGA9_ITGB1	COL9A3	ITGA9_ITGB1	KEGG: hsa04512	COL9A3 - (ITGA9+ITGB1)
LAMA1_ITGA9_ITGB1	LAMA1_ITGA9_ITGB1	LAMA1	ITGA9_ITGB1	KEGG: hsa04512	LAMA1 - (ITGA9+ITGB1)
LAMA2_ITGA9_ITGB1	LAMA2_ITGA9_ITGB1	LAMA2	ITGA9_ITGB1	KEGG: hsa04512	LAMA2 - (ITGA9+ITGB1)
LAMA3_ITGA9_ITGB1	LAMA3_ITGA9_ITGB1	LAMA3	ITGA9_ITGB1	KEGG: hsa04512	LAMA3 - (ITGA9+ITGB1)
LAMA4_ITGA9_ITGB1	LAMA4_ITGA9_ITGB1	LAMA4	ITGA9_ITGB1	KEGG: hsa04512	LAMA4 - (ITGA9+ITGB1)
LAMA5_ITGA9_ITGB1	LAMA5_ITGA9_ITGB1	LAMA5	ITGA9_ITGB1	KEGG: hsa04512	LAMA5 - (ITGA9+ITGB1)
LAMB1_ITGA9_ITGB1	LAMB1_ITGA9_ITGB1	LAMB1	ITGA9_ITGB1	KEGG: hsa04512	LAMB1 - (ITGA9+ITGB1)
LAMB2_ITGA9_ITGB1	LAMB2_ITGA9_ITGB1	LAMB2	ITGA9_ITGB1	KEGG: hsa04512	LAMB2 - (ITGA9+ITGB1)
LAMB3_ITGA9_ITGB1	LAMB3_ITGA9_ITGB1	LAMB3	ITGA9_ITGB1	KEGG: hsa04512	LAMB3 - (ITGA9+ITGB1)
LAMC1_ITGA9_ITGB1	LAMC1_ITGA9_ITGB1	LAMC1	ITGA9_ITGB1	KEGG: hsa04512	LAMC1 - (ITGA9+ITGB1)
LAMC2_ITGA9_ITGB1	LAMC2_ITGA9_ITGB1	LAMC2	ITGA9_ITGB1	KEGG: hsa04512	LAMC2 - (ITGA9+ITGB1)
LAMC3_ITGA9_ITGB1	LAMC3_ITGA9_ITGB1	LAMC3	ITGA9_ITGB1	KEGG: hsa04512	LAMC3 - (ITGA9+ITGB1)
COL1A1_ITGA10_ITGB1	COL1A1_ITGA10_ITGB1	COL1A1	ITGA10_ITGB1	KEGG: hsa04512	COL1A1 - (ITGA10+ITGB1)
COL1A2_ITGA10_ITGB1	COL1A2_ITGA10_ITGB1	COL1A2	ITGA10_ITGB1	KEGG: hsa04512	COL1A2 - (ITGA10+ITGB1)
COL2A1_ITGA10_ITGB1	COL2A1_ITGA10_ITGB1	COL2A1	ITGA10_ITGB1	KEGG: hsa04512	COL2A1 - (ITGA10+ITGB1)
COL4A1_ITGA10_ITGB1	COL4A1_ITGA10_ITGB1	COL4A1	ITGA10_ITGB1	KEGG: hsa04512	COL4A1 - (ITGA10+ITGB1)
COL4A2_ITGA10_ITGB1	COL4A2_ITGA10_ITGB1	COL4A2	ITGA10_ITGB1	KEGG: hsa04512	COL4A2 - (ITGA10+ITGB1)
COL4A3_ITGA10_ITGB1	COL4A3_ITGA10_ITGB1	COL4A3	ITGA10_ITGB1	KEGG: hsa04512	COL4A3 - (ITGA10+ITGB1)
COL4A4_ITGA10_ITGB1	COL4A4_ITGA10_ITGB1	COL4A4	ITGA10_ITGB1	KEGG: hsa04512	COL4A4 - (ITGA10+ITGB1)
COL4A5_ITGA10_ITGB1	COL4A5_ITGA10_ITGB1	COL4A5	ITGA10_ITGB1	KEGG: hsa04512	COL4A5 - (ITGA10+ITGB1)
COL4A6_ITGA10_ITGB1	COL4A6_ITGA10_ITGB1	COL4A6	ITGA10_ITGB1	KEGG: hsa04512	COL4A6 - (ITGA10+ITGB1)
COL6A1_ITGA10_ITGB1	COL6A1_ITGA10_ITGB1	COL6A1	ITGA10_ITGB1	KEGG: hsa04512	COL6A1 - (ITGA10+ITGB1)
COL6A2_ITGA10_ITGB1	COL6A2_ITGA10_ITGB1	COL6A2	ITGA10_ITGB1	KEGG: hsa04512	COL6A2 - (ITGA10+ITGB1)
COL6A3_ITGA10_ITGB1	COL6A3_ITGA10_ITGB1	COL6A3	ITGA10_ITGB1	KEGG: hsa04512	COL6A3 - (ITGA10+ITGB1)
COL6A4_ITGA10_ITGB1	COL6A4_ITGA10_ITGB1	COL6A4	ITGA10_ITGB1	KEGG: hsa04512	COL6A4 - (ITGA10+ITGB1)
COL6A5_ITGA10_ITGB1	COL6A5_ITGA10_ITGB1	COL6A5	ITGA10_ITGB1	KEGG: hsa04512	COL6A5 - (ITGA10+ITGB1)
COL6A6_ITGA10_ITGB1	COL6A6_ITGA10_ITGB1	COL6A6	ITGA10_ITGB1	KEGG: hsa04512	COL6A6 - (ITGA10+ITGB1)
COL9A1_ITGA10_ITGB1	COL9A1_ITGA10_ITGB1	COL9A1	ITGA10_ITGB1	KEGG: hsa04512	COL9A1 - (ITGA10+ITGB1)
COL9A2_ITGA10_ITGB1	COL9A2_ITGA10_ITGB1	COL9A2	ITGA10_ITGB1	KEGG: hsa04512	COL9A2 - (ITGA10+ITGB1)
COL9A3_ITGA10_ITGB1	COL9A3_ITGA10_ITGB1	COL9A3	ITGA10_ITGB1	KEGG: hsa04512	COL9A3 - (ITGA10+ITGB1)
COL1A1_ITGA11_ITGB1	COL1A1_ITGA11_ITGB1	COL1A1	ITGA11_ITGB1	KEGG: hsa04512	COL1A1 - (ITGA11+ITGB1)
COL1A2_ITGA11_ITGB1	COL1A2_ITGA11_ITGB1	COL1A2	ITGA11_ITGB1	KEGG: hsa04512	COL1A2 - (ITGA11+ITGB1)
COL2A1_ITGA11_ITGB1	COL2A1_ITGA11_ITGB1	COL2A1	ITGA11_ITGB1	KEGG: hsa04512	COL2A1 - (ITGA11+ITGB1)
COL4A1_ITGA11_ITGB1	COL4A1_ITGA11_ITGB1	COL4A1	ITGA11_ITGB1	KEGG: hsa04512	COL4A1 - (ITGA11+ITGB1)
COL4A2_ITGA11_ITGB1	COL4A2_ITGA11_ITGB1	COL4A2	ITGA11_ITGB1	KEGG: hsa04512	COL4A2 - (ITGA11+ITGB1)
COL4A3_ITGA11_ITGB1	COL4A3_ITGA11_ITGB1	COL4A3	ITGA11_ITGB1	KEGG: hsa04512	COL4A3 - (ITGA11+ITGB1)
COL4A4_ITGA11_ITGB1	COL4A4_ITGA11_ITGB1	COL4A4	ITGA11_ITGB1	KEGG: hsa04512	COL4A4 - (ITGA11+ITGB1)
COL4A5_ITGA11_ITGB1	COL4A5_ITGA11_ITGB1	COL4A5	ITGA11_ITGB1	KEGG: hsa04512	COL4A5 - (ITGA11+ITGB1)
COL4A6_ITGA11_ITGB1	COL4A6_ITGA11_ITGB1	COL4A6	ITGA11_ITGB1	KEGG: hsa04512	COL4A6 - (ITGA11+ITGB1)
COL6A1_ITGA11_ITGB1	COL6A1_ITGA11_ITGB1	COL6A1	ITGA11_ITGB1	KEGG: hsa04512	COL6A1 - (ITGA11+ITGB1)
COL6A2_ITGA11_ITGB1	COL6A2_ITGA11_ITGB1	COL6A2	ITGA11_ITGB1	KEGG: hsa04512	COL6A2 - (ITGA11+ITGB1)
COL6A3_ITGA11_ITGB1	COL6A3_ITGA11_ITGB1	COL6A3	ITGA11_ITGB1	KEGG: hsa04512	COL6A3 - (ITGA11+ITGB1)
COL6A4_ITGA11_ITGB1	COL6A4_ITGA11_ITGB1	COL6A4	ITGA11_ITGB1	KEGG: hsa04512	COL6A4 - (ITGA11+ITGB1)
COL6A5_ITGA11_ITGB1	COL6A5_ITGA11_ITGB1	COL6A5	ITGA11_ITGB1	KEGG: hsa04512	COL6A5 - (ITGA11+ITGB1)
COL6A6_ITGA11_ITGB1	COL6A6_ITGA11_ITGB1	COL6A6	ITGA11_ITGB1	KEGG: hsa04512	COL6A6 - (ITGA11+ITGB1)
COL9A1_ITGA11_ITGB1	COL9A1_ITGA11_ITGB1	COL9A1	ITGA11_ITGB1	KEGG: hsa04512	COL9A1 - (ITGA11+ITGB1)
COL9A2_ITGA11_ITGB1	COL9A2_ITGA11_ITGB1	COL9A2	ITGA11_ITGB1	KEGG: hsa04512	COL9A2 - (ITGA11+ITGB1)
COL9A3_ITGA11_ITGB1	COL9A3_ITGA11_ITGB1	COL9A3	ITGA11_ITGB1	KEGG: hsa04512	COL9A3 - (ITGA11+ITGB1)
FN1_ITGAV_ITGB1	FN1_ITGAV_ITGB1	FN1	ITGAV_ITGB1	KEGG: hsa04512	FN1 - (ITGAV+ITGB1)
VTN_ITGAV_ITGB1	VTN_ITGAV_ITGB1	VTN	ITGAV_ITGB1	KEGG: hsa04512	VTN - (ITGAV+ITGB1)
DSPP_ITGAV_ITGB1	DSPP_ITGAV_ITGB1	DSPP	ITGAV_ITGB1	KEGG: hsa04512	DSPP - (ITGAV+ITGB1)
FN1_ITGA4_ITGB7	FN1_ITGA4_ITGB7	FN1	ITGA4_ITGB7	KEGG: hsa04512	FN1 - (ITGA4+ITGB7)
FN1_ITGAV_ITGB3	FN1_ITGAV_ITGB3	FN1	ITGAV_ITGB3	KEGG: hsa04512	FN1 - (ITGAV+ITGB3)
VTN_ITGAV_ITGB3	VTN_ITGAV_ITGB3	VTN	ITGAV_ITGB3	KEGG: hsa04512	VTN - (ITGAV+ITGB3)
VWF_ITGAV_ITGB3	VWF_ITGAV_ITGB3	VWF	ITGAV_ITGB3	KEGG: hsa04512	VWF - (ITGAV+ITGB3)
TNC_ITGAV_ITGB3	TNC_ITGAV_ITGB3	TNC	ITGAV_ITGB3	KEGG: hsa04512	TNC - (ITGAV+ITGB3)
TNR_ITGAV_ITGB3	TNR_ITGAV_ITGB3	TNR	ITGAV_ITGB3	KEGG: hsa04512	TNR - (ITGAV+ITGB3)
TNN_ITGAV_ITGB3	TNN_ITGAV_ITGB3	TNN	ITGAV_ITGB3	KEGG: hsa04512	TNN - (ITGAV+ITGB3)
TNXB_ITGAV_ITGB3	TNXB_ITGAV_ITGB3	TNXB	ITGAV_ITGB3	KEGG: hsa04512	TNXB - (ITGAV+ITGB3)
IBSP_ITGAV_ITGB3	IBSP_ITGAV_ITGB3	IBSP	ITGAV_ITGB3	KEGG: hsa04512	IBSP - (ITGAV+ITGB3)
THBS1_ITGAV_ITGB3	THBS1_ITGAV_ITGB3	THBS1	ITGAV_ITGB3	KEGG: hsa04512	THBS1 - (ITGAV+ITGB3)
THBS2_ITGAV_ITGB3	THBS2_ITGAV_ITGB3	THBS2	ITGAV_ITGB3	KEGG: hsa04512	THBS2 - (ITGAV+ITGB3)
THBS3_ITGAV_ITGB3	THBS3_ITGAV_ITGB3	THBS3	ITGAV_ITGB3	KEGG: hsa04512	THBS3 - (ITGAV+ITGB3)
THBS4_ITGAV_ITGB3	THBS4_ITGAV_ITGB3	THBS4	ITGAV_ITGB3	KEGG: hsa04512	THBS4 - (ITGAV+ITGB3)
COMP_ITGAV_ITGB3	COMP_ITGAV_ITGB3	COMP	ITGAV_ITGB3	KEGG: hsa04512	COMP - (ITGAV+ITGB3)
DMP1_ITGAV_ITGB3	DMP1_ITGAV_ITGB3	DMP1	ITGAV_ITGB3	KEGG: hsa04512	DMP1 - (ITGAV+ITGB3)
FN1_ITGA2B_ITGB3	FN1_ITGA2B_ITGB3	FN1	ITGA2B_ITGB3	KEGG: hsa04512	FN1 - (ITGA2B+ITGB3)
VTN_ITGA2B_ITGB3	VTN_ITGA2B_ITGB3	VTN	ITGA2B_ITGB3	KEGG: hsa04512	VTN - (ITGA2B+ITGB3)
VWF_ITGA2B_ITGB3	VWF_ITGA2B_ITGB3	VWF	ITGA2B_ITGB3	KEGG: hsa04512	VWF - (ITGA2B+ITGB3)
TNC_ITGA2B_ITGB3	TNC_ITGA2B_ITGB3	TNC	ITGA2B_ITGB3	KEGG: hsa04512	TNC - (ITGA2B+ITGB3)
TNR_ITGA2B_ITGB3	TNR_ITGA2B_ITGB3	TNR	ITGA2B_ITGB3	KEGG: hsa04512	TNR - (ITGA2B+ITGB3)
TNN_ITGA2B_ITGB3	TNN_ITGA2B_ITGB3	TNN	ITGA2B_ITGB3	KEGG: hsa04512	TNN - (ITGA2B+ITGB3)
TNXB_ITGA2B_ITGB3	TNXB_ITGA2B_ITGB3	TNXB	ITGA2B_ITGB3	KEGG: hsa04512	TNXB - (ITGA2B+ITGB3)
VTN_ITGAV_ITGB5	VTN_ITGAV_ITGB5	VTN	ITGAV_ITGB5	KEGG: hsa04512	VTN - (ITGAV+ITGB5)
IBSP_ITGAV_ITGB5	IBSP_ITGAV_ITGB5	IBSP	ITGAV_ITGB5	KEGG: hsa04512	IBSP - (ITGAV+ITGB5)
TNC_ITGAV_ITGB6	TNC_ITGAV_ITGB6	TNC	ITGAV_ITGB6	KEGG: hsa04512	TNC - (ITGAV+ITGB6)
TNR_ITGAV_ITGB6	TNR_ITGAV_ITGB6	TNR	ITGAV_ITGB6	KEGG: hsa04512	TNR - (ITGAV+ITGB6)
TNN_ITGAV_ITGB6	TNN_ITGAV_ITGB6	TNN	ITGAV_ITGB6	KEGG: hsa04512	TNN - (ITGAV+ITGB6)
TNXB_ITGAV_ITGB6	TNXB_ITGAV_ITGB6	TNXB	ITGAV_ITGB6	KEGG: hsa04512	TNXB - (ITGAV+ITGB6)
FN1_ITGAV_ITGB6	FN1_ITGAV_ITGB6	FN1	ITGAV_ITGB6	KEGG: hsa04512	FN1 - (ITGAV+ITGB6)
DSPP_ITGAV_ITGB6	DSPP_ITGAV_ITGB6	DSPP	ITGAV_ITGB6	KEGG: hsa04512	DSPP - (ITGAV+ITGB6)
VTN_ITGAV_ITGB8	VTN_ITGAV_ITGB8	VTN	ITGAV_ITGB8	KEGG: hsa04512	VTN - (ITGAV+ITGB8)
FN1_ITGAV_ITGB8	FN1_ITGAV_ITGB8	FN1	ITGAV_ITGB8	KEGG: hsa04512	FN1 - (ITGAV+ITGB8)
LAMA1_ITGAV_ITGB8	LAMA1_ITGAV_ITGB8	LAMA1	ITGAV_ITGB8	KEGG: hsa04512	LAMA1 - (ITGAV+ITGB8)
LAMA2_ITGAV_ITGB8	LAMA2_ITGAV_ITGB8	LAMA2	ITGAV_ITGB8	KEGG: hsa04512	LAMA2 - (ITGAV+ITGB8)
LAMA3_ITGAV_ITGB8	LAMA3_ITGAV_ITGB8	LAMA3	ITGAV_ITGB8	KEGG: hsa04512	LAMA3 - (ITGAV+ITGB8)
LAMA4_ITGAV_ITGB8	LAMA4_ITGAV_ITGB8	LAMA4	ITGAV_ITGB8	KEGG: hsa04512	LAMA4 - (ITGAV+ITGB8)
LAMA5_ITGAV_ITGB8	LAMA5_ITGAV_ITGB8	LAMA5	ITGAV_ITGB8	KEGG: hsa04512	LAMA5 - (ITGAV+ITGB8)
LAMB1_ITGAV_ITGB8	LAMB1_ITGAV_ITGB8	LAMB1	ITGAV_ITGB8	KEGG: hsa04512	LAMB1 - (ITGAV+ITGB8)
LAMB2_ITGAV_ITGB8	LAMB2_ITGAV_ITGB8	LAMB2	ITGAV_ITGB8	KEGG: hsa04512	LAMB2 - (ITGAV+ITGB8)
LAMB3_ITGAV_ITGB8	LAMB3_ITGAV_ITGB8	LAMB3	ITGAV_ITGB8	KEGG: hsa04512	LAMB3 - (ITGAV+ITGB8)
LAMC1_ITGAV_ITGB8	LAMC1_ITGAV_ITGB8	LAMC1	ITGAV_ITGB8	KEGG: hsa04512	LAMC1 - (ITGAV+ITGB8)
LAMC2_ITGAV_ITGB8	LAMC2_ITGAV_ITGB8	LAMC2	ITGAV_ITGB8	KEGG: hsa04512	LAMC2 - (ITGAV+ITGB8)
LAMC3_ITGAV_ITGB8	LAMC3_ITGAV_ITGB8	LAMC3	ITGAV_ITGB8	KEGG: hsa04512	LAMC3 - (ITGAV+ITGB8)
COL1A1_ITGAV_ITGB8	COL1A1_ITGAV_ITGB8	COL1A1	ITGAV_ITGB8	KEGG: hsa04512	COL1A1 - (ITGAV+ITGB8)
COL1A2_ITGAV_ITGB8	COL1A2_ITGAV_ITGB8	COL1A2	ITGAV_ITGB8	KEGG: hsa04512	COL1A2 - (ITGAV+ITGB8)
COL2A1_ITGAV_ITGB8	COL2A1_ITGAV_ITGB8	COL2A1	ITGAV_ITGB8	KEGG: hsa04512	COL2A1 - (ITGAV+ITGB8)
COL4A1_ITGAV_ITGB8	COL4A1_ITGAV_ITGB8	COL4A1	ITGAV_ITGB8	KEGG: hsa04512	COL4A1 - (ITGAV+ITGB8)
COL4A2_ITGAV_ITGB8	COL4A2_ITGAV_ITGB8	COL4A2	ITGAV_ITGB8	KEGG: hsa04512	COL4A2 - (ITGAV+ITGB8)
COL4A3_ITGAV_ITGB8	COL4A3_ITGAV_ITGB8	COL4A3	ITGAV_ITGB8	KEGG: hsa04512	COL4A3 - (ITGAV+ITGB8)
COL4A4_ITGAV_ITGB8	COL4A4_ITGAV_ITGB8	COL4A4	ITGAV_ITGB8	KEGG: hsa04512	COL4A4 - (ITGAV+ITGB8)
COL4A5_ITGAV_ITGB8	COL4A5_ITGAV_ITGB8	COL4A5	ITGAV_ITGB8	KEGG: hsa04512	COL4A5 - (ITGAV+ITGB8)
COL4A6_ITGAV_ITGB8	COL4A6_ITGAV_ITGB8	COL4A6	ITGAV_ITGB8	KEGG: hsa04512	COL4A6 - (ITGAV+ITGB8)
COL6A1_ITGAV_ITGB8	COL6A1_ITGAV_ITGB8	COL6A1	ITGAV_ITGB8	KEGG: hsa04512	COL6A1 - (ITGAV+ITGB8)
COL6A2_ITGAV_ITGB8	COL6A2_ITGAV_ITGB8	COL6A2	ITGAV_ITGB8	KEGG: hsa04512	COL6A2 - (ITGAV+ITGB8)
COL6A3_ITGAV_ITGB8	COL6A3_ITGAV_ITGB8	COL6A3	ITGAV_ITGB8	KEGG: hsa04512	COL6A3 - (ITGAV+ITGB8)
COL6A4_ITGAV_ITGB8	COL6A4_ITGAV_ITGB8	COL6A4	ITGAV_ITGB8	KEGG: hsa04512	COL6A4 - (ITGAV+ITGB8)
COL6A5_ITGAV_ITGB8	COL6A5_ITGAV_ITGB8	COL6A5	ITGAV_ITGB8	KEGG: hsa04512	COL6A5 - (ITGAV+ITGB8)
COL6A6_ITGAV_ITGB8	COL6A6_ITGAV_ITGB8	COL6A6	ITGAV_ITGB8	KEGG: hsa04512	COL6A6 - (ITGAV+ITGB8)
COL9A1_ITGAV_ITGB8	COL9A1_ITGAV_ITGB8	COL9A1	ITGAV_ITGB8	KEGG: hsa04512	COL9A1 - (ITGAV+ITGB8)
COL9A2_ITGAV_ITGB8	COL9A2_ITGAV_ITGB8	COL9A2	ITGAV_ITGB8	KEGG: hsa04512	COL9A2 - (ITGAV+ITGB8)
COL9A3_ITGAV_ITGB8	COL9A3_ITGAV_ITGB8	COL9A3	ITGAV_ITGB8	KEGG: hsa04512	COL9A3 - (ITGAV+ITGB8)
LAMA1_ITGA6_ITGB4	LAMA1_ITGA6_ITGB4	LAMA1	ITGA6_ITGB4	KEGG: hsa04512	LAMA1 - (ITGA6+ITGB4)
LAMA2_ITGA6_ITGB4	LAMA2_ITGA6_ITGB4	LAMA2	ITGA6_ITGB4	KEGG: hsa04512	LAMA2 - (ITGA6+ITGB4)
LAMA3_ITGA6_ITGB4	LAMA3_ITGA6_ITGB4	LAMA3	ITGA6_ITGB4	KEGG: hsa04512	LAMA3 - (ITGA6+ITGB4)
LAMA4_ITGA6_ITGB4	LAMA4_ITGA6_ITGB4	LAMA4	ITGA6_ITGB4	KEGG: hsa04512	LAMA4 - (ITGA6+ITGB4)
LAMA5_ITGA6_ITGB4	LAMA5_ITGA6_ITGB4	LAMA5	ITGA6_ITGB4	KEGG: hsa04512	LAMA5 - (ITGA6+ITGB4)
LAMB1_ITGA6_ITGB4	LAMB1_ITGA6_ITGB4	LAMB1	ITGA6_ITGB4	KEGG: hsa04512	LAMB1 - (ITGA6+ITGB4)
LAMB2_ITGA6_ITGB4	LAMB2_ITGA6_ITGB4	LAMB2	ITGA6_ITGB4	KEGG: hsa04512	LAMB2 - (ITGA6+ITGB4)
LAMB3_ITGA6_ITGB4	LAMB3_ITGA6_ITGB4	LAMB3	ITGA6_ITGB4	KEGG: hsa04512	LAMB3 - (ITGA6+ITGB4)
LAMC1_ITGA6_ITGB4	LAMC1_ITGA6_ITGB4	LAMC1	ITGA6_ITGB4	KEGG: hsa04512	LAMC1 - (ITGA6+ITGB4)
LAMC2_ITGA6_ITGB4	LAMC2_ITGA6_ITGB4	LAMC2	ITGA6_ITGB4	KEGG: hsa04512	LAMC2 - (ITGA6+ITGB4)
LAMC3_ITGA6_ITGB4	LAMC3_ITGA6_ITGB4	LAMC3	ITGA6_ITGB4	KEGG: hsa04512	LAMC3 - (ITGA6+ITGB4)
COL1A1_SDC1	COL1A1_SDC1	COL1A1	SDC1	KEGG: hsa04512	COL1A1 - (SDC1)
COL1A2_SDC1	COL1A2_SDC1	COL1A2	SDC1	KEGG: hsa04512	COL1A2 - (SDC1)
COL2A1_SDC1	COL2A1_SDC1	COL2A1	SDC1	KEGG: hsa04512	COL2A1 - (SDC1)
COL4A1_SDC1	COL4A1_SDC1	COL4A1	SDC1	KEGG: hsa04512	COL4A1 - (SDC1)
COL4A2_SDC1	COL4A2_SDC1	COL4A2	SDC1	KEGG: hsa04512	COL4A2 - (SDC1)
COL4A3_SDC1	COL4A3_SDC1	COL4A3	SDC1	KEGG: hsa04512	COL4A3 - (SDC1)
COL4A4_SDC1	COL4A4_SDC1	COL4A4	SDC1	KEGG: hsa04512	COL4A4 - (SDC1)
COL4A5_SDC1	COL4A5_SDC1	COL4A5	SDC1	KEGG: hsa04512	COL4A5 - (SDC1)
COL4A6_SDC1	COL4A6_SDC1	COL4A6	SDC1	KEGG: hsa04512	COL4A6 - (SDC1)
COL6A1_SDC1	COL6A1_SDC1	COL6A1	SDC1	KEGG: hsa04512	COL6A1 - (SDC1)
COL6A2_SDC1	COL6A2_SDC1	COL6A2	SDC1	KEGG: hsa04512	COL6A2 - (SDC1)
COL6A3_SDC1	COL6A3_SDC1	COL6A3	SDC1	KEGG: hsa04512	COL6A3 - (SDC1)
COL6A4_SDC1	COL6A4_SDC1	COL6A4	SDC1	KEGG: hsa04512	COL6A4 - (SDC1)
COL6A5_SDC1	COL6A5_SDC1	COL6A5	SDC1	KEGG: hsa04512	COL6A5 - (SDC1)
COL6A6_SDC1	COL6A6_SDC1	COL6A6	SDC1	KEGG: hsa04512	COL6A6 - (SDC1)
COL9A1_SDC1	COL9A1_SDC1	COL9A1	SDC1	KEGG: hsa04512	COL9A1 - (SDC1)
COL9A2_SDC1	COL9A2_SDC1	COL9A2	SDC1	KEGG: hsa04512	COL9A2 - (SDC1)
COL9A3_SDC1	COL9A3_SDC1	COL9A3	SDC1	KEGG: hsa04512	COL9A3 - (SDC1)
FN1_SDC1	FN1_SDC1	FN1	SDC1	KEGG: hsa04512	FN1 - (SDC1)
TNC_SDC1	TNC_SDC1	TNC	SDC1	KEGG: hsa04512	TNC - (SDC1)
TNR_SDC1	TNR_SDC1	TNR	SDC1	KEGG: hsa04512	TNR - (SDC1)
TNN_SDC1	TNN_SDC1	TNN	SDC1	KEGG: hsa04512	TNN - (SDC1)
TNXB_SDC1	TNXB_SDC1	TNXB	SDC1	KEGG: hsa04512	TNXB - (SDC1)
THBS1_SDC1	THBS1_SDC1	THBS1	SDC1	KEGG: hsa04512	THBS1 - (SDC1)
THBS2_SDC1	THBS2_SDC1	THBS2	SDC1	KEGG: hsa04512	THBS2 - (SDC1)
THBS3_SDC1	THBS3_SDC1	THBS3	SDC1	KEGG: hsa04512	THBS3 - (SDC1)
THBS4_SDC1	THBS4_SDC1	THBS4	SDC1	KEGG: hsa04512	THBS4 - (SDC1)
COMP_SDC1	COMP_SDC1	COMP	SDC1	KEGG: hsa04512	COMP - (SDC1)
COL1A1_SDC4	COL1A1_SDC4	COL1A1	SDC4	KEGG: hsa04512	COL1A1 - (SDC4)
COL1A2_SDC4	COL1A2_SDC4	COL1A2	SDC4	KEGG: hsa04512	COL1A2 - (SDC4)
COL2A1_SDC4	COL2A1_SDC4	COL2A1	SDC4	KEGG: hsa04512	COL2A1 - (SDC4)
COL4A1_SDC4	COL4A1_SDC4	COL4A1	SDC4	KEGG: hsa04512	COL4A1 - (SDC4)
COL4A2_SDC4	COL4A2_SDC4	COL4A2	SDC4	KEGG: hsa04512	COL4A2 - (SDC4)
COL4A3_SDC4	COL4A3_SDC4	COL4A3	SDC4	KEGG: hsa04512	COL4A3 - (SDC4)
COL4A4_SDC4	COL4A4_SDC4	COL4A4	SDC4	KEGG: hsa04512	COL4A4 - (SDC4)
COL4A5_SDC4	COL4A5_SDC4	COL4A5	SDC4	KEGG: hsa04512	COL4A5 - (SDC4)
COL4A6_SDC4	COL4A6_SDC4	COL4A6	SDC4	KEGG: hsa04512	COL4A6 - (SDC4)
COL6A1_SDC4	COL6A1_SDC4	COL6A1	SDC4	KEGG: hsa04512	COL6A1 - (SDC4)
COL6A2_SDC4	COL6A2_SDC4	COL6A2	SDC4	KEGG: hsa04512	COL6A2 - (SDC4)
COL6A3_SDC4	COL6A3_SDC4	COL6A3	SDC4	KEGG: hsa04512	COL6A3 - (SDC4)
COL6A4_SDC4	COL6A4_SDC4	COL6A4	SDC4	KEGG: hsa04512	COL6A4 - (SDC4)
COL6A5_SDC4	COL6A5_SDC4	COL6A5	SDC4	KEGG: hsa04512	COL6A5 - (SDC4)
COL6A6_SDC4	COL6A6_SDC4	COL6A6	SDC4	KEGG: hsa04512	COL6A6 - (SDC4)
COL9A1_SDC4	COL9A1_SDC4	COL9A1	SDC4	KEGG: hsa04512	COL9A1 - (SDC4)
COL9A2_SDC4	COL9A2_SDC4	COL9A2	SDC4	KEGG: hsa04512	COL9A2 - (SDC4)
COL9A3_SDC4	COL9A3_SDC4	COL9A3	SDC4	KEGG: hsa04512	COL9A3 - (SDC4)
FN1_SDC4	FN1_SDC4	FN1	SDC4	KEGG: hsa04512	FN1 - (SDC4)
TNC_SDC4	TNC_SDC4	TNC	SDC4	KEGG: hsa04512	TNC - (SDC4)
TNR_SDC4	TNR_SDC4	TNR	SDC4	KEGG: hsa04512	TNR - (SDC4)
TNN_SDC4	TNN_SDC4	TNN	SDC4	KEGG: hsa04512	TNN - (SDC4)
TNXB_SDC4	TNXB_SDC4	TNXB	SDC4	KEGG: hsa04512	TNXB - (SDC4)
THBS1_SDC4	THBS1_SDC4	THBS1	SDC4	KEGG: hsa04512	THBS1 - (SDC4)
THBS2_SDC4	THBS2_SDC4	THBS2	SDC4	KEGG: hsa04512	THBS2 - (SDC4)
THBS3_SDC4	THBS3_SDC4	THBS3	SDC4	KEGG: hsa04512	THBS3 - (SDC4)
THBS4_SDC4	THBS4_SDC4	THBS4	SDC4	KEGG: hsa04512	THBS4 - (SDC4)
COMP_SDC4	COMP_SDC4	COMP	SDC4	KEGG: hsa04512	COMP - (SDC4)
LAMA1_SV2A	LAMA1_SV2A	LAMA1	SV2A	KEGG: hsa04512	LAMA1 - (SV2A)
LAMA2_SV2A	LAMA2_SV2A	LAMA2	SV2A	KEGG: hsa04512	LAMA2 - (SV2A)
LAMA3_SV2A	LAMA3_SV2A	LAMA3	SV2A	KEGG: hsa04512	LAMA3 - (SV2A)
LAMA4_SV2A	LAMA4_SV2A	LAMA4	SV2A	KEGG: hsa04512	LAMA4 - (SV2A)
LAMA5_SV2A	LAMA5_SV2A	LAMA5	SV2A	KEGG: hsa04512	LAMA5 - (SV2A)
LAMB1_SV2A	LAMB1_SV2A	LAMB1	SV2A	KEGG: hsa04512	LAMB1 - (SV2A)
LAMB2_SV2A	LAMB2_SV2A	LAMB2	SV2A	KEGG: hsa04512	LAMB2 - (SV2A)
LAMB3_SV2A	LAMB3_SV2A	LAMB3	SV2A	KEGG: hsa04512	LAMB3 - (SV2A)
LAMC1_SV2A	LAMC1_SV2A	LAMC1	SV2A	KEGG: hsa04512	LAMC1 - (SV2A)
LAMC2_SV2A	LAMC2_SV2A	LAMC2	SV2A	KEGG: hsa04512	LAMC2 - (SV2A)
LAMC3_SV2A	LAMC3_SV2A	LAMC3	SV2A	KEGG: hsa04512	LAMC3 - (SV2A)
LAMA1_SV2B	LAMA1_SV2B	LAMA1	SV2B	KEGG: hsa04512	LAMA1 - (SV2B)
LAMA2_SV2B	LAMA2_SV2B	LAMA2	SV2B	KEGG: hsa04512	LAMA2 - (SV2B)
LAMA3_SV2B	LAMA3_SV2B	LAMA3	SV2B	KEGG: hsa04512	LAMA3 - (SV2B)
LAMA4_SV2B	LAMA4_SV2B	LAMA4	SV2B	KEGG: hsa04512	LAMA4 - (SV2B)
LAMA5_SV2B	LAMA5_SV2B	LAMA5	SV2B	KEGG: hsa04512	LAMA5 - (SV2B)
LAMB1_SV2B	LAMB1_SV2B	LAMB1	SV2B	KEGG: hsa04512	LAMB1 - (SV2B)
LAMB2_SV2B	LAMB2_SV2B	LAMB2	SV2B	KEGG: hsa04512	LAMB2 - (SV2B)
LAMB3_SV2B	LAMB3_SV2B	LAMB3	SV2B	KEGG: hsa04512	LAMB3 - (SV2B)
LAMC1_SV2B	LAMC1_SV2B	LAMC1	SV2B	KEGG: hsa04512	LAMC1 - (SV2B)
LAMC2_SV2B	LAMC2_SV2B	LAMC2	SV2B	KEGG: hsa04512	LAMC2 - (SV2B)
LAMC3_SV2B	LAMC3_SV2B	LAMC3	SV2B	KEGG: hsa04512	LAMC3 - (SV2B)
LAMA1_SV2C	LAMA1_SV2C	LAMA1	SV2C	KEGG: hsa04512	LAMA1 - (SV2C)
LAMA2_SV2C	LAMA2_SV2C	LAMA2	SV2C	KEGG: hsa04512	LAMA2 - (SV2C)
LAMA3_SV2C	LAMA3_SV2C	LAMA3	SV2C	KEGG: hsa04512	LAMA3 - (SV2C)
LAMA4_SV2C	LAMA4_SV2C	LAMA4	SV2C	KEGG: hsa04512	LAMA4 - (SV2C)
LAMA5_SV2C	LAMA5_SV2C	LAMA5	SV2C	KEGG: hsa04512	LAMA5 - (SV2C)
LAMB1_SV2C	LAMB1_SV2C	LAMB1	SV2C	KEGG: hsa04512	LAMB1 - (SV2C)
LAMB2_SV2C	LAMB2_SV2C	LAMB2	SV2C	KEGG: hsa04512	LAMB2 - (SV2C)
LAMB3_SV2C	LAMB3_SV2C	LAMB3	SV2C	KEGG: hsa04512	LAMB3 - (SV2C)
LAMC1_SV2C	LAMC1_SV2C	LAMC1	SV2C	KEGG: hsa04512	LAMC1 - (SV2C)
LAMC2_SV2C	LAMC2_SV2C	LAMC2	SV2C	KEGG: hsa04512	LAMC2 - (SV2C)
LAMC3_SV2C	LAMC3_SV2C	LAMC3	SV2C	KEGG: hsa04512	LAMC3 - (SV2C)
THBS1_CD36	THBS1_CD36	THBS1	CD36	KEGG: hsa04512	THBS1 - (CD36)
THBS2_CD36	THBS2_CD36	THBS2	CD36	KEGG: hsa04512	THBS2 - (CD36)
THBS3_CD36	THBS3_CD36	THBS3	CD36	KEGG: hsa04512	THBS3 - (CD36)
THBS4_CD36	THBS4_CD36	THBS4	CD36	KEGG: hsa04512	THBS4 - (CD36)
COMP_CD36	COMP_CD36	COMP	CD36	KEGG: hsa04512	COMP - (CD36)
VWF_GP1BA_GP1BB_GP5_GP9	VWF_GP1BA_GP1BB_GP5_GP9	VWF	GP complex	KEGG: hsa04512	VWF - (GP complex)
COL1A1_GP6	COL1A1_GP6	COL1A1	GP6	KEGG: hsa04512	COL1A1 - (GP6)
COL1A2_GP6	COL1A2_GP6	COL1A2	GP6	KEGG: hsa04512	COL1A2 - (GP6)
COL2A1_GP6	COL2A1_GP6	COL2A1	GP6	KEGG: hsa04512	COL2A1 - (GP6)
COL4A1_GP6	COL4A1_GP6	COL4A1	GP6	KEGG: hsa04512	COL4A1 - (GP6)
COL4A2_GP6	COL4A2_GP6	COL4A2	GP6	KEGG: hsa04512	COL4A2 - (GP6)
COL4A3_GP6	COL4A3_GP6	COL4A3	GP6	KEGG: hsa04512	COL4A3 - (GP6)
COL4A4_GP6	COL4A4_GP6	COL4A4	GP6	KEGG: hsa04512	COL4A4 - (GP6)
COL4A5_GP6	COL4A5_GP6	COL4A5	GP6	KEGG: hsa04512	COL4A5 - (GP6)
COL4A6_GP6	COL4A6_GP6	COL4A6	GP6	KEGG: hsa04512	COL4A6 - (GP6)
COL6A1_GP6	COL6A1_GP6	COL6A1	GP6	KEGG: hsa04512	COL6A1 - (GP6)
COL6A2_GP6	COL6A2_GP6	COL6A2	GP6	KEGG: hsa04512	COL6A2 - (GP6)
COL6A3_GP6	COL6A3_GP6	COL6A3	GP6	KEGG: hsa04512	COL6A3 - (GP6)
COL6A4_GP6	COL6A4_GP6	COL6A4	GP6	KEGG: hsa04512	COL6A4 - (GP6)
COL6A5_GP6	COL6A5_GP6	COL6A5	GP6	KEGG: hsa04512	COL6A5 - (GP6)
COL6A6_GP6	COL6A6_GP6	COL6A6	GP6	KEGG: hsa04512	COL6A6 - (GP6)
COL9A1_GP6	COL9A1_GP6	COL9A1	GP6	KEGG: hsa04512	COL9A1 - (GP6)
COL9A2_GP6	COL9A2_GP6	COL9A2	GP6	KEGG: hsa04512	COL9A2 - (GP6)
COL9A3_GP6	COL9A3_GP6	COL9A3	GP6	KEGG: hsa04512	COL9A3 - (GP6)
THBS1_CD47	THBS1_CD47	THBS1	CD47	KEGG: hsa04512	THBS1 - (CD47)
THBS2_CD47	THBS2_CD47	THBS2	CD47	KEGG: hsa04512	THBS2 - (CD47)
THBS3_CD47	THBS3_CD47	THBS3	CD47	KEGG: hsa04512	THBS3 - (CD47)
THBS4_CD47	THBS4_CD47	THBS4	CD47	KEGG: hsa04512	THBS4 - (CD47)
COMP_CD47	COMP_CD47	COMP	CD47	KEGG: hsa04512	COMP - (CD47)
AGRN_DAG1	AGRN_DAG1	AGRN	DAG1	KEGG: hsa04512	AGRN - (DAG1)
HSPG2_DAG1	HSPG2_DAG1	HSPG2	DAG1	KEGG: hsa04512	HSPG2 - (DAG1)
LAMA1_DAG1	LAMA1_DAG1	LAMA1	DAG1	KEGG: hsa04512	LAMA1 - (DAG1)
LAMA2_DAG1	LAMA2_DAG1	LAMA2	DAG1	KEGG: hsa04512	LAMA2 - (DAG1)
LAMA3_DAG1	LAMA3_DAG1	LAMA3	DAG1	KEGG: hsa04512	LAMA3 - (DAG1)
LAMA4_DAG1	LAMA4_DAG1	LAMA4	DAG1	KEGG: hsa04512	LAMA4 - (DAG1)
LAMA5_DAG1	LAMA5_DAG1	LAMA5	DAG1	KEGG: hsa04512	LAMA5 - (DAG1)
LAMB1_DAG1	LAMB1_DAG1	LAMB1	DAG1	KEGG: hsa04512	LAMB1 - (DAG1)
LAMB2_DAG1	LAMB2_DAG1	LAMB2	DAG1	KEGG: hsa04512	LAMB2 - (DAG1)
LAMB3_DAG1	LAMB3_DAG1	LAMB3	DAG1	KEGG: hsa04512	LAMB3 - (DAG1)
LAMC1_DAG1	LAMC1_DAG1	LAMC1	DAG1	KEGG: hsa04512	LAMC1 - (DAG1)
LAMC2_DAG1	LAMC2_DAG1	LAMC2	DAG1	KEGG: hsa04512	LAMC2 - (DAG1)
LAMC3_DAG1	LAMC3_DAG1	LAMC3	DAG1	KEGG: hsa04512	LAMC3 - (DAG1)
ADGRE5_CD55B	ADGRE5_CD55B	ADGRE5	CD55B	PMID: 11297558	ADGRE5 - (CD55B)
ALCAM_CD6	ALCAM_CD6	ALCAM	CD6	KEGG: hsa04514	ALCAM - (CD6)
ANXA1_FPR2_LXA4	ANXA1_FPR2_LXA4	ANXA1	FPR2_LXA4	PMID: 22610094	ANXA1 - (FPR2+LXA4)
APP_CD74	APP_CD74	APP	CD74	PMID: 19849849	APP - (CD74)
BST2_PIRA2	BST2_PIRA2	BST2	PIRA2	PMID: 19564354	BST2 - (PIRA2)
CADM1_CADM1	CADM1_CADM1	CADM1	CADM1	PMID: 24503895	CADM1 - (CADM1)
CADM3_CADM3	CADM3_CADM3	CADM3	CADM3	KEGG: hsa04514	CADM3 - (CADM3)
CD1D2_PIRA2	CD1D2_PIRA2	CD1D2	PIRA2	PMID: 19124746	CD1D2 - (PIRA2)
CD200_CD200R1	CD200_CD200R1	CD200	CD200R1	PMID: 15187158	CD200 - (CD200R1)
CD200_CD200R2	CD200_CD200R2	CD200	CD200R2	KEGG: hsa04514	CD200 - (CD200R2)
CD200_CD200R3	CD200_CD200R3	CD200	CD200R3	PMID: 22020332	CD200 - (CD200R3)
CD200_CD200R4	CD200_CD200R4	CD200	CD200R4	KEGG: hsa04514	CD200 - (CD200R4)
CD22_PTPRC	CD22_PTPRC	CD22	PTPRC	KEGG: hsa04514	CD22 - (PTPRC)
CD226_NECTIN2	CD226_NECTIN2	CD226	NECTIN2	PMID: 24440149	CD226 - (NECTIN2)
CD226_PVR	CD226_PVR	CD226	PVR	PMID: 24440149	CD226 - (PVR)
FCER2A_ITGAM_ITGB2	FCER2A_ITGAM_ITGB2	FCER2	ITGAM_ITGB2	PMID: 7621072	FCER2A - (ITGAM+ITGB2)
FCER2A_ITGAX_ITGB2	FCER2A_ITGAX_ITGB2	FCER2	ITGAX_ITGB2	PMID: 7621072	FCER2A - (ITGAX+ITGB2)
FCER2A_ITGAV_ITGB3	FCER2A_ITGAV_ITGB3	FCER2	ITGAV_ITGB3	PMID: 10037797	FCER2A - (ITGAV+ITGB3)
FCER2A_CR2	FCER2A_CR2	FCER2	CR2	PMID: 16785534	FCER2 - (CR2)
CD34_SELP	CD34_SELP	CD34	SELP	PMID: 18606703	CD34 - (SELP)
ENTPD1_ADORA1	ENTPD1_ADORA1	ENTPD1	ADORA1	PMID: 21677139	ENTPD1 - (ADORA1)
ENTPD1_ADORA2A	ENTPD1_ADORA2A	ENTPD1	ADORA2A	PMID: 21677139	ENTPD1 - (ADORA2A)
ENTPD1_ADORA2B	ENTPD1_ADORA2B	ENTPD1	ADORA2B	PMID: 21677139	ENTPD1 - (ADORA2B)
ENTPD1_TMIGD3	ENTPD1_TMIGD3	ENTPD1	TMIGD3	PMID: 21677139	ENTPD1 - (TMIGD3)
CD40LG_CD40	CD40LG_CD40	CD40LG	CD40	KEGG: hsa04514	CD40LG - (CD40)
PTPRC_CD22	PTPRC_CD22	PTPRC	CD22	PMID: 12115612	PTPRC - (CD22)
PTPRC_MRC1	PTPRC_MRC1	PTPRC	MRC1	PMID: 27601670; PMID: 10575006	PTPRC - (MRC1)
CD46_JAG1	CD46_JAG1	CD46	JAG1	PMID: 23086448	CD46 - (JAG1)
CD48_CD244A	CD48_CD244A	CD48	CD244	PMID: 26697006	CD48 - (CD244)
CD52_SIGLECG	CD52_SIGLECG	CD52	SIGLECG	PMID: 23685786	CD52 - (SIGLECG)
CD6_ALCAM	CD6_ALCAM	CD6	ALCAM	PMID: 23602662	CD6 - (ALCAM)
CD80_CD274	CD80_CD274	CD80	CD274	PMID: 17629517; PMID: 18585785	CD80 - (CD274)
CD80_CD28	CD80_CD28	CD80	CD28	PMID: 23954143	CD80 - (CD28)
CD80_CTLA4	CD80_CTLA4	CD80	CTLA4	PMID: 23954143	CD80 - (CTLA4)
CD86_CD28	CD86_CD28	CD86	CD28	PMID: 23954143	CD86 - (CD28)
CD86_CTLA4	CD86_CTLA4	CD86	CTLA4	PMID: 23954143	CD86 - (CTLA4)
CD96_NECTIN1	CD96_NECTIN1	CD96	NECTIN1	PMID: 17971293	CD96 - (NECTIN1)
CD96_PVR	CD96_PVR	CD96	PVR	PMID: 15034010	CD96 - (PVR)
CD99_PILRA	CD99_PILRA	CD99	PILRA	PMID: 18234675	CD99 - (PILRA)
CD99_CD99	CD99_CD99	CD99	CD99	KEGG: hsa04514	CD99 - (CD99)
CDH15_CDH15	CDH15_CDH15	CDH15	CDH15	KEGG: hsa04514	CDH15 - (CDH15)
CDH4_CDH4	CDH4_CDH4	CDH4	CDH4	KEGG: hsa04514	CDH4 - (CDH4)
CDH2_CDH2	CDH2_CDH2	CDH2	CDH2	KEGG: hsa04514	CDH2 - (CDH2)
CDH1_CDH1	CDH1_CDH1	CDH1	CDH1	KEGG: hsa04514	CDH1 - (CDH1)
CDH1_ITGA1_ITGB1	CDH1_ITGA1_ITGB1	CDH1	ITGA2_ITGB1	PMID: 12392763	CDH1 - (ITGA1+ITGB1)
CDH1_ITGAE_ITGB7	CDH1_ITGAE_ITGB7	CDH1	ITGAE_ITGB7	PMID: 9425167	CDH1 - (ITGAE+ITGB7)
CDH1_KLRG1	CDH1_KLRG1	CDH1	KLRG1	PMID: 19604491	CDH1 - (KLRG1)
CDH5_CDH5	CDH5_CDH5	CDH5	CDH5	KEGG: hsa04514	CDH5 - (CDH5)
CD1D1_CEACAM5	CD1D1_CEACAM5	CD1D1	CEACAM5	PMID: 24104458	CD1D1 - (CEACAM5)
CD209A_CEACAM1	CD209A_CEACAM1	CD209A	CEACAM1	PMID: 16282604; PMID: 6246332	CD209A - (CEACAM1)
CD8A_CEACAM5	CD8A_CEACAM5	CD8A	CEACAM5	PMID: 24104458	CD8A - (CEACAM5)
CEACAM1_CEACAM5	CEACAM1_CEACAM5	CEACAM1	CEACAM5	PMID: 11590190	CEACAM1 - (CEACAM5)
SELE_CEACAM1	SELE_CEACAM1	SELE	CEACAM1	PMID: 1378450	SELE - (CEACAM1)
CLDN11_CLDN11	CLDN11_CLDN11	CLDN11	CLDN11	KEGG: hsa04514	CLDN11 - (CLDN11)
CLEC2D_KLRB1B	CLEC2D_KLRB1B	CLEC2D	KLRB1B	PMID: 24223577	CLEC2D - (KLRB1B)
CLEC2G_KLRB1	CLEC2G_KLRB1	CLEC2G	KLRB1	PMID: 24223577	CLEC2G - (KLRB1)
CLEC2H_KLRB1	CLEC2H_KLRB1	CLEC2H	KLRB1	PMID: 24223577	CLEC2H - (KLRB1)
CLEC2I_KLRB1	CLEC2I_KLRB1	CLEC2I	KLRB1	PMID: 24223577	CLEC2I - (KLRB1)
CLEC2F_KLRB1F	CLEC2F_KLRB1F	CLEC2F	KLRB1F	PMID: 24223577	CLEC2F - (KLRB1F)
CLEC2G_KLRB1F	CLEC2G_KLRB1F	CLEC2G	KLRB1F	PMID: 24223577	CLEC2G - (KLRB1F)
CLEC2I_KLRB1F	CLEC2I_KLRB1F	CLEC2I	KLRB1F	PMID: 24223577	CLEC2I - (KLRB1F)
NFASC_CNTN1_CNTNAP1	NFASC_CNTN1_CNTNAP1	NFASC	CNTN1_CNTNAP1	KEGG: hsa04514	NFASC - (CNTN1+CNTNAP1)
CNTN2_CNTN2_CNTNAP2	CNTN2_CNTN2_CNTNAP2	CNTN2	CNTN2_CNTNAP2	KEGG: hsa04514	CNTN2 - (CNTN2+CNTNAP2)
CNTN2_L1CAM	CNTN2_L1CAM	CNTN2	L1CAM	KEGG: hsa04514	CNTN2 - (L1CAM)
CNTN1_NRCAM	CNTN1_NRCAM	CNTN1	NRCAM	KEGG: hsa04514	CNTN1 - (NRCAM)
CSPG4_ITGA2_ITGB1	CSPG4_ITGA2_ITGB1	CSPG4	ITGA3_ITGB1	PMID: 30213051	CSPG4 - (ITGA2+ITGB1)
DSC1_DSG1C	DSC1_DSG1C	DSC1	DSG1C	PMID: 27298358	DSC1 - (DSG1C)
DSC1_DSG2	DSC1_DSG2	DSC1	DSG2	PMID: 27298358	DSC1 - (DSG2)
DSC2_DSG1C	DSC2_DSG1C	DSC2	DSG1C	PMID: 27298358	DSC2 - (DSG1C)
DSC2_DSG2	DSC2_DSG2	DSC2	DSG2	PMID: 27298358	DSC2 - (DSG2)
DSG1C_DSC3	DSG1C_DSC3	DSG1C	DSC3	PMID: 27298358	DSG1C - (DSC3)
DSG2_DSC3	DSG2_DSC3	DSG2	DSC3	PMID: 27298358	DSG2 - (DSC3)
EPGN_EGFR	EPGN_EGFR	EPGN	EGFR	PMID: 27298358	EPGN - (EGFR)
EFNA1_EPHA1	EFNA1_EPHA1	EFNA1	EPHA1	PMID: 15114347	EFNA1 - (EPHA1)
EFNA1_EPHA2	EFNA1_EPHA2	EFNA1	EPHA2	PMID: 15114347	EFNA1 - (EPHA2)
EFNA1_EPHA3	EFNA1_EPHA3	EFNA1	EPHA3	PMID: 15114347	EFNA1 - (EPHA3)
EFNA1_EPHA4	EFNA1_EPHA4	EFNA1	EPHA4	PMID: 15114347	EFNA1 - (EPHA4)
EFNA1_EPHA5	EFNA1_EPHA5	EFNA1	EPHA5	PMID: 15114347	EFNA1 - (EPHA5)
EFNA1_EPHA7	EFNA1_EPHA7	EFNA1	EPHA7	PMID: 15114347	EFNA1 - (EPHA7)
EFNA1_EPHA8	EFNA1_EPHA8	EFNA1	EPHA8	PMID: 15114347	EFNA1 - (EPHA8)
EFNA2_EPHA1	EFNA2_EPHA1	EFNA2	EPHA1	PMID: 15114347	EFNA2 - (EPHA1)
EFNA2_EPHA2	EFNA2_EPHA2	EFNA2	EPHA2	PMID: 15114347	EFNA2 - (EPHA2)
EFNA2_EPHA3	EFNA2_EPHA3	EFNA2	EPHA3	PMID: 15114347	EFNA2 - (EPHA3)
EFNA2_EPHA4	EFNA2_EPHA4	EFNA2	EPHA4	PMID: 15114347	EFNA2 - (EPHA4)
EFNA2_EPHA5	EFNA2_EPHA5	EFNA2	EPHA5	PMID: 15114347	EFNA2 - (EPHA5)
EFNA2_EPHA7	EFNA2_EPHA7	EFNA2	EPHA7	PMID: 15114347	EFNA2 - (EPHA7)
EFNA2_EPHA8	EFNA2_EPHA8	EFNA2	EPHA8	PMID: 15114347	EFNA2 - (EPHA8)
EFNA3_EPHA1	EFNA3_EPHA1	EFNA3	EPHA1	PMID: 15114347	EFNA3 - (EPHA1)
EFNA3_EPHA2	EFNA3_EPHA2	EFNA3	EPHA2	PMID: 15114347	EFNA3 - (EPHA2)
EFNA3_EPHA3	EFNA3_EPHA3	EFNA3	EPHA3	PMID: 15114347	EFNA3 - (EPHA3)
EFNA3_EPHA4	EFNA3_EPHA4	EFNA3	EPHA4	PMID: 15114347	EFNA3 - (EPHA4)
EFNA3_EPHA5	EFNA3_EPHA5	EFNA3	EPHA5	PMID: 15114347	EFNA3 - (EPHA5)
EFNA3_EPHA7	EFNA3_EPHA7	EFNA3	EPHA7	PMID: 15114347	EFNA3 - (EPHA7)
EFNA3_EPHA8	EFNA3_EPHA8	EFNA3	EPHA8	PMID: 15114347	EFNA3 - (EPHA8)
EFNA4_EPHA1	EFNA4_EPHA1	EFNA4	EPHA1	PMID: 15114347	EFNA4 - (EPHA1)
EFNA4_EPHA2	EFNA4_EPHA2	EFNA4	EPHA2	PMID: 15114347	EFNA4 - (EPHA2)
EFNA4_EPHA3	EFNA4_EPHA3	EFNA4	EPHA3	PMID: 15114347	EFNA4 - (EPHA3)
EFNA4_EPHA4	EFNA4_EPHA4	EFNA4	EPHA4	PMID: 15114347	EFNA4 - (EPHA4)
EFNA4_EPHA5	EFNA4_EPHA5	EFNA4	EPHA5	PMID: 15114347	EFNA4 - (EPHA5)
EFNA4_EPHA7	EFNA4_EPHA7	EFNA4	EPHA7	PMID: 15114347	EFNA4 - (EPHA7)
EFNA4_EPHA8	EFNA4_EPHA8	EFNA4	EPHA8	PMID: 15114347	EFNA4 - (EPHA8)
EFNA5_EPHA1	EFNA5_EPHA1	EFNA5	EPHA1	PMID: 15114347	EFNA5 - (EPHA1)
EFNA5_EPHA2	EFNA5_EPHA2	EFNA5	EPHA2	PMID: 15114347	EFNA5 - (EPHA2)
EFNA5_EPHA3	EFNA5_EPHA3	EFNA5	EPHA3	PMID: 15114347	EFNA5 - (EPHA3)
EFNA5_EPHA4	EFNA5_EPHA4	EFNA5	EPHA4	PMID: 15114347	EFNA5 - (EPHA4)
EFNA5_EPHA5	EFNA5_EPHA5	EFNA5	EPHA5	PMID: 15114347	EFNA5 - (EPHA5)
EFNA5_EPHA7	EFNA5_EPHA7	EFNA5	EPHA7	PMID: 15114347	EFNA5 - (EPHA7)
EFNA5_EPHA8	EFNA5_EPHA8	EFNA5	EPHA8	PMID: 15114347	EFNA5 - (EPHA8)
EFNA5_EPHB2	EFNA5_EPHB2	EFNA5	EPHB2	PMID:15107857; PMID: 15114347	EFNA5 - (EPHB2)
EFNB1_EPHA4	EFNB1_EPHA4	EFNB1	EPHA4	PMID: 15114347	EFNB1 - (EPHA4)
EFNB1_EPHB1	EFNB1_EPHB1	EFNB1	EPHB1	PMID: 15114347	EFNB1 - (EPHB1)
EFNB1_EPHB2	EFNB1_EPHB2	EFNB1	EPHB2	PMID: 15114347	EFNB1 - (EPHB2)
EFNB1_EPHB3	EFNB1_EPHB3	EFNB1	EPHB3	PMID: 15114347	EFNB1 - (EPHB3)
EFNB1_EPHB4	EFNB1_EPHB4	EFNB1	EPHB4	PMID: 15114347	EFNB1 - (EPHB4)
EFNB2_EPHA4	EFNB2_EPHA4	EFNB2	EPHA4	PMID: 15114347	EFNB2 - (EPHA4)
EFNB2_EPHB1	EFNB2_EPHB1	EFNB2	EPHB1	PMID: 15114347	EFNB2 - (EPHB1)
EFNB2_EPHB2	EFNB2_EPHB2	EFNB2	EPHB2	PMID: 15114347	EFNB2 - (EPHB2)
EFNB2_EPHB3	EFNB2_EPHB3	EFNB2	EPHB3	PMID: 15114347	EFNB2 - (EPHB3)
EFNB2_EPHB4	EFNB2_EPHB4	EFNB2	EPHB4	PMID: 15114347	EFNB2 - (EPHB4)
EFNB3_EPHA4	EFNB3_EPHA4	EFNB3	EPHA4	PMID: 15114347	EFNB3 - (EPHA4)
EFNB3_EPHB1	EFNB3_EPHB1	EFNB3	EPHB1	PMID: 15114347	EFNB3 - (EPHB1)
EFNB3_EPHB2	EFNB3_EPHB2	EFNB3	EPHB2	PMID: 15114347	EFNB3 - (EPHB2)
EFNB3_EPHB3	EFNB3_EPHB3	EFNB3	EPHB3	PMID: 15114347	EFNB3 - (EPHB3)
EFNB3_EPHB4	EFNB3_EPHB4	EFNB3	EPHB4	PMID: 15114347	EFNB3 - (EPHB4)
EFNB3_EPHB6	EFNB3_EPHB6	EFNB3	EPHB6	PMID: 15114347	EFNB3 - (EPHB6)
ESAM_ESAM	ESAM_ESAM	ESAM	ESAM	KEGG: hsa04514; PMID: 11279107	ESAM - (ESAM)
GP1BA_ITGAM_ITGB2	GP1BA_ITGAM_ITGB2	GP1BA	ITGAM_ITGB2	PMC2194217	GP1BA - (ITGAM+ITGB2)
ICAM1_ITGAX_ITGB2	ICAM1_ITGAX_ITGB2	ICAM1	ITGAX_ITGB2	PMID: 16252253	ICAM1 - (ITGAX+ITGB2)
ICAM1_ITGAL_ITGB2	ICAM1_ITGAL_ITGB2	ICAM1	ITGAL_ITGB2	KEGG: hsa04514	ICAM1 - (ITGAL+ITGB2)
ICAM2_ITGAL_ITGB2	ICAM2_ITGAL_ITGB2	ICAM2	ITGAL_ITGB2	KEGG: hsa04514	ICAM2 - (ITGAL+ITGB2)
ICAM1_ITGAM_ITGB2	ICAM1_ITGAM_ITGB2	ICAM1	ITGAM_ITGB2	KEGG: hsa04514	ICAM1 - (ITGAM+ITGB2)
ICAM2_ITGAM_ITGB2	ICAM2_ITGAM_ITGB2	ICAM2	ITGAM_ITGB2	KEGG: hsa04514	ICAM2 - (ITGAM+ITGB2)
ICAM1_SPN	ICAM1_SPN	ICAM1	SPN	PMID: 1683685	ICAM1 - (SPN)
ICAM5_CD209A	ICAM5_CD209A	ICAM5	CD209A	PMID: 15795245	ICAM5 - (CD209A)
ICAM5_CD209F	ICAM5_CD209F	ICAM5	CD209F	PMID: 15795245	ICAM5 - (CD209F)
ICOSL_ICOS	ICOSL_ICOS	ICOSLG	ICOS	PMID: 23954143	ICOSLG - (ICOS)
ICOSL_CD28	ICOSL_CD28	ICOSLG	CD28	KEGG: hsa04514	ICOSLG - (CD28)
ICOSL_CTLA4	ICOSL_CTLA4	ICOSLG	CTLA4	KEGG: hsa04514	ICOSLG - (CTLA4)
ITGB2_CD226	ITGB2_CD226	ITGAL_ITGB2	CD226	KEGG: hsa04514	ITGAL+ITGB2 - (CD226)
ITGB2_ICAM1	ITGB2_ICAM1	ITGAL_ITGB2	ICAM1	KEGG: hsa04514	ITGAL+ITGB2 - (ICAM1)
ITGB2_ICAM2	ITGB2_ICAM2	ITGAL_ITGB2	ICAM2	KEGG: hsa04514	ITGAL+ITGB2 - (ICAM2)
ITGB2L_CD226	ITGB2L_CD226	ITGAL_ITGB2L	CD226	KEGG: hsa04514	ITGAL+ITGB2L - (CD226)
ITGB2L_ICAM1	ITGB2L_ICAM1	ITGAL_ITGB2L	ICAM1	KEGG: hsa04514	ITGAL+ITGB2L - (ICAM1)
ITGB2L_ICAM2	ITGB2L_ICAM2	ITGAL_ITGB2L	ICAM2	KEGG: hsa04514	ITGAL+ITGB2L - (ICAM2)
JAM2_ITGA3_ITGB1	JAM2_ITGA3_ITGB1	JAM2	ITGA3_ITGB1	PMID: 12070135	JAM2 - (ITGA3+ITGB1)
JAM2_ITGAV_ITGB1	JAM2_ITGAV_ITGB1	JAM2	ITGAV_ITGB1	KEGG: hsa04514	JAM2 - (ITGAV+ITGB1)
JAM3_ITGAM_ITGB2	JAM3_ITGAM_ITGB2	JAM3	ITGAM_ITGB2	KEGG: hsa04514; PMID: 16118203, PMC2194005	JAM3 - (ITGAM+ITGB2)
JAM1_ITGAL_ITGB2	JAM1_ITGAL_ITGB2	F11R	ITGAL_ITGB2	PMID: 11812992	JAM1 - (ITGAL+ITGB2)
JAM3_ITGAM_ITGB2L	JAM3_ITGAM_ITGB2L	JAM3	ITGAM_ITGB2L	KEGG: hsa04514;	JAM3 - (ITGAM+ITGB2L)
JAM2_JAM3	JAM2_JAM3	JAM2	JAM3	PMC1237098; PMID: 11590146	JAM2 - (JAM3)
F11R_F11R	F11R_F11R	F11R	F11R	KEGG: hsa04514	F11R - (F11R)
F11R_JAM2	F11R_JAM2	F11R	JAM2	KEGG: hsa04514	F11R - (JAM2)
F11R_JAM3	F11R_JAM3	F11R	JAM3	KEGG: hsa04514	F11R - (JAM3)
JAM2_F11R	JAM2_F11R	JAM2	F11R	KEGG: hsa04514	JAM2 - (F11R)
JAM2_JAM2	JAM2_JAM2	JAM2	JAM2	KEGG: hsa04514	JAM2 - (JAM2)
JAM3_F11R	JAM3_F11R	JAM3	F11R	KEGG: hsa04514	JAM3 - (F11R)
JAM3_JAM2	JAM3_JAM2	JAM3	JAM2	KEGG: hsa04514	JAM3 - (JAM2)
JAM3_JAM3	JAM3_JAM3	JAM3	JAM3	KEGG: hsa04514	JAM3 - (JAM3)
L1CAM_ITGAV_ITGB3	L1CAM_ITGAV_ITGB3	L1CAM	ITGAV_ITGB3	PMID: 9396761	L1CAM - (ITGAV+ITGB3)
L1CAM_ITGA4_ITGB7	L1CAM_ITGA4_ITGB7	L1CAM	ITGA4_ITGB7	PMID: 8557754	L1CAM - (ITGA4+ITGB7)
L1CAM_L1CAM	L1CAM_L1CAM	L1CAM	L1CAM	PMID: 18701456	L1CAM - (L1CAM)
LAIR1_PIRA2	LAIR1_PIRA2	LAIR1	PIRA2	PMID: 19283782	LAIR1 - (PIRA2)
LCK_CD8A_CD8B1	LCK_CD8A_CD8B1	LCK	CD8 receptor	PMID: 25427562	LCK - (CD8 receptor)
MADCAM1_ITGA4_ITGB7	MADCAM1_ITGA4_ITGB7	MADCAM1	ITGA4_ITGB7	KEGG: hsa04514; PMID: 7517418	MADCAM1 - (ITGA4+ITGB7)
MAG_MAG	MAG_MAG	MAG	MAG	KEGG: hsa04514	MAG - (MAG)
H2-T23_KLRD1_KLRC1	H2-T23_KLRD1_KLRC1	H2-T23	KLRD1_KLRC1	PMID: 24223577	H2-T23 - (KLRD1+KLRC1)
H2-T23_KLRD1_KLRC2	H2-T23_KLRD1_KLRC2	H2-T23	KLRD1_KLRC2	PMID: 24223577	H2-T23 - (KLRD1+KLRC2)
H2-M2_CD8A	H2-M2_CD8A	H2-M2	CD8A	KEGG: hsa04514	H2-M2 - (CD8A)
H2-M3_CD8A	H2-M3_CD8A	H2-M3	CD8A	KEGG: hsa04514	H2-M3 - (CD8A)
H2-M9_CD8A	H2-M9_CD8A	H2-M9	CD8A	KEGG: hsa04514	H2-M9 - (CD8A)
H2-Q1_CD8A	H2-Q1_CD8A	H2-Q1	CD8A	KEGG: hsa04514	H2-Q1 - (CD8A)
H2-Q10_CD8A	H2-Q10_CD8A	H2-Q10	CD8A	KEGG: hsa04514	H2-Q10 - (CD8A)
H2-Q2_CD8A	H2-Q2_CD8A	H2-Q2	CD8A	KEGG: hsa04514	H2-Q2 - (CD8A)
H2-Q7_CD8A	H2-Q7_CD8A	H2-Q7	CD8A	KEGG: hsa04514	H2-Q7 - (CD8A)
H2-Q8_CD8A	H2-Q8_CD8A	H2-Q8	CD8A	KEGG: hsa04514	H2-Q8 - (CD8A)
H2-T22_CD8A	H2-T22_CD8A	H2-T22	CD8A	KEGG: hsa04514	H2-T22 - (CD8A)
H2-T24_CD8A	H2-T24_CD8A	H2-T24	CD8A	KEGG: hsa04514	H2-T24 - (CD8A)
H2-T3_CD8A	H2-T3_CD8A	H2-T3	CD8A	KEGG: hsa04514	H2-T3 - (CD8A)
H2-T9_CD8A	H2-T9_CD8A	H2-T9	CD8A	KEGG: hsa04514	H2-T9 - (CD8A)
H2-M10.4_CD8A	H2-M10.4_CD8A	H2-M10.4	CD8A	KEGG: hsa04514	H2-M10.4 - (CD8A)
H2-M11_CD8A	H2-M11_CD8A	H2-M11	CD8A	KEGG: hsa04514	H2-M11 - (CD8A)
H2-M1_CD8A	H2-M1_CD8A	H2-M1	CD8A	KEGG: hsa04514	H2-M1 - (CD8A)
H2-M10.5_CD8A	H2-M10.5_CD8A	H2-M10.5	CD8A	KEGG: hsa04514	H2-M10.5 - (CD8A)
H2-M10.2_CD8A	H2-M10.2_CD8A	H2-M10.2	CD8A	KEGG: hsa04514	H2-M10.2 - (CD8A)
H2-M10.6_CD8A	H2-M10.6_CD8A	H2-M10.6	CD8A	KEGG: hsa04514	H2-M10.6 - (CD8A)
H2-T10_CD8A	H2-T10_CD8A	H2-T10	CD8A	KEGG: hsa04514	H2-T10 - (CD8A)
H2-Q6_CD8A	H2-Q6_CD8A	H2-Q6	CD8A	KEGG: hsa04514	H2-Q6 - (CD8A)
H2-M10.3_CD8A	H2-M10.3_CD8A	H2-M10.3	CD8A	KEGG: hsa04514	H2-M10.3 - (CD8A)
H2-BL_CD8A	H2-BL_CD8A	H2-BL	CD8A	KEGG: hsa04514	H2-BL - (CD8A)
H2-D1_CD8A	H2-D1_CD8A	H2-D1	CD8A	KEGG: hsa04514	H2-D1 - (CD8A)
H2-K1_CD8A	H2-K1_CD8A	H2-K1	CD8A	KEGG: hsa04514	H2-K1 - (CD8A)
H2-M10.1_CD8A	H2-M10.1_CD8A	H2-M10.1	CD8A	KEGG: hsa04514	H2-M10.1 - (CD8A)
H2-T18_CD8A	H2-T18_CD8A	H2-T18	CD8A	KEGG: hsa04514	H2-T18 - (CD8A)
H2-Q9_CD8A	H2-Q9_CD8A	H2-Q9	CD8A	KEGG: hsa04514	H2-Q9 - (CD8A)
GM8909_CD8A	GM8909_CD8A	GM8909	CD8A	KEGG: hsa04514	GM8909 - (CD8A)
H2-L_CD8A	H2-L_CD8A	H2-L	CD8A	KEGG: hsa04514	H2-L - (CD8A)
GM10499_CD8A	GM10499_CD8A	GM10499	CD8A	KEGG: hsa04514	GM10499 - (CD8A)
H2-Q4_CD8A	H2-Q4_CD8A	H2-Q4	CD8A	KEGG: hsa04514	H2-Q4 - (CD8A)
H2-T-PS_CD8A	H2-T-PS_CD8A	H2-T-PS	CD8A	KEGG: hsa04514	H2-T-PS - (CD8A)
GM11127_CD8A	GM11127_CD8A	GM11127	CD8A	KEGG: hsa04514	GM11127 - (CD8A)
H2-M5_CD8A	H2-M5_CD8A	H2-M5	CD8A	KEGG: hsa04514	H2-M5 - (CD8A)
GM7030_CD8A	GM7030_CD8A	GM7030	CD8A	KEGG: hsa04514	GM7030 - (CD8A)
H2-M2_CD8B1	H2-M2_CD8B1	H2-M2	CD8B	KEGG: hsa04514	H2-M2 - (CD8B)
H2-M3_CD8B1	H2-M3_CD8B1	H2-M3	CD8B	KEGG: hsa04514	H2-M3 - (CD8B)
H2-M9_CD8B1	H2-M9_CD8B1	H2-M9	CD8B	KEGG: hsa04514	H2-M9 - (CD8B)
H2-Q1_CD8B1	H2-Q1_CD8B1	H2-Q1	CD8B	KEGG: hsa04514	H2-Q1 - (CD8B)
H2-Q10_CD8B1	H2-Q10_CD8B1	H2-Q10	CD8B	KEGG: hsa04514	H2-Q10 - (CD8B)
H2-Q2_CD8B1	H2-Q2_CD8B1	H2-Q2	CD8B	KEGG: hsa04514	H2-Q2 - (CD8B)
H2-Q7_CD8B1	H2-Q7_CD8B1	H2-Q7	CD8B	KEGG: hsa04514	H2-Q7 - (CD8B)
H2-Q8_CD8B1	H2-Q8_CD8B1	H2-Q8	CD8B	KEGG: hsa04514	H2-Q8 - (CD8B)
H2-T22_CD8B1	H2-T22_CD8B1	H2-T22	CD8B	KEGG: hsa04514	H2-T22 - (CD8B)
H2-T24_CD8B1	H2-T24_CD8B1	H2-T24	CD8B	KEGG: hsa04514	H2-T24 - (CD8B)
H2-T3_CD8B1	H2-T3_CD8B1	H2-T3	CD8B	KEGG: hsa04514	H2-T3 - (CD8B)
H2-T9_CD8B1	H2-T9_CD8B1	H2-T9	CD8B	KEGG: hsa04514	H2-T9 - (CD8B)
H2-M10.4_CD8B1	H2-M10.4_CD8B1	H2-M10.4	CD8B	KEGG: hsa04514	H2-M10.4 - (CD8B)
H2-M11_CD8B1	H2-M11_CD8B1	H2-M11	CD8B	KEGG: hsa04514	H2-M11 - (CD8B)
H2-M1_CD8B1	H2-M1_CD8B1	H2-M1	CD8B	KEGG: hsa04514	H2-M1 - (CD8B)
H2-M10.5_CD8B1	H2-M10.5_CD8B1	H2-M10.5	CD8B	KEGG: hsa04514	H2-M10.5 - (CD8B)
H2-M10.2_CD8B1	H2-M10.2_CD8B1	H2-M10.2	CD8B	KEGG: hsa04514	H2-M10.2 - (CD8B)
H2-M10.6_CD8B1	H2-M10.6_CD8B1	H2-M10.6	CD8B	KEGG: hsa04514	H2-M10.6 - (CD8B)
H2-T10_CD8B1	H2-T10_CD8B1	H2-T10	CD8B	KEGG: hsa04514	H2-T10 - (CD8B)
H2-Q6_CD8B1	H2-Q6_CD8B1	H2-Q6	CD8B	KEGG: hsa04514	H2-Q6 - (CD8B)
H2-M10.3_CD8B1	H2-M10.3_CD8B1	H2-M10.3	CD8B	KEGG: hsa04514	H2-M10.3 - (CD8B)
H2-BL_CD8B1	H2-BL_CD8B1	H2-BL	CD8B	KEGG: hsa04514	H2-BL - (CD8B)
H2-D1_CD8B1	H2-D1_CD8B1	H2-D1	CD8B	KEGG: hsa04514	H2-D1 - (CD8B)
H2-K1_CD8B1	H2-K1_CD8B1	H2-K1	CD8B	KEGG: hsa04514	H2-K1 - (CD8B)
H2-M10.1_CD8B1	H2-M10.1_CD8B1	H2-M10.1	CD8B	KEGG: hsa04514	H2-M10.1 - (CD8B)
H2-T18_CD8B1	H2-T18_CD8B1	H2-T18	CD8B	KEGG: hsa04514	H2-T18 - (CD8B)
H2-Q9_CD8B1	H2-Q9_CD8B1	H2-Q9	CD8B	KEGG: hsa04514	H2-Q9 - (CD8B)
GM8909_CD8B1	GM8909_CD8B1	GM8909	CD8B	KEGG: hsa04514	GM8909 - (CD8B)
H2-L_CD8B1	H2-L_CD8B1	H2-L	CD8B	KEGG: hsa04514	H2-L - (CD8B)
GM10499_CD8B1	GM10499_CD8B1	GM10499	CD8B	KEGG: hsa04514	GM10499 - (CD8B)
H2-Q4_CD8B1	H2-Q4_CD8B1	H2-Q4	CD8B	KEGG: hsa04514	H2-Q4 - (CD8B)
H2-T-PS_CD8B1	H2-T-PS_CD8B1	H2-T-PS	CD8B	KEGG: hsa04514	H2-T-PS - (CD8B)
GM11127_CD8B1	GM11127_CD8B1	GM11127	CD8B	KEGG: hsa04514	GM11127 - (CD8B)
H2-M5_CD8B1	H2-M5_CD8B1	H2-M5	CD8B	KEGG: hsa04514	H2-M5 - (CD8B)
GM7030_CD8B1	GM7030_CD8B1	GM7030	CD8B	KEGG: hsa04514	GM7030 - (CD8B)
H2-BI_KIR3DL1	H2-BI_KIR3DL1	H2-BI	KIR3DL1	PMID: 28484462	H2-BI - (KIR3DL1)
H2-D1_KIR3DL1	H2-D1_KIR3DL1	H2-D1	KIR3DL1	PMID: 28484462	H2-D1 - (KIR3DL1)
H2-K1_KIR3DL1	H2-K1_KIR3DL1	H2-K1	KIR3DL1	PMID: 28484462	H2-K1 - (KIR3DL1)
H2-Q1_KIR3DL1	H2-Q1_KIR3DL1	H2-Q1	KIR3DL1	PMID: 28484462	H2-Q1 - (KIR3DL1)
H2-Q10_KIR3DL1	H2-Q10_KIR3DL1	H2-Q10	KIR3DL1	PMID: 28484462	H2-Q10 - (KIR3DL1)
H2-Q2_KIR3DL1	H2-Q2_KIR3DL1	H2-Q2	KIR3DL1	PMID: 28484462	H2-Q2 - (KIR3DL1)
H2-Q4_KIR3DL1	H2-Q4_KIR3DL1	H2-Q4	KIR3DL1	PMID: 28484462	H2-Q4 - (KIR3DL1)
H2-Q6_KIR3DL1	H2-Q6_KIR3DL1	H2-Q6	KIR3DL1	PMID: 28484462	H2-Q6 - (KIR3DL1)
H2-Q7_KIR3DL1	H2-Q7_KIR3DL1	H2-Q7	KIR3DL1	PMID: 28484462	H2-Q7 - (KIR3DL1)
H2-D_KLRA	H2-D_KLRA	H2-D	KLRA	PMID: 24223577	H2-D - (KLRA)
H2-K1_KLRA	H2-K1_KLRA	H2-K1	KLRA	PMID: 24223577	H2-K1 - (KLRA)
RAET1A_KLRK1	RAET1A_KLRK1	RAET1A	KLRK1	PMID: 24223577	RAET1A - (KLRK1)
H60A_KLRK1	H60A_KLRK1	H60a	KLRK1	PMID: 24223577	H60a - (KLRK1)
H2-EA-PS_CD4	H2-EA-PS_CD4	H2-Ea-ps	CD4	KEGG: hsa04514	H2-Ea-ps - (CD4)
H2-AA_CD4	H2-AA_CD4	H2-AA	CD4	KEGG: hsa04514	H2-AA - (CD4)
H2-AB1_CD4	H2-AB1_CD4	H2-AB1	CD4	KEGG: hsa04514	H2-AB1 - (CD4)
H2-EB1_CD4	H2-EB1_CD4	H2-EB1	CD4	KEGG: hsa04514	H2-EB1 - (CD4)
H2-DMA_CD4	H2-DMA_CD4	HLA-DMA	CD4	KEGG: hsa04514	HLA-DMA - (CD4)
H2-DMB1_CD4	H2-DMB1_CD4	H2-DMB1	CD4	KEGG: hsa04514	H2-DMB1 - (CD4)
H2-DMB2_CD4	H2-DMB2_CD4	H2-DMB2	CD4	KEGG: hsa04514	H2-DMB2 - (CD4)
H2-OA_CD4	H2-OA_CD4	HLA-DOA	CD4	KEGG: hsa04514	HLA-DOA - (CD4)
H2-OB_CD4	H2-OB_CD4	HLA-DOB	CD4	KEGG: hsa04514	HLA-DOB - (CD4)
MPZ_MPZL1	MPZ_MPZL1	MPZ	MPZL1	KEGG: hsa04514	MPZ - (MPZL1)
MPZ_MPZ	MPZ_MPZ	MPZ	MPZ	KEGG: hsa04514	MPZ - (MPZ)
MPZL1_MPZL1	MPZL1_MPZL1	MPZL1	MPZL1	KEGG: hsa04514	MPZL1 - (MPZL1)
NCAM1_FGFR1	NCAM1_FGFR1	NCAM1	FGFR1	PMID: 12791257	NCAM1 - (FGFR1)
NCAM1_NCAM1	NCAM1_NCAM1	NCAM1	NCAM1	KEGG: hsa04514	NCAM1 - (NCAM1)
NCAM1_NCAM2	NCAM1_NCAM2	NCAM1	NCAM2	KEGG: hsa04514	NCAM1 - (NCAM2)
NCAM1_L1CAM	NCAM1_L1CAM	NCAM1	L1CAM	KEGG: hsa04514	NCAM1 - (L1CAM)
NCAM2_L1CAM	NCAM2_L1CAM	NCAM2	L1CAM	KEGG: hsa04514	NCAM2 - (L1CAM)
NECTIN1_CADM3	NECTIN1_CADM3	NECTIN1	CADM3	PMID: 23027581	NECTIN1 - (CADM3)
NECTIN1_CD96	NECTIN1_CD96	NECTIN1	CD96	PMID: 23027581	NECTIN1 - (CD96)
NECTIN1_NECTIN4	NECTIN1_NECTIN4	NECTIN1	NECTIN4	PMID: 23027581	NECTIN1 - (NECTIN4)
NECTIN3_NECTIN1	NECTIN3_NECTIN1	NECTIN3	NECTIN1	PMID: 23027581	NECTIN3 - (NECTIN1)
NECTIN3_NECTIN2	NECTIN3_NECTIN2	NECTIN3	NECTIN2	PMID: 23027581	NECTIN3 - (NECTIN2)
NECTIN3_PVR	NECTIN3_PVR	NECTIN3	PVR	PMID: 23027581	NECTIN3 - (PVR)
NECTIN3_TIGIT	NECTIN3_TIGIT	NECTIN3	TIGIT	KEGG: hsa04514; PMID: 1313846	NECTIN3 - (TIGIT)
NECTIN2_CD226	NECTIN2_CD226	NECTIN2	CD226	KEGG: hsa04514	NECTIN2 - (CD226)
NECTIN2_TIGIT	NECTIN2_TIGIT	NECTIN2	TIGIT	KEGG: hsa04514	NECTIN2 - (TIGIT)
NECTIN1_NECTIN3	NECTIN1_NECTIN3	NECTIN1	NECTIN3	KEGG: hsa04514	NECTIN1 - (NECTIN3)
NEGR1_NEGR1	NEGR1_NEGR1	NEGR1	NEGR1	KEGG: hsa04514	NEGR1 - (NEGR1)
LRRC4C_NTNG1	LRRC4C_NTNG1	LRRC4C	NTNG1	KEGG: hsa04514	LRRC4C - (NTNG1)
LRRC4_NTNG2	LRRC4_NTNG2	LRRC4	NTNG2	KEGG: hsa04514	LRRC4 - (NTNG2)
LRRC4B_PTPRF	LRRC4B_PTPRF	LRRC4B	PTPRF	KEGG: hsa04514	LRRC4B - (PTPRF)
ULBP1_KLRK1_HCST	ULBP1_KLRK1_HCST	ULBP1	KLRK1_HCST	PMID: 24223577	ULBP1 - (KLRK1+HCST)
DLK1_NOTCH1	DLK1_NOTCH1	DLK1	NOTCH1	PMID: 22353464	DLK1 - (NOTCH1)
DLK1_NOTCH2	DLK1_NOTCH2	DLK1	NOTCH2	PMID: 22353464	DLK1 - (NOTCH2)
DLK1_NOTCH3	DLK1_NOTCH3	DLK1	NOTCH3	PMID: 22353464	DLK1 - (NOTCH3)
DLK1_NOTCH4	DLK1_NOTCH4	DLK1	NOTCH4	PMID: 22353464	DLK1 - (NOTCH4)
DLL1_NOTCH1	DLL1_NOTCH1	DLL1	NOTCH1	PMID: 22353464	DLL1 - (NOTCH1)
DLL1_NOTCH3	DLL1_NOTCH3	DLL1	NOTCH3	PMID: 22353464	DLL1 - (NOTCH3)
DLL1_NOTCH4	DLL1_NOTCH4	DLL1	NOTCH4	PMID: 22353464	DLL1 - (NOTCH4)
DLL3_NOTCH1	DLL3_NOTCH1	DLL3	NOTCH1	PMID: 22353464	DLL3 - (NOTCH1)
DLL3_NOTCH2	DLL3_NOTCH2	DLL3	NOTCH2	PMID: 22353464	DLL3 - (NOTCH2)
DLL3_NOTCH3	DLL3_NOTCH3	DLL3	NOTCH3	PMID: 22353464	DLL3 - (NOTCH3)
DLL3_NOTCH4	DLL3_NOTCH4	DLL3	NOTCH4	PMID: 22353464	DLL3 - (NOTCH4)
DLL4_NOTCH1	DLL4_NOTCH1	DLL4	NOTCH1	PMID: 22353464	DLL4 - (NOTCH1)
DLL4_NOTCH2	DLL4_NOTCH2	DLL4	NOTCH2	PMID: 22353464	DLL4 - (NOTCH2)
DLL4_NOTCH3	DLL4_NOTCH3	DLL4	NOTCH3	PMID: 22353464	DLL4 - (NOTCH3)
DLL4_NOTCH4	DLL4_NOTCH4	DLL4	NOTCH4	PMID: 22353464	DLL4 - (NOTCH4)
JAG1_NOTCH1	JAG1_NOTCH1	JAG1	NOTCH1	PMID: 22353464	JAG1 - (NOTCH1)
JAG1_NOTCH2	JAG1_NOTCH2	JAG1	NOTCH2	PMID: 22353464	JAG1 - (NOTCH2)
JAG1_NOTCH3	JAG1_NOTCH3	JAG1	NOTCH3	PMID: 22353464	JAG1 - (NOTCH3)
JAG1_NOTCH4	JAG1_NOTCH4	JAG1	NOTCH4	PMID: 22353464	JAG1 - (NOTCH4)
JAG2_NOTCH1	JAG2_NOTCH1	JAG2	NOTCH1	PMID: 22353464	JAG2 - (NOTCH1)
JAG2_NOTCH2	JAG2_NOTCH2	JAG2	NOTCH2	PMID: 22353464	JAG2 - (NOTCH2)
JAG2_NOTCH3	JAG2_NOTCH3	JAG2	NOTCH3	PMID: 22353464	JAG2 - (NOTCH3)
JAG2_NOTCH4	JAG2_NOTCH4	JAG2	NOTCH4	PMID: 22353464	JAG2 - (NOTCH4)
DLL1_NOTCH2	DLL1_NOTCH2	DLL1	NOTCH2	PMID: 22353464	DLL1 - (NOTCH2)
NRXN1_NLGN1	NRXN1_NLGN1	NRXN1	NLGN1	KEGG: hsa04514	NRXN1 - (NLGN1)
NRXN1_NLGN2	NRXN1_NLGN2	NRXN1	NLGN2	KEGG: hsa04514	NRXN1 - (NLGN2)
NRXN1_NLGN3	NRXN1_NLGN3	NRXN1	NLGN3	KEGG: hsa04514	NRXN1 - (NLGN3)
NRXN2_NLGN1	NRXN2_NLGN1	NRXN2	NLGN1	KEGG: hsa04514	NRXN2 - (NLGN1)
NRXN2_NLGN2	NRXN2_NLGN2	NRXN2	NLGN2	KEGG: hsa04514	NRXN2 - (NLGN2)
NRXN2_NLGN3	NRXN2_NLGN3	NRXN2	NLGN3	KEGG: hsa04514	NRXN2 - (NLGN3)
NRXN3_NLGN1	NRXN3_NLGN1	NRXN3	NLGN1	KEGG: hsa04514	NRXN3 - (NLGN1)
NRXN3_NLGN2	NRXN3_NLGN2	NRXN3	NLGN2	KEGG: hsa04514	NRXN3 - (NLGN2)
NRXN3_NLGN3	NRXN3_NLGN3	NRXN3	NLGN3	KEGG: hsa04514	NRXN3 - (NLGN3)
OCLN_OCLN	OCLN_OCLN	OCLN	OCLN	KEGG: hsa04514	OCLN - (OCLN)
CD274_PDCD1	CD274_PDCD1	CD274	PDCD1	PMID: 23954143	CD274 - (PDCD1)
PDCD1LG2_PDCD1	PDCD1LG2_PDCD1	PDCD1LG2	PDCD1	PMID: 23954143	PDCD1LG2 - (PDCD1)
PECAM1_PECAM1	PECAM1_PECAM1	PECAM1	PECAM1	KEGG: hsa04514	PECAM1 - (PECAM1)
PTPRM_PTPRM	PTPRM_PTPRM	PTPRM	PTPRM	KEGG: hsa04514	PTPRM - (PTPRM)
PVR_CD226	PVR_CD226	PVR	CD226	KEGG: hsa04514	PVR - (CD226)
PVR_TIGIT	PVR_TIGIT	PVR	TIGIT	KEGG: hsa04514	PVR - (TIGIT)
SELE_CD44	SELE_CD44	SELE	CD44	PMC4571854	SELE - (CD44)
SELE_GLG1	SELE_GLG1	SELE	GLG1	PMID: 11404363	SELE - (GLG1)
SELL_CD34	SELL_CD34	SELL	CD34	PMID: 7692600; PMID: 8977216	SELL - (CD34)
SELL_PODXL	SELL_PODXL	SELL	PODXL	PMID: 22814396	SELL - (PODXL)
SELL_GLYCAM1	SELL_GLYCAM1	SELL	GLYCAM1	KEGG: hsa04514	SELL - (GLYCAM1)
SELL_MADCAM1	SELL_MADCAM1	SELL	MADCAM1	KEGG: hsa04514	SELL - (MADCAM1)
SELPLG_SELE	SELPLG_SELE	SELPLG	SELE	PMC4571854	SELPLG - (SELE)
SELPLG_SELL	SELPLG_SELL	SELPLG	SELL	PMC2431087; PMID: 8892633,PMID: 8896607	SELPLG - (SELL)
SELPLG_SELP	SELPLG_SELP	SELPLG	SELP	PMID: 19118202; PMID: 9829984	SELPLG - (SELP)
SEMA4A_NRP1_PLXNA1	SEMA4A_NRP1_PLXNA1	SEMA4A	NRP1_PLXNA1	PMID: 27533782	SEMA4A - (NRP1+PLXNA1)
SEMA4A_NRP1_PLXNA2	SEMA4A_NRP1_PLXNA2	SEMA4A	NRP1_PLXNA2	PMID: 27533782	SEMA4A - (NRP1+PLXNA2)
SEMA4A_NRP1_PLXNA3	SEMA4A_NRP1_PLXNA3	SEMA4A	NRP1_PLXNA3	PMID: 27533782	SEMA4A - (NRP1+PLXNA3)
SEMA4A_NRP1_PLXNA4	SEMA4A_NRP1_PLXNA4	SEMA4A	NRP1_PLXNA4	PMID: 27533782	SEMA4A - (NRP1+PLXNA4)
SEMA4A_PLXNB1	SEMA4A_PLXNB1	SEMA4A	PLXNB1	PMID: 27533782	SEMA4A - (PLXNB1)
SEMA4A_PLXNB2	SEMA4A_PLXNB2	SEMA4A	PLXNB2	PMID: 27533782	SEMA4A - (PLXNB2)
SEMA4A_PLXNB3	SEMA4A_PLXNB3	SEMA4A	PLXNB3	PMID: 27533782	SEMA4A - (PLXNB3)
SEMA4D_PLXNB1	SEMA4D_PLXNB1	SEMA4D	PLXNB1	PMID: 27533782	SEMA4D - (PLXNB1)
SEMA4D_PLXNB2	SEMA4D_PLXNB2	SEMA4D	PLXNB2	PMID: 27533782	SEMA4D - (PLXNB2)
SEMA4D_PLXNB3	SEMA4D_PLXNB3	SEMA4D	PLXNB3	PMID: 27533782	SEMA4D - (PLXNB3)
SEMA4C_PLXNB2	SEMA4C_PLXNB2	SEMA4C	PLXNB2	PMID: 27533782	SEMA4C - (PLXNB2)
SEMA4G_PLXNB2	SEMA4G_PLXNB2	SEMA4G	PLXNB2	PMID: 27533782	SEMA4G - (PLXNB2)
SEMA4A_TIMD2	SEMA4A_TIMD2	SEMA4A	TIMD2	PMID: 22325954	SEMA4A - (TIMD2)
SEMA4D_CD72	SEMA4D_CD72	SEMA4D	CD72	PMID: 22325954	SEMA4D - (CD72)
SEMA5A_PLXNA1	SEMA5A_PLXNA1	SEMA5A	PLXNA1	PMID: 27533782	SEMA5A - (PLXNA1)
SEMA5B_PLXNA1	SEMA5B_PLXNA1	SEMA5B	PLXNA1	PMID: 27533782	SEMA5B - (PLXNA1)
SEMA5A_PLXNA3	SEMA5A_PLXNA3	SEMA5A	PLXNA3	PMID: 27533782	SEMA5A - (PLXNA3)
SEMA5B_PLXNA3	SEMA5B_PLXNA3	SEMA5B	PLXNA3	PMID: 27533782	SEMA5B - (PLXNA3)
SEMA5A_PLXNB3	SEMA5A_PLXNB3	SEMA5A	PLXNB3	PMID: 27533782	SEMA5A - (PLXNB3)
SEMA6D_PLXNA1_KDR	SEMA6D_PLXNA1_KDR	SEMA6D	PLXNA1_KDR	PMID: 22325954	SEMA6D - (PLXNA1+KDR)
SEMA6D_PLXNA1_TREM2	SEMA6D_PLXNA1_TREM2	SEMA6D	PLXNA1_TREM2	PMID: 22325954	SEMA6D - (PLXNA1+TREM2)
SEMA6A_PLXNA2	SEMA6A_PLXNA2	SEMA6A	PLXNA2	PMID: 27533782	SEMA6A - (PLXNA2)
SEMA6B_PLXNA2	SEMA6B_PLXNA2	SEMA6B	PLXNA2	PMID: 27533782	SEMA6B - (PLXNA2)
SEMA6A_PLXNA4	SEMA6A_PLXNA4	SEMA6A	PLXNA4	PMID: 27533782	SEMA6A - (PLXNA4)
SEMA6B_PLXNA4	SEMA6B_PLXNA4	SEMA6B	PLXNA4	PMID: 27533782	SEMA6B - (PLXNA4)
SEMA7A_ITGB1_ITGA1	SEMA7A_ITGB1_ITGA1	SEMA7A	ITGB1_ITGA1	PMID: 22325954	SEMA7A - (ITGB1+ITGA1)
SEMA7A_PLXNC1	SEMA7A_PLXNC1	SEMA7A	PLXNC1	PMID: 27533782	SEMA7A - (PLXNC1)
SIGLEC1_SPN	SIGLEC1_SPN	SIGLEC1	SPN	KEGG: hsa04514; PMID: 11238599	SIGLEC1 - (SPN)
THY1_ITGAM_ITGB2	THY1_ITGAM_ITGB2	THY1	ITGAM_ITGB2	PMID: 15850796	THY1 - (ITGAM+ITGB2)
THY1_ITGAX_ITGB2	THY1_ITGAX_ITGB2	THY1	ITGAX_ITGB2	PMID: 15850796	THY1 - (ITGAX+ITGB2)
THY1_ITGAV_ITGB3	THY1_ITGAV_ITGB3	THY1	ITGAV_ITGB3	PMID: 29212879; PMID: 18346467	THY1 - (ITGAV+ITGB3)
TIGIT_NECTIN2	TIGIT_NECTIN2	TIGIT	NECTIN2	PMID: 1313846; PMID:24987108	TIGIT - (NECTIN2)
TIGIT_PVR	TIGIT_PVR	TIGIT	PVR	PMID:24987108	TIGIT - (PVR)
ITGA4_ITGB1_VCAM1	ITGA4_ITGB1_VCAM1	ITGA4_ITGB1	VCAM1	KEGG: hsa04514	ITGA4+ITGB1 - (VCAM1)
ITGA9_ITGB1_VCAM1	ITGA9_ITGB1_VCAM1	ITGA9_ITGB1	VCAM1	KEGG: hsa04514	ITGA9+ITGB1 - (VCAM1)
ITGA4_ITGB7_VCAM1	ITGA4_ITGB7_VCAM1	ITGA4_ITGB7	VCAM1	KEGG: hsa04514	ITGA4+ITGB7 - (VCAM1)
VSIR_IGSF11	VSIR_IGSF11	VSIR	IGSF11	KEGG: hsa04514	VSIR - (IGSF11)
A2M_LRP1	A2M_LRP1	A2M	LRP1	1702392,?10652313,?12194978	A2M - (LRP1)
AANAT_MTNR1A	AANAT_MTNR1A	AANAT	MTNR1A	12943195	AANAT - (MTNR1A)
AANAT_MTNR1B	AANAT_MTNR1B	AANAT	MTNR1B	12943195	AANAT - (MTNR1B)
ACE_BDKRB2	ACE_BDKRB2	ACE	BDKRB2	10748135	ACE - (BDKRB2)
ADAM10_EPHA3	ADAM10_EPHA3	ADAM10	EPHA3	16239146	ADAM10 - (EPHA3)
ADAM11_ITGA4	ADAM11_ITGA4	ADAM11	ITGA4	28913673	ADAM11 - (ITGA4)
ADAM12_ITGA9	ADAM12_ITGA9	ADAM12	ITGA9	10944520	ADAM12 - (ITGA9)
ADAM12_ITGB1	ADAM12_ITGB1	ADAM12	ITGB1	10944520	ADAM12 - (ITGB1)
ADAM12_SDC4	ADAM12_SDC4	ADAM12	SDC4	12509413	ADAM12 - (SDC4)
ADAM15_ITGA5	ADAM15_ITGA5	ADAM15	ITGA5	9914169,?9516430	ADAM15 - (ITGA5)
ADAM15_ITGA9	ADAM15_ITGA9	ADAM15	ITGA9	10944520	ADAM15 - (ITGA9)
ADAM15_ITGAV	ADAM15_ITGAV	ADAM15	ITGAV	9914169	ADAM15 - (ITGAV)
ADAM15_ITGB1	ADAM15_ITGB1	ADAM15	ITGB1	9914169,?10944520	ADAM15 - (ITGB1)
ADAM15_ITGB3	ADAM15_ITGB3	ADAM15	ITGB3	9516430	ADAM15 - (ITGB3)
ADAM17_ITGA5	ADAM17_ITGA5	ADAM17	ITGA5	14970227	ADAM17 - (ITGA5)
ADAM17_ITGB1	ADAM17_ITGB1	ADAM17	ITGB1	14970227	ADAM17 - (ITGB1)
ADAM17_NOTCH1	ADAM17_NOTCH1	ADAM17	NOTCH1	10882063,?9620803	ADAM17 - (NOTCH1)
ADAM2_ITGA6	ADAM2_ITGA6	ADAM2	ITGA6	9889149	ADAM2 - (ITGA6)
ADAM2_ITGA9	ADAM2_ITGA9	ADAM2	ITGA9	21060781	ADAM2 - (ITGA9)
ADAM2_ITGB1	ADAM2_ITGB1	ADAM2	ITGB1	9889149	ADAM2 - (ITGB1)
ADAM2_ITGB7	ADAM2_ITGB7	ADAM2	ITGB7	21060781	ADAM2 - (ITGB7)
ADAM23_ITGA4	ADAM23_ITGA4	ADAM23	ITGA4	28913673	ADAM23 - (ITGA4)
ADAM23_ITGA5	ADAM23_ITGA5	ADAM23	ITGA5	10749942	ADAM23 - (ITGA5)
ADAM23_ITGB3	ADAM23_ITGB3	ADAM23	ITGB3	10749942	ADAM23 - (ITGB3)
ADAM28_ITGA4	ADAM28_ITGA4	ADAM28	ITGA4	11724793	ADAM28 - (ITGA4)
ADAM29_ITGA4	ADAM29_ITGA4	ADAM29	ITGA4	28913673	ADAM29 - (ITGA4)
ADAM7_ITGA4	ADAM7_ITGA4	ADAM7	ITGA4	15504110	ADAM7 - (ITGA4)
ADAM7_ITGB7	ADAM7_ITGB7	ADAM7	ITGB7	15504110	ADAM7 - (ITGB7)
ADAM9_ITGA3	ADAM9_ITGA3	ADAM9	ITGA3	15361064	ADAM9 - (ITGA3)
ADAM9_ITGA6	ADAM9_ITGA6	ADAM9	ITGA6	10825303,?15361064	ADAM9 - (ITGA6)
ADAM9_ITGAV	ADAM9_ITGAV	ADAM9	ITGAV	11162558,?15361064	ADAM9 - (ITGAV)
ADAM9_ITGB1	ADAM9_ITGB1	ADAM9	ITGB1	10825303	ADAM9 - (ITGB1)
ADAM9_ITGB5	ADAM9_ITGB5	ADAM9	ITGB5	11162558	ADAM9 - (ITGB5)
ADCYAP1_SCTR	ADCYAP1_SCTR	ADCYAP1	SCTR	1335692	ADCYAP1 - (SCTR)
ADCYAP1_VIPR1	ADCYAP1_VIPR1	ADCYAP1	VIPR1	11897681,?9928018,?11931347,?16930633,?8791009,?12429744	ADCYAP1 - (VIPR1)
ADCYAP1_VIPR2	ADCYAP1_VIPR2	ADCYAP1	VIPR2	16930633,?11978642,?9928018,?11931347,?8146174	ADCYAP1 - (VIPR2)
ADGRB1_RTN4R	ADGRB1_RTN4R	ADGRB1	RTN4R	30477585	ADGRB1 - (RTN4R)
ADGRB1_RTN4RL1	ADGRB1_RTN4RL1	ADGRB1	RTN4RL1	30477585	ADGRB1 - (RTN4RL1)
ADGRB1_RTN4RL2	ADGRB1_RTN4RL2	ADGRB1	RTN4RL2	30477585	ADGRB1 - (RTN4RL2)
ADGRE5_CD55	ADGRE5_CD55	ADGRE5	CD55	23447688	ADGRE5 - (CD55)
ADM_MRGPRX2	ADM_MRGPRX2	ADM	MRGPRX2	16111673,?15823563	ADM - (MRGPRX2)
ADM_RAMP2	ADM_RAMP2	ADM	RAMP2	9620797	ADM - (RAMP2)
ADM_RAMP3	ADM_RAMP3	ADM	RAMP3	30139742	ADM - (RAMP3)
ADM2_CALCR	ADM2_CALCR	ADM2	CALCR	15692146	ADM2 - (CALCR)
ADM2_CALCRL	ADM2_CALCRL	ADM2	CALCRL	14615490	ADM2 - (CALCRL)
ADM2_RAMP1	ADM2_RAMP1	ADM2	RAMP1	12684503	ADM2 - (RAMP1)
ADM2_RAMP2	ADM2_RAMP2	ADM2	RAMP2	30139743	ADM2 - (RAMP2)
ADM2_RAMP3	ADM2_RAMP3	ADM2	RAMP3	30139742	ADM2 - (RAMP3)
AFDN_EPHA7	AFDN_EPHA7	AFDN	EPHA7	9707552	AFDN - (EPHA7)
AFDN_EPHB2	AFDN_EPHB2	AFDN	EPHB2	9707552	AFDN - (EPHB2)
AFDN_EPHB3	AFDN_EPHB3	AFDN	EPHB3	9707552	AFDN - (EPHB3)
AFDN_EPHB6	AFDN_EPHB6	AFDN	EPHB6	9707552	AFDN - (EPHB6)
AFDN_F11R	AFDN_F11R	AFDN	F11R	10856295	AFDN - (F11R)
AFDN_NECTIN1	AFDN_NECTIN1	AFDN	NECTIN1	10225955,?10617658	AFDN - (NECTIN1)
AFDN_NECTIN2	AFDN_NECTIN2	AFDN	NECTIN2	10225955	AFDN - (NECTIN2)
AFDN_NECTIN3	AFDN_NECTIN3	AFDN	NECTIN3	10744716,?11024295	AFDN - (NECTIN3)
AFDN_NECTIN4	AFDN_NECTIN4	AFDN	NECTIN4	11544254	AFDN - (NECTIN4)
AGRN_ATP1A3	AGRN_ATP1A3	AGRN	ATP1A3	16630822	AGRN - (ATP1A3)
AGRN_LRP4	AGRN_LRP4	AGRN	LRP4	18848351	AGRN - (LRP4)
AGRN_MUSK	AGRN_MUSK	AGRN	MUSK	8653787	AGRN - (MUSK)
AGRP_MC3R	AGRP_MC3R	AGRP	MC3R	9311920,?9819197,?9893984,?11747427	AGRP - (MC3R)
AGRP_MC4R	AGRP_MC4R	AGRP	MC4R	9311920,?9299416,?10318826,?11747427,?12815165	AGRP - (MC4R)
AGRP_MC5R	AGRP_MC5R	AGRP	MC5R	9892020,?9892020	AGRP - (MC5R)
AGRP_SDC3	AGRP_SDC3	AGRP	SDC3	11461706	AGRP - (SDC3)
AGT_AGTR2	AGT_AGTR2	AGT	AGTR2	8315512,?8185599,?17138938,?21464395,?2775266,?7850406,?8242249,?8185599	AGT - (AGTR2)
AGT_LRP2	AGT_LRP2	AGT	LRP2	15467006	AGT - (LRP2)
AHSG_INSR	AHSG_INSR	AHSG	INSR	7906861	AHSG - (INSR)
ALB_LRP2	ALB_LRP2	ALB	LRP2	11158855,?8898021	ALB - (LRP2)
ALCAM_CHL1	ALCAM_CHL1	ALCAM	CHL1	31300520	ALCAM - (CHL1)
ALCAM_L1CAM	ALCAM_L1CAM	ALCAM	L1CAM	31300520	ALCAM - (L1CAM)
ALCAM_NRP1	ALCAM_NRP1	ALCAM	NRP1	31300520	ALCAM - (NRP1)
ALKAL1_ALK	ALKAL1_ALK	ALKAL1	ALK	26630010	ALKAL1 - (ALK)
ALKAL1_LTK	ALKAL1_LTK	ALKAL1	LTK	26630010	ALKAL1 - (LTK)
ALKAL2_ALK	ALKAL2_ALK	ALKAL2	ALK	26630010	ALKAL2 - (ALK)
[truncated: 3,128 more rows]
