# Supplementary material for: DeepCCI: a deep learning framework for identifying cell–cell interactions from single-cell RNA sequencing data
Source: Bioinformatics. 2023 Sep 23;39(10):btad596. doi: 10.1093/bioinformatics/btad596 (PMC10558043; doi:10.1093/bioinformatics/btad596)
Supplement: btad596_Supplementary_Data [file btad596_supplementary_data.zip › Supplementary Data 5.xlsx]

## Sheet: Chung
	Dataset	ARI	AMI	NMI	Silhouette
DeepCCI	Chung	0.6336	0.725	0.7304	0.5411
scGNN	Chung	0.556076	0.711121	0.716618	0.679827
Seurat	Chung	0.5331	0.7098	0.716	0.243
CIDR	Chung	0.4208	0.5716	0.5786	0.0816
RaceID	Chung	0.2501	0.446	0.4657	0.0483
MAGIC	Chung	0.385144	0.61952	0.630468	0.5776
DCA	Chung	0.236296	0.415015	0.432725	0.286539
DeepImpute	Chung	0.262567	0.307181	0.322527	0.172287
netNMFsc	Chung	0.456823	0.669901	0.677808	0.380637
SAUCIE	Chung	0.370627	0.605303	0.616546	0.336938
SAVER	Chung	0.547035	0.707073	0.713498	0.24266
scIGANs	Chung	0.451175	0.610249	0.619952	0.0982388
scImpute	Chung	0.396712	0.498621	0.506991	0.000544652
scVI	Chung	0.107815	0.246397	0.26791	0.155974

## Sheet: Kolodziejczyk
	Dataset	ARI	AMI	NMI	Silhouette
DeepCCI	Kolodziejczyk	0.5267	0.6733	0.675	0.4171
scGNN	Kolodziejczyk	0.491852	0.647024	0.64882	0.693328
Seurat	Kolodziejczyk	0.4352	0.6501	0.6524	0.2265
CIDR	Kolodziejczyk	0.4331	0.5607	0.5584	0.0883
RaceID	Kolodziejczyk	0.2073	0.4443	0.4489	0.1632
MAGIC	Kolodziejczyk	0.209928	0.493041	0.499185	0.449318
DCA	Kolodziejczyk	0.17169	0.388316	0.395018	0.223904
DeepImpute	Kolodziejczyk	0.192991	0.383648	0.389218	0.114881
netNMFsc	Kolodziejczyk	0.421236	0.642646	0.645243	0.410838
SAUCIE	Kolodziejczyk	0.194301	0.420566	0.426133	0.236817
SAVER	Kolodziejczyk	0.444057	0.671131	0.67326	0.29217
scIGANs	Kolodziejczyk	0.391785	0.570348	0.572821	0.0817449
scImpute	Kolodziejczyk	0.422641	0.626715	0.62913	0.129792
scVI	Kolodziejczyk	0.12583	0.280471	0.288307	0.240043

## Sheet: Klein
	Dataset	ARI	AMI	NMI	Silhouette
DeepCCI	Klein	0.9156	0.8817	0.8819	0.5067
scGNN	Klein	0.959914	0.933214	0.933298	0.370467
Seurat	Klein	0.6997	0.8006	0.8	0.1726
CIDR	Klein	0.6745	0.6688	0.6699	0.0267
RaceID	Klein	0.4119	0.5216	0.5231	0.019
MAGIC	Klein	0.262043	0.589885	0.592147	0.360446
DCA	Klein	0.332019	0.630294	0.631656	0.152825
DeepImpute	Klein	0.388958	0.608726	0.610019	0.065691
netNMFsc	Klein	0.415115	0.671433	0.672509	0.165856
SAUCIE	Klein	0.283275	0.588957	0.590744	0.269243
SAVER	Klein	0.527663	0.721237	0.722051	0.189412
scIGANs	Klein	0.466229	0.703629	0.704716	0.136916
scImpute	Klein	0.347541	0.635254	0.63652	0.138891
scVI	Klein	0.150689	0.413328	0.416637	0.174505

## Sheet: Zeisel
	Dataset	ARI	AMI	NMI	Silhouette
DeepCCI	Zeisel	0.8113	0.7692	0.7699	0.4067
scGNN	Zeisel	0.647209	0.674066	0.675009	0.244399
Seurat	Zeisel	0.4673	0.697	0.6989	0.1726
CIDR	Zeisel	0.4816	0.5436	0.5446	0.1978
RaceID	Zeisel	0.56	0.6416	0.6433	0.0027
MAGIC	Zeisel	0.243808	0.576297	0.580914	0.244399
DCA	Zeisel	0.295188	0.549398	0.552707	0.0209041
DeepImpute	Zeisel	0.277835	0.524754	0.528453	0.0298819
netNMFsc	Zeisel	0.363786	0.631952	0.634805	0.179183
SAUCIE	Zeisel	0.284193	0.586281	0.590066	0.149824
SAVER	Zeisel	0.404082	0.638835	0.641687	0.159631
scIGANs	Zeisel	0.438487	0.697028	0.699163	0.115818
scImpute	Zeisel	0.372241	0.624509	0.627318	0.0595652
scVI	Zeisel	0.200046	0.459798	0.464144	0.259396
