# Supplementary material for: DeepCCI: a deep learning framework for identifying cell–cell interactions from single-cell RNA sequencing data
Source: Bioinformatics. 2023 Sep 23;39(10):btad596. doi: 10.1093/bioinformatics/btad596 (PMC10558043; doi:10.1093/bioinformatics/btad596)
Supplement: btad596_Supplementary_Data [file btad596_supplementary_data.zip › Supplementary Data 2.csv]

	interaction_name	ligand	receptor	evidence	interaction+name+2
TGFB1_TGFBR1_TGFBR2	TGFB1_TGFBR1_TGFBR2	Tgfb1	Tgfbr1_Tgfbr2	KEGG: mmu04350	Tgfb1 - (Tgfbr1+Tgfbr2)
TGFB2_TGFBR1_TGFBR2	TGFB2_TGFBR1_TGFBR2	Tgfb2	Tgfbr1_Tgfbr2	KEGG: mmu04350	Tgfb2 - (Tgfbr1+Tgfbr2)
TGFB3_TGFBR1_TGFBR2	TGFB3_TGFBR1_TGFBR2	Tgfb3	Acvr1b_Tgfbr2	KEGG: mmu04350	Tgfb3 - (Tgfbr1+Tgfbr2)
TGFB1_ACVR1B_TGFBR2	TGFB1_ACVR1B_TGFBR2	Tgfb1	Acvr1c_Tgfbr2	PMID: 27449815	Tgfb1 - (Acvr1b+Tgfbr2)
TGFB1_ACVR1C_TGFBR2	TGFB1_ACVR1C_TGFBR2	Tgfb1	Acvr1b_Tgfbr2	PMID: 27449815	Tgfb1 - (Acvr1c+Tgfbr2)
TGFB2_ACVR1B_TGFBR2	TGFB2_ACVR1B_TGFBR2	Tgfb2	Acvr1c_Tgfbr2	PMID: 27449815	Tgfb2 - (Acvr1b+Tgfbr2)
TGFB2_ACVR1C_TGFBR2	TGFB2_ACVR1C_TGFBR2	Tgfb2	Acvr1b_Tgfbr2	PMID: 27449815	Tgfb2 - (Acvr1c+Tgfbr2)
TGFB3_ACVR1B_TGFBR2	TGFB3_ACVR1B_TGFBR2	Tgfb3	Acvr1c_Tgfbr2	PMID: 27449815	Tgfb3 - (Acvr1b+Tgfbr2)
TGFB3_ACVR1C_TGFBR2	TGFB3_ACVR1C_TGFBR2	Tgfb3	Acvr1_Tgfbr1	PMID: 27449815	Tgfb3 - (Acvr1c+Tgfbr2)
TGFB1_ACVR1_TGFBR1	TGFB1_ACVR1_TGFBR1	Tgfb1	Acvr1_Tgfbr1	PMID: 29376829	Tgfb1 - (Acvr1+Tgfbr1)
TGFB2_ACVR1_TGFBR1	TGFB2_ACVR1_TGFBR1	Tgfb2	Acvr1_Tgfbr1	PMID: 29376829	Tgfb2 - (Acvr1+Tgfbr1)
TGFB3_ACVR1_TGFBR1	TGFB3_ACVR1_TGFBR1	Tgfb3	Bmpr1a_Acvr2a	PMID: 29376829	Tgfb3 - (Acvr1+Tgfbr1)
BMP2_BMPR1A_ACVR2A	BMP2_BMPR1A_ACVR2A	Bmp2	Bmpr1a_Acvr2b	KEGG: mmu04350; PMID:26893264	Bmp2 - (Bmpr1a+Acvr2a)
BMP2_BMPR1A_ACVR2B	BMP2_BMPR1A_ACVR2B	Bmp2	Bmpr1a_Bmpr2	KEGG: mmu04350; PMID:26893265	Bmp2 - (Bmpr1a+Acvr2b)
BMP2_BMPR1A_BMPR2	BMP2_BMPR1A_BMPR2	Bmp2	Bmpr1b_Acvr2a	KEGG: mmu04350; PMID:26893266	Bmp2 - (Bmpr1a+Bmpr2)
BMP2_BMPR1B_ACVR2A	BMP2_BMPR1B_ACVR2A	Bmp2	Bmpr1b_Acvr2b	KEGG: mmu04350; PMID:26893267	Bmp2 - (Bmpr1b+Acvr2a)
BMP2_BMPR1B_ACVR2B	BMP2_BMPR1B_ACVR2B	Bmp2	Bmpr1b_Bmpr2	KEGG: mmu04350; PMID:26893268	Bmp2 - (Bmpr1b+Acvr2b)
BMP2_BMPR1B_BMPR2	BMP2_BMPR1B_BMPR2	Bmp2	Bmpr1a_Acvr2a	KEGG: mmu04350; PMID:26893269	Bmp2 - (Bmpr1b+Bmpr2)
BMP4_BMPR1A_ACVR2A	BMP4_BMPR1A_ACVR2A	Bmp4	Bmpr1a_Acvr2b	KEGG: mmu04350; PMID:26893270	Bmp4 - (Bmpr1a+Acvr2a)
BMP4_BMPR1A_ACVR2B	BMP4_BMPR1A_ACVR2B	Bmp4	Bmpr1a_Bmpr2	KEGG: mmu04350; PMID:26893271	Bmp4 - (Bmpr1a+Acvr2b)
BMP4_BMPR1A_BMPR2	BMP4_BMPR1A_BMPR2	Bmp4	Bmpr1b_Acvr2a	KEGG: mmu04350; PMID:26893272	Bmp4 - (Bmpr1a+Bmpr2)
BMP4_BMPR1B_ACVR2A	BMP4_BMPR1B_ACVR2A	Bmp4	Bmpr1b_Acvr2b	KEGG: mmu04350; PMID:26893273	Bmp4 - (Bmpr1b+Acvr2a)
BMP4_BMPR1B_ACVR2B	BMP4_BMPR1B_ACVR2B	Bmp4	Bmpr1b_Bmpr2	KEGG: mmu04350; PMID:26893274	Bmp4 - (Bmpr1b+Acvr2b)
BMP4_BMPR1B_BMPR2	BMP4_BMPR1B_BMPR2	Bmp4	Bmpr1a_Acvr2a	KEGG: mmu04350; PMID:26893275	Bmp4 - (Bmpr1b+Bmpr2)
GDF5_BMPR1A_ACVR2A	GDF5_BMPR1A_ACVR2A	Gdf5	Bmpr1a_Acvr2b	KEGG: mmu04350; PMID:26893276	Gdf5 - (Bmpr1a+Acvr2a)
GDF5_BMPR1A_ACVR2B	GDF5_BMPR1A_ACVR2B	Gdf5	Bmpr1a_Bmpr2	KEGG: mmu04350; PMID:26893277	Gdf5 - (Bmpr1a+Acvr2b)
GDF5_BMPR1A_BMPR2	GDF5_BMPR1A_BMPR2	Gdf5	Bmpr1b_Acvr2a	KEGG: mmu04350; PMID:26893278	Gdf5 - (Bmpr1a+Bmpr2)
GDF5_BMPR1B_ACVR2A	GDF5_BMPR1B_ACVR2A	Gdf5	Bmpr1b_Acvr2b	KEGG: mmu04350; PMID:26893279	Gdf5 - (Bmpr1b+Acvr2a)
GDF5_BMPR1B_ACVR2B	GDF5_BMPR1B_ACVR2B	Gdf5	Bmpr1b_Bmpr2	KEGG: mmu04350; PMID:26893280	Gdf5 - (Bmpr1b+Acvr2b)
GDF5_BMPR1B_BMPR2	GDF5_BMPR1B_BMPR2	Gdf5	Bmpr1a_Acvr2a	KEGG: mmu04350; PMID:26893281	Gdf5 - (Bmpr1b+Bmpr2)
GDF6_BMPR1A_ACVR2A	GDF6_BMPR1A_ACVR2A	Gdf6	Bmpr1a_Acvr2b	KEGG: mmu04350; PMID:26893282	Gdf6 - (Bmpr1a+Acvr2a)
GDF6_BMPR1A_ACVR2B	GDF6_BMPR1A_ACVR2B	Gdf6	Bmpr1a_Bmpr2	KEGG: mmu04350; PMID:26893283	Gdf6 - (Bmpr1a+Acvr2b)
GDF6_BMPR1A_BMPR2	GDF6_BMPR1A_BMPR2	Gdf6	Bmpr1b_Acvr2a	KEGG: mmu04350; PMID:26893284	Gdf6 - (Bmpr1a+Bmpr2)
GDF6_BMPR1B_ACVR2A	GDF6_BMPR1B_ACVR2A	Gdf6	Bmpr1b_Acvr2b	KEGG: mmu04350; PMID:26893285	Gdf6 - (Bmpr1b+Acvr2a)
GDF6_BMPR1B_ACVR2B	GDF6_BMPR1B_ACVR2B	Gdf6	Bmpr1b_Bmpr2	KEGG: mmu04350; PMID:26893286	Gdf6 - (Bmpr1b+Acvr2b)
GDF6_BMPR1B_BMPR2	GDF6_BMPR1B_BMPR2	Gdf6	Bmpr1a_Acvr2a	KEGG: mmu04350; PMID:26893287	Gdf6 - (Bmpr1b+Bmpr2)
GDF7_BMPR1A_ACVR2A	GDF7_BMPR1A_ACVR2A	Gdf7	Bmpr1a_Acvr2b	KEGG: mmu04350; PMID:26893288	Gdf7 - (Bmpr1a+Acvr2a)
GDF7_BMPR1A_ACVR2B	GDF7_BMPR1A_ACVR2B	Gdf7	Bmpr1a_Bmpr2	KEGG: mmu04350; PMID:26893289	Gdf7 - (Bmpr1a+Acvr2b)
GDF7_BMPR1A_BMPR2	GDF7_BMPR1A_BMPR2	Gdf7	Bmpr1b_Acvr2a	KEGG: mmu04350; PMID:26893290	Gdf7 - (Bmpr1a+Bmpr2)
GDF7_BMPR1B_ACVR2A	GDF7_BMPR1B_ACVR2A	Gdf7	Bmpr1b_Acvr2b	KEGG: mmu04350; PMID:26893291	Gdf7 - (Bmpr1b+Acvr2a)
GDF7_BMPR1B_ACVR2B	GDF7_BMPR1B_ACVR2B	Gdf7	Bmpr1b_Bmpr2	KEGG: mmu04350; PMID:26893292	Gdf7 - (Bmpr1b+Acvr2b)
GDF7_BMPR1B_BMPR2	GDF7_BMPR1B_BMPR2	Gdf7	Bmpr1b_Bmpr2	KEGG: mmu04350; PMID:26893293	Gdf7 - (Bmpr1b+Bmpr2)
BMP15_BMPR1B_BMPR2	BMP15_BMPR1B_BMPR2	Bmp15	Acvr1_Acvr2a	KEGG: mmu04350; PMID:26893294	Bmp15 - (Bmpr1b+Bmpr2)
BMP5_ACVR1_ACVR2A	BMP5_ACVR1_ACVR2A	Bmp5	Acvr1_Acvr2b	KEGG: mmu04350; PMID:26893295	Bmp5 - (Acvr1+Acvr2a)
BMP5_ACVR1_ACVR2B	BMP5_ACVR1_ACVR2B	Bmp5	Acvr1_Bmpr2	KEGG: mmu04350; PMID:26893296	Bmp5 - (Acvr1+Acvr2b)
BMP5_ACVR1_BMPR2	BMP5_ACVR1_BMPR2	Bmp5	Bmpr1a_Acvr2a	KEGG: mmu04350; PMID:26893297	Bmp5 - (Acvr1+Bmpr2)
BMP5_BMPR1A_ACVR2A	BMP5_BMPR1A_ACVR2A	Bmp5	Bmpr1a_Acvr2b	KEGG: mmu04350; PMID:26893298	Bmp5 - (Bmpr1a+Acvr2a)
BMP5_BMPR1A_ACVR2B	BMP5_BMPR1A_ACVR2B	Bmp5	Bmpr1a_Bmpr2	KEGG: mmu04350; PMID:26893299	Bmp5 - (Bmpr1a+Acvr2b)
BMP5_BMPR1A_BMPR2	BMP5_BMPR1A_BMPR2	Bmp5	Bmpr1b_Acvr2a	KEGG: mmu04350; PMID:26893300	Bmp5 - (Bmpr1a+Bmpr2)
BMP5_BMPR1B_ACVR2A	BMP5_BMPR1B_ACVR2A	Bmp5	Bmpr1b_Acvr2b	KEGG: mmu04350; PMID:26893301	Bmp5 - (Bmpr1b+Acvr2a)
BMP5_BMPR1B_ACVR2B	BMP5_BMPR1B_ACVR2B	Bmp5	Bmpr1b_Bmpr2	KEGG: mmu04350; PMID:26893302	Bmp5 - (Bmpr1b+Acvr2b)
BMP5_BMPR1B_BMPR2	BMP5_BMPR1B_BMPR2	Bmp5	Acvr1_Acvr2a	KEGG: mmu04350; PMID:26893303	Bmp5 - (Bmpr1b+Bmpr2)
BMP6_ACVR1_ACVR2A	BMP6_ACVR1_ACVR2A	Bmp6	Acvr1_Acvr2b	KEGG: mmu04350; PMID:26893304	Bmp6 - (Acvr1+Acvr2a)
BMP6_ACVR1_ACVR2B	BMP6_ACVR1_ACVR2B	Bmp6	Acvr1_Bmpr2	KEGG: mmu04350; PMID:26893305	Bmp6 - (Acvr1+Acvr2b)
BMP6_ACVR1_BMPR2	BMP6_ACVR1_BMPR2	Bmp6	Bmpr1a_Acvr2a	KEGG: mmu04350; PMID:26893306	Bmp6 - (Acvr1+Bmpr2)
BMP6_BMPR1A_ACVR2A	BMP6_BMPR1A_ACVR2A	Bmp6	Bmpr1a_Acvr2b	KEGG: mmu04350; PMID:26893307	Bmp6 - (Bmpr1a+Acvr2a)
BMP6_BMPR1A_ACVR2B	BMP6_BMPR1A_ACVR2B	Bmp6	Bmpr1a_Bmpr2	KEGG: mmu04350; PMID:26893308	Bmp6 - (Bmpr1a+Acvr2b)
BMP6_BMPR1A_BMPR2	BMP6_BMPR1A_BMPR2	Bmp6	Bmpr1b_Acvr2a	KEGG: mmu04350; PMID:26893309	Bmp6 - (Bmpr1a+Bmpr2)
BMP6_BMPR1B_ACVR2A	BMP6_BMPR1B_ACVR2A	Bmp6	Bmpr1b_Acvr2b	KEGG: mmu04350; PMID:26893310	Bmp6 - (Bmpr1b+Acvr2a)
BMP6_BMPR1B_ACVR2B	BMP6_BMPR1B_ACVR2B	Bmp6	Bmpr1b_Bmpr2	KEGG: mmu04350; PMID:26893311	Bmp6 - (Bmpr1b+Acvr2b)
BMP6_BMPR1B_BMPR2	BMP6_BMPR1B_BMPR2	Bmp6	Acvr1_Acvr2a	KEGG: mmu04350; PMID:26893312	Bmp6 - (Bmpr1b+Bmpr2)
BMP7_ACVR1_ACVR2A	BMP7_ACVR1_ACVR2A	Bmp7	Acvr1_Acvr2b	KEGG: mmu04350; PMID:26893313	Bmp7 - (Acvr1+Acvr2a)
BMP7_ACVR1_ACVR2B	BMP7_ACVR1_ACVR2B	Bmp7	Acvr1_Bmpr2	KEGG: mmu04350; PMID:26893314	Bmp7 - (Acvr1+Acvr2b)
BMP7_ACVR1_BMPR2	BMP7_ACVR1_BMPR2	Bmp7	Bmpr1a_Acvr2a	KEGG: mmu04350; PMID:26893315	Bmp7 - (Acvr1+Bmpr2)
BMP7_BMPR1A_ACVR2A	BMP7_BMPR1A_ACVR2A	Bmp7	Bmpr1a_Acvr2b	KEGG: mmu04350; PMID:26893316	Bmp7 - (Bmpr1a+Acvr2a)
BMP7_BMPR1A_ACVR2B	BMP7_BMPR1A_ACVR2B	Bmp7	Bmpr1a_Bmpr2	KEGG: mmu04350; PMID:26893317	Bmp7 - (Bmpr1a+Acvr2b)
BMP7_BMPR1A_BMPR2	BMP7_BMPR1A_BMPR2	Bmp7	Bmpr1b_Acvr2a	KEGG: mmu04350; PMID:26893318	Bmp7 - (Bmpr1a+Bmpr2)
BMP7_BMPR1B_ACVR2A	BMP7_BMPR1B_ACVR2A	Bmp7	Bmpr1b_Acvr2b	KEGG: mmu04350; PMID:26893319	Bmp7 - (Bmpr1b+Acvr2a)
BMP7_BMPR1B_ACVR2B	BMP7_BMPR1B_ACVR2B	Bmp7	Bmpr1b_Bmpr2	KEGG: mmu04350; PMID:26893320	Bmp7 - (Bmpr1b+Acvr2b)
BMP7_BMPR1B_BMPR2	BMP7_BMPR1B_BMPR2	Bmp7	Acvr1_Acvr2a	KEGG: mmu04350; PMID:26893321	Bmp7 - (Bmpr1b+Bmpr2)
BMP8A_ACVR1_ACVR2A	BMP8A_ACVR1_ACVR2A	Bmp8a	Acvr1_Acvr2b	KEGG: mmu04350; PMID:26893322	Bmp8a - (Acvr1+Acvr2a)
BMP8A_ACVR1_ACVR2B	BMP8A_ACVR1_ACVR2B	Bmp8a	Acvr1_Bmpr2	KEGG: mmu04350; PMID:26893323	Bmp8a - (Acvr1+Acvr2b)
BMP8A_ACVR1_BMPR2	BMP8A_ACVR1_BMPR2	Bmp8a	Bmpr1a_Acvr2a	KEGG: mmu04350; PMID:26893324	Bmp8a - (Acvr1+Bmpr2)
BMP8A_BMPR1A_ACVR2A	BMP8A_BMPR1A_ACVR2A	Bmp8a	Bmpr1a_Acvr2b	KEGG: mmu04350; PMID:26893325	Bmp8a - (Bmpr1a+Acvr2a)
BMP8A_BMPR1A_ACVR2B	BMP8A_BMPR1A_ACVR2B	Bmp8a	Bmpr1a_Bmpr2	KEGG: mmu04350; PMID:26893326	Bmp8a - (Bmpr1a+Acvr2b)
BMP8A_BMPR1A_BMPR2	BMP8A_BMPR1A_BMPR2	Bmp8a	Bmpr1b_Acvr2a	KEGG: mmu04350; PMID:26893327	Bmp8a - (Bmpr1a+Bmpr2)
BMP8A_BMPR1B_ACVR2A	BMP8A_BMPR1B_ACVR2A	Bmp8a	Bmpr1b_Acvr2b	KEGG: mmu04350; PMID:26893328	Bmp8a - (Bmpr1b+Acvr2a)
BMP8A_BMPR1B_ACVR2B	BMP8A_BMPR1B_ACVR2B	Bmp8a	Bmpr1b_Bmpr2	KEGG: mmu04350; PMID:26893329	Bmp8a - (Bmpr1b+Acvr2b)
BMP8A_BMPR1B_BMPR2	BMP8A_BMPR1B_BMPR2	Bmp8a	Acvr1_Acvr2a	KEGG: mmu04350; PMID:26893330	Bmp8a - (Bmpr1b+Bmpr2)
BMP8B_ACVR1_ACVR2A	BMP8B_ACVR1_ACVR2A	Bmp8b	Acvr1_Acvr2b	KEGG: mmu04350; PMID:26893331	Bmp8b - (Acvr1+Acvr2a)
BMP8B_ACVR1_ACVR2B	BMP8B_ACVR1_ACVR2B	Bmp8b	Acvr1_Bmpr2	KEGG: mmu04350; PMID:26893332	Bmp8b - (Acvr1+Acvr2b)
BMP8B_ACVR1_BMPR2	BMP8B_ACVR1_BMPR2	Bmp8b	Bmpr1a_Acvr2a	KEGG: mmu04350; PMID:26893333	Bmp8b - (Acvr1+Bmpr2)
BMP8B_BMPR1A_ACVR2A	BMP8B_BMPR1A_ACVR2A	Bmp8b	Bmpr1a_Acvr2b	KEGG: mmu04350; PMID:26893334	Bmp8b - (Bmpr1a+Acvr2a)
BMP8B_BMPR1A_ACVR2B	BMP8B_BMPR1A_ACVR2B	Bmp8b	Bmpr1a_Bmpr2	KEGG: mmu04350; PMID:26893335	Bmp8b - (Bmpr1a+Acvr2b)
BMP8B_BMPR1A_BMPR2	BMP8B_BMPR1A_BMPR2	Bmp8b	Bmpr1b_Acvr2a	KEGG: mmu04350; PMID:26893336	Bmp8b - (Bmpr1a+Bmpr2)
BMP8B_BMPR1B_ACVR2A	BMP8B_BMPR1B_ACVR2A	Bmp8b	Bmpr1b_Acvr2b	KEGG: mmu04350; PMID:26893337	Bmp8b - (Bmpr1b+Acvr2a)
BMP8B_BMPR1B_ACVR2B	BMP8B_BMPR1B_ACVR2B	Bmp8b	Bmpr1b_Bmpr2	KEGG: mmu04350; PMID:26893338	Bmp8b - (Bmpr1b+Acvr2b)
BMP8B_BMPR1B_BMPR2	BMP8B_BMPR1B_BMPR2	Bmp8b	Acvrl1_Bmpr2	KEGG: mmu04350; PMID:26893339	Bmp8b - (Bmpr1b+Bmpr2)
BMP10_ACVRL1_BMPR2	BMP10_ACVRL1_BMPR2	Bmp10	Acvrl1_Acvr2a	KEGG: mmu04350; PMID:26893264; PMID: 25620979	Bmp10 - (Acvrl1+Bmpr2)
BMP10_ACVRL1_ACVR2A	BMP10_ACVRL1_ACVR2A	Bmp10	Acvrl1_Bmpr2	KEGG: mmu04350; PMID:26893264; PMID: 25620979	Bmp10 - (Acvrl1+Acvr2a)
GDF2_ACVRL1_BMPR2	GDF2_ACVRL1_BMPR2	Gdf2	Acvrl1_Acvr2a	KEGG: mmu04350; PMID:26893264	Gdf2 - (Acvrl1+Bmpr2)
GDF2_ACVRL1_ACVR2A	GDF2_ACVRL1_ACVR2A	Gdf2	Acvr1b_Bmpr2	KEGG: mmu04350; PMID:26893264	Gdf2 - (Acvrl1+Acvr2a)
GDF9_ACVR1B_BMPR2	GDF9_ACVR1B_BMPR2	Gdf9	Acvr1b_Acvr2a	KEGG: mmu04350	Gdf9 - (Acvr1b+Bmpr2)
GDF10_ACVR1B_ACVR2A	GDF10_ACVR1B_ACVR2A	Gdf10	Tgfbr1_Acvr2a	KEGG: mmu04350	Gdf10 - (Acvr1b+Acvr2a)
GDF11_TGFBR1_ACVR2A	GDF11_TGFBR1_ACVR2A	Gdf11	Tgfbr1_Acvr2b	KEGG: mmu04350	Gdf11 - (Tgfbr1+Acvr2a)
GDF11_TGFBR1_ACVR2B	GDF11_TGFBR1_ACVR2B	Gdf11	Acvr1b_Acvr2b	KEGG: mmu04350	Gdf11 - (Tgfbr1+Acvr2b)
GDF11_ACVR1B_ACVR2B	GDF11_ACVR1B_ACVR2B	Gdf11	Tgfbr2	KEGG: mmu04350	Gdf11 - (Acvr1b+Acvr2b)
GDF15_TGFBR2	GDF15_TGFBR2	Gdf15	Tgfbr1_Acvr2b	KEGG: mmu04350	Gdf15 - (Tgfbr2)
MSTN_TGFBR1_ACVR2B	MSTN_TGFBR1_ACVR2B	Mstn	Acvr1b_Acvr2b	KEGG: mmu04060	Mstn - (Tgfbr1+Acvr2b)
MSTN_ACVR1B_ACVR2B	MSTN_ACVR1B_ACVR2B	Mstn	Acvr1b_Acvr2a	KEGG: mmu04060	Mstn - (Acvr1b+Acvr2b)
MSTN_ACVR1B_ACVR2A	MSTN_ACVR1B_ACVR2A	Mstn	Tgfbr1_Acvr2a	KEGG: mmu04060	Mstn - (Acvr1b+Acvr2a)
MSTN_TGFBR1_ACVR2A	MSTN_TGFBR1_ACVR2A	Mstn	Amhr2_Acvr1	KEGG: mmu04060	Mstn - (Tgfbr1+Acvr2a)
AMH_AMHR2_ACVR1	AMH_AMHR2_ACVR1	Amh	Amhr2_Bmpr1a	KEGG: mmu04060	Amh - (Amhr2+Acvr1)
AMH_AMHR2_BMPR1A	AMH_AMHR2_BMPR1A	Amh	Gfra1_Ret	KEGG: mmu04060	Amh - (Amhr2+Bmpr1a)
GDNF_GFRA1	GDNF_GFRA1	Gdnf	Gfra2_Ret	PMID: 11544105	Gdnf - (Gfra1+Ret)
NRTN_GFRA2	NRTN_GFRA2	Nrtn	Gfra3_Ret	PMID: 11544106	Nrtn - (Gfra2+Ret)
ARTN_GFRA3	ARTN_GFRA3	Artn	Gfra4_Ret	PMID: 11544107	Artn - (Gfra3+Ret)
PSPN_GFRA4	PSPN_GFRA4	Pspn	Gfra1_Ret	PMID: 11544108	Pspn - (Gfra4+Ret)
ARTN_GFRA1	ARTN_GFRA1	Artn	Acvr1b_Acvr2a	PMID: 11544109	Artn - (Gfra1+Ret)
NODAL_ACVR1B_ACVR2A	NODAL_ACVR1B_ACVR2A	Nodal	Acvr1c_Acvr2a	KEGG: mmu04350; PMID: 17287255	Nodal - (Acvr1b+Acvr2a)
NODAL_ACVR1C_ACVR2A	NODAL_ACVR1C_ACVR2A	Nodal	Acvr1b_Acvr2b	KEGG: mmu04350; PMID: 17287255	Nodal - (Acvr1c+Acvr2a)
NODAL_ACVR1B_ACVR2B	NODAL_ACVR1B_ACVR2B	Nodal	Acvr1c_Acvr2b	KEGG: mmu04350; PMID: 17287255	Nodal - (Acvr1b+Acvr2b)
NODAL_ACVR1C_ACVR2B	NODAL_ACVR1C_ACVR2B	Nodal	Acvr1b_Acvr2a	KEGG: mmu04350; PMID: 17287255	Nodal - (Acvr1c+Acvr2b)
GDF1_ACVR1B_ACVR2A	GDF1_ACVR1B_ACVR2A	Gdf1	Acvr1b_Acvr2b	KEGG: mmu04350; PMID: 17287255	Gdf1 - (Acvr1b+Acvr2a)
GDF1_ACVR1B_ACVR2B	GDF1_ACVR1B_ACVR2B	Gdf1	Acvr1c_Acvr2a	KEGG: mmu04350; PMID: 17287255	Gdf1 - (Acvr1b+Acvr2b)
GDF1_ACVR1C_ACVR2A	GDF1_ACVR1C_ACVR2A	Gdf1	Acvr1c_Acvr2b	KEGG: mmu04350; PMID: 17287255	Gdf1 - (Acvr1c+Acvr2a)
GDF1_ACVR1C_ACVR2B	GDF1_ACVR1C_ACVR2B	Gdf1	Acvr1b_Acvr2a	KEGG: mmu04350; PMID: 17287255	Gdf1 - (Acvr1c+Acvr2b)
GDF3_ACVR1B_ACVR2A	GDF3_ACVR1B_ACVR2A	Gdf3	Acvr1b_Acvr2b	KEGG: mmu04350; PMID: 17287255	Gdf3 - (Acvr1b+Acvr2a)
GDF3_ACVR1B_ACVR2B	GDF3_ACVR1B_ACVR2B	Gdf3	Acvr1c_Acvr2a	KEGG: mmu04350; PMID: 17287255	Gdf3 - (Acvr1b+Acvr2b)
GDF3_ACVR1C_ACVR2A	GDF3_ACVR1C_ACVR2A	Gdf3	Acvr1c_Acvr2b	KEGG: mmu04350; PMID: 17287255	Gdf3 - (Acvr1c+Acvr2a)
GDF3_ACVR1C_ACVR2B	GDF3_ACVR1C_ACVR2B	Gdf3	Acvr1b_Acvr2a	KEGG: mmu04350; PMID: 17287255	Gdf3 - (Acvr1c+Acvr2b)
INHBA_ACVR1B_ACVR2A	INHBA_ACVR1B_ACVR2A	Inhba	Acvr1b_Acvr2b	KEGG: mmu04350	Inhba - (Acvr1b+Acvr2a)
INHBA_ACVR1B_ACVR2B	INHBA_ACVR1B_ACVR2B	Inhba	Acvr1b_Acvr2a	KEGG: mmu04351	Inhba - (Acvr1b+Acvr2b)
INHBB_ACVR1B_ACVR2A	INHBB_ACVR1B_ACVR2A	Inhbb	Acvr1b_Acvr2b	KEGG: mmu04352	Inhbb - (Acvr1b+Acvr2a)
INHBB_ACVR1B_ACVR2B	INHBB_ACVR1B_ACVR2B	Inhbb	Acvr1c_Acvr2a	KEGG: mmu04353	Inhbb - (Acvr1b+Acvr2b)
INHBB_ACVR1C_ACVR2A	INHBB_ACVR1C_ACVR2A	Inhbb	Acvr1c_Acvr2b	KEGG: mmu04354	Inhbb - (Acvr1c+Acvr2a)
INHBB_ACVR1C_ACVR2B	INHBB_ACVR1C_ACVR2B	Inhbb	Acvr1b_Acvr2a	KEGG: mmu04355	Inhbb - (Acvr1c+Acvr2b)
INHBC_ACVR1B_ACVR2A	INHBC_ACVR1B_ACVR2A	Inhbc	Acvr1b_Acvr2b	KEGG: mmu04356	Inhbc - (Acvr1b+Acvr2a)
INHBC_ACVR1B_ACVR2B	INHBC_ACVR1B_ACVR2B	Inhbc	Acvr1c_Acvr2a	KEGG: mmu04357	Inhbc - (Acvr1b+Acvr2b)
INHBC_ACVR1C_ACVR2A	INHBC_ACVR1C_ACVR2A	Inhbc	Acvr1c_Acvr2b	KEGG: mmu04358	Inhbc - (Acvr1c+Acvr2a)
INHBC_ACVR1C_ACVR2B	INHBC_ACVR1C_ACVR2B	Inhbc	Acvr1b_Acvr2a	KEGG: mmu04359	Inhbc - (Acvr1c+Acvr2b)
INHBE_ACVR1B_ACVR2A	INHBE_ACVR1B_ACVR2A	Inhbe	Acvr1b_Acvr2b	KEGG: mmu04360	Inhbe - (Acvr1b+Acvr2a)
INHBE_ACVR1B_ACVR2B	INHBE_ACVR1B_ACVR2B	Inhbe	Acvr1c_Acvr2a	KEGG: mmu04361	Inhbe - (Acvr1b+Acvr2b)
INHBE_ACVR1C_ACVR2A	INHBE_ACVR1C_ACVR2A	Inhbe	Acvr1c_Acvr2b	KEGG: mmu04362	Inhbe - (Acvr1c+Acvr2a)
INHBE_ACVR1C_ACVR2B	INHBE_ACVR1C_ACVR2B	Inhbe	Acvr1b_Acvr2a	KEGG: mmu04363	Inhbe - (Acvr1c+Acvr2b)
INHBABB_ACVR1B_ACVR2A	INHBABB_ACVR1B_ACVR2A	Activin AB	Acvr1b_Acvr2b	PMID: 2457849; PMID: 22991378	Inhbabb - (Acvr1b+Acvr2a)
INHBABB_ACVR1B_ACVR2B	INHBABB_ACVR1B_ACVR2B	Activin AB	Acvr1c_Acvr2a	PMID: 2457849; PMID: 22991378	Inhbabb - (Acvr1b+Acvr2b)
INHBABB_ACVR1C_ACVR2A	INHBABB_ACVR1C_ACVR2A	Activin AB	Acvr1c_Acvr2b	PMID: 2457849; PMID: 22991378	Inhbabb - (Acvr1c+Acvr2a)
INHB_ACVR1C_ACVR2B	INHB_ACVR1C_ACVR2B	Activin AB	Acvr2a	PMID: 2457849; PMID: 22991378	Inhb - (Acvr1c+Acvr2b)
INHABA_ACVR2A	INHABA_ACVR2A	Inhibin A	Acvr2b	PMID: 15027884	Inhibin A - (Acvr2a)
INHABB_ACVR2B	INHABB_ACVR2B	Inhibin B	Fzd1_Lrp5	PMID: 15027884	Inhibin B - (Acvr2b)
WNT1_FZD1_LRP5	WNT1_FZD1_LRP5	Wnt1	Fzd10_Lrp5	KEGG: mmu04310; PMID: 23209147	Wnt1 - (Fzd1+Lrp5)
WNT1_FZD10_LRP5	WNT1_FZD10_LRP5	Wnt1	Fzd2_Lrp5	KEGG: mmu04310; PMID: 23209148	Wnt1 - (Fzd10+Lrp5)
WNT1_FZD2_LRP5	WNT1_FZD2_LRP5	Wnt1	Fzd3_Lrp5	KEGG: mmu04310; PMID: 23209149	Wnt1 - (Fzd2+Lrp5)
WNT1_FZD3_LRP5	WNT1_FZD3_LRP5	Wnt1	Fzd4_Lrp5	KEGG: mmu04310; PMID: 23209150	Wnt1 - (Fzd3+Lrp5)
WNT1_FZD4_LRP5	WNT1_FZD4_LRP5	Wnt1	Fzd5_Lrp5	KEGG: mmu04310; PMID: 23209151	Wnt1 - (Fzd4+Lrp5)
WNT1_FZD5_LRP5	WNT1_FZD5_LRP5	Wnt1	Fzd6_Lrp5	KEGG: mmu04310; PMID: 23209152	Wnt1 - (Fzd5+Lrp5)
WNT1_FZD6_LRP5	WNT1_FZD6_LRP5	Wnt1	Fzd7_Lrp5	KEGG: mmu04310; PMID: 23209153	Wnt1 - (Fzd6+Lrp5)
WNT1_FZD7_LRP5	WNT1_FZD7_LRP5	Wnt1	Fzd8_Lrp5	KEGG: mmu04310; PMID: 23209154	Wnt1 - (Fzd7+Lrp5)
WNT1_FZD8_LRP5	WNT1_FZD8_LRP5	Wnt1	Fzd9_Lrp5	KEGG: mmu04310; PMID: 23209155	Wnt1 - (Fzd8+Lrp5)
WNT1_FZD9_LRP5	WNT1_FZD9_LRP5	Wnt1	Fzd1_Lrp5	KEGG: mmu04310; PMID: 23209156	Wnt1 - (Fzd9+Lrp5)
WNT10A_FZD1_LRP5	WNT10A_FZD1_LRP5	Wnt10a	Fzd10_Lrp5	KEGG: mmu04310; PMID: 23209157	Wnt10a - (Fzd1+Lrp5)
WNT10A_FZD10_LRP5	WNT10A_FZD10_LRP5	Wnt10a	Fzd2_Lrp5	KEGG: mmu04310; PMID: 23209158	Wnt10a - (Fzd10+Lrp5)
WNT10A_FZD2_LRP5	WNT10A_FZD2_LRP5	Wnt10a	Fzd3_Lrp5	KEGG: mmu04310; PMID: 23209159	Wnt10a - (Fzd2+Lrp5)
WNT10A_FZD3_LRP5	WNT10A_FZD3_LRP5	Wnt10a	Fzd4_Lrp5	KEGG: mmu04310; PMID: 23209160	Wnt10a - (Fzd3+Lrp5)
WNT10A_FZD4_LRP5	WNT10A_FZD4_LRP5	Wnt10a	Fzd5_Lrp5	KEGG: mmu04310; PMID: 23209161	Wnt10a - (Fzd4+Lrp5)
WNT10A_FZD5_LRP5	WNT10A_FZD5_LRP5	Wnt10a	Fzd6_Lrp5	KEGG: mmu04310; PMID: 23209162	Wnt10a - (Fzd5+Lrp5)
WNT10A_FZD6_LRP5	WNT10A_FZD6_LRP5	Wnt10a	Fzd7_Lrp5	KEGG: mmu04310; PMID: 23209163	Wnt10a - (Fzd6+Lrp5)
WNT10A_FZD7_LRP5	WNT10A_FZD7_LRP5	Wnt10a	Fzd8_Lrp5	KEGG: mmu04310; PMID: 23209164	Wnt10a - (Fzd7+Lrp5)
WNT10A_FZD8_LRP5	WNT10A_FZD8_LRP5	Wnt10a	Fzd9_Lrp5	KEGG: mmu04310; PMID: 23209165	Wnt10a - (Fzd8+Lrp5)
WNT10A_FZD9_LRP5	WNT10A_FZD9_LRP5	Wnt10a	Fzd1_Lrp5	KEGG: mmu04310; PMID: 23209166	Wnt10a - (Fzd9+Lrp5)
WNT10B_FZD1_LRP5	WNT10B_FZD1_LRP5	Wnt10b	Fzd10_Lrp5	KEGG: mmu04310; PMID: 23209167	Wnt10b - (Fzd1+Lrp5)
WNT10B_FZD10_LRP5	WNT10B_FZD10_LRP5	Wnt10b	Fzd2_Lrp5	KEGG: mmu04310; PMID: 23209168	Wnt10b - (Fzd10+Lrp5)
WNT10B_FZD2_LRP5	WNT10B_FZD2_LRP5	Wnt10b	Fzd3_Lrp5	KEGG: mmu04310; PMID: 23209169	Wnt10b - (Fzd2+Lrp5)
WNT10B_FZD3_LRP5	WNT10B_FZD3_LRP5	Wnt10b	Fzd4_Lrp5	KEGG: mmu04310; PMID: 23209170	Wnt10b - (Fzd3+Lrp5)
WNT10B_FZD4_LRP5	WNT10B_FZD4_LRP5	Wnt10b	Fzd5_Lrp5	KEGG: mmu04310; PMID: 23209171	Wnt10b - (Fzd4+Lrp5)
WNT10B_FZD5_LRP5	WNT10B_FZD5_LRP5	Wnt10b	Fzd6_Lrp5	KEGG: mmu04310; PMID: 23209172	Wnt10b - (Fzd5+Lrp5)
WNT10B_FZD6_LRP5	WNT10B_FZD6_LRP5	Wnt10b	Fzd7_Lrp5	KEGG: mmu04310; PMID: 23209173	Wnt10b - (Fzd6+Lrp5)
WNT10B_FZD7_LRP5	WNT10B_FZD7_LRP5	Wnt10b	Fzd8_Lrp5	KEGG: mmu04310; PMID: 23209174	Wnt10b - (Fzd7+Lrp5)
WNT10B_FZD8_LRP5	WNT10B_FZD8_LRP5	Wnt10b	Fzd9_Lrp5	KEGG: mmu04310; PMID: 23209175	Wnt10b - (Fzd8+Lrp5)
WNT10B_FZD9_LRP5	WNT10B_FZD9_LRP5	Wnt10b	Fzd1_Lrp5	KEGG: mmu04310; PMID: 23209176	Wnt10b - (Fzd9+Lrp5)
WNT16_FZD1_LRP5	WNT16_FZD1_LRP5	Wnt16	Fzd10_Lrp5	KEGG: mmu04310; PMID: 23209177	Wnt16 - (Fzd1+Lrp5)
WNT16_FZD10_LRP5	WNT16_FZD10_LRP5	Wnt16	Fzd2_Lrp5	KEGG: mmu04310; PMID: 23209178	Wnt16 - (Fzd10+Lrp5)
WNT16_FZD2_LRP5	WNT16_FZD2_LRP5	Wnt16	Fzd3_Lrp5	KEGG: mmu04310; PMID: 23209179	Wnt16 - (Fzd2+Lrp5)
WNT16_FZD3_LRP5	WNT16_FZD3_LRP5	Wnt16	Fzd4_Lrp5	KEGG: mmu04310; PMID: 23209180	Wnt16 - (Fzd3+Lrp5)
WNT16_FZD4_LRP5	WNT16_FZD4_LRP5	Wnt16	Fzd5_Lrp5	KEGG: mmu04310; PMID: 23209181	Wnt16 - (Fzd4+Lrp5)
WNT16_FZD5_LRP5	WNT16_FZD5_LRP5	Wnt16	Fzd6_Lrp5	KEGG: mmu04310; PMID: 23209182	Wnt16 - (Fzd5+Lrp5)
WNT16_FZD6_LRP5	WNT16_FZD6_LRP5	Wnt16	Fzd7_Lrp5	KEGG: mmu04310; PMID: 23209183	Wnt16 - (Fzd6+Lrp5)
WNT16_FZD7_LRP5	WNT16_FZD7_LRP5	Wnt16	Fzd8_Lrp5	KEGG: mmu04310; PMID: 23209184	Wnt16 - (Fzd7+Lrp5)
WNT16_FZD8_LRP5	WNT16_FZD8_LRP5	Wnt16	Fzd9_Lrp5	KEGG: mmu04310; PMID: 23209185	Wnt16 - (Fzd8+Lrp5)
WNT16_FZD9_LRP5	WNT16_FZD9_LRP5	Wnt16	Fzd1_Lrp5	KEGG: mmu04310; PMID: 23209186	Wnt16 - (Fzd9+Lrp5)
WNT2_FZD1_LRP5	WNT2_FZD1_LRP5	Wnt2	Fzd10_Lrp5	KEGG: mmu04310; PMID: 23209187	Wnt2 - (Fzd1+Lrp5)
WNT2_FZD10_LRP5	WNT2_FZD10_LRP5	Wnt2	Fzd2_Lrp5	KEGG: mmu04310; PMID: 23209188	Wnt2 - (Fzd10+Lrp5)
WNT2_FZD2_LRP5	WNT2_FZD2_LRP5	Wnt2	Fzd3_Lrp5	KEGG: mmu04310; PMID: 23209189	Wnt2 - (Fzd2+Lrp5)
WNT2_FZD3_LRP5	WNT2_FZD3_LRP5	Wnt2	Fzd4_Lrp5	KEGG: mmu04310; PMID: 23209190	Wnt2 - (Fzd3+Lrp5)
WNT2_FZD4_LRP5	WNT2_FZD4_LRP5	Wnt2	Fzd5_Lrp5	KEGG: mmu04310; PMID: 23209191	Wnt2 - (Fzd4+Lrp5)
WNT2_FZD5_LRP5	WNT2_FZD5_LRP5	Wnt2	Fzd6_Lrp5	KEGG: mmu04310; PMID: 23209192	Wnt2 - (Fzd5+Lrp5)
WNT2_FZD6_LRP5	WNT2_FZD6_LRP5	Wnt2	Fzd7_Lrp5	KEGG: mmu04310; PMID: 23209193	Wnt2 - (Fzd6+Lrp5)
WNT2_FZD7_LRP5	WNT2_FZD7_LRP5	Wnt2	Fzd8_Lrp5	KEGG: mmu04310; PMID: 23209194	Wnt2 - (Fzd7+Lrp5)
WNT2_FZD8_LRP5	WNT2_FZD8_LRP5	Wnt2	Fzd9_Lrp5	KEGG: mmu04310; PMID: 23209195	Wnt2 - (Fzd8+Lrp5)
WNT2_FZD9_LRP5	WNT2_FZD9_LRP5	Wnt2	Fzd1_Lrp5	KEGG: mmu04310; PMID: 23209196	Wnt2 - (Fzd9+Lrp5)
WNT2B_FZD1_LRP5	WNT2B_FZD1_LRP5	Wnt2b	Fzd10_Lrp5	KEGG: mmu04310; PMID: 23209197	Wnt2b - (Fzd1+Lrp5)
WNT2B_FZD10_LRP5	WNT2B_FZD10_LRP5	Wnt2b	Fzd2_Lrp5	KEGG: mmu04310; PMID: 23209198	Wnt2b - (Fzd10+Lrp5)
WNT2B_FZD2_LRP5	WNT2B_FZD2_LRP5	Wnt2b	Fzd3_Lrp5	KEGG: mmu04310; PMID: 23209199	Wnt2b - (Fzd2+Lrp5)
WNT2B_FZD3_LRP5	WNT2B_FZD3_LRP5	Wnt2b	Fzd4_Lrp5	KEGG: mmu04310; PMID: 23209200	Wnt2b - (Fzd3+Lrp5)
WNT2B_FZD4_LRP5	WNT2B_FZD4_LRP5	Wnt2b	Fzd5_Lrp5	KEGG: mmu04310; PMID: 23209201	Wnt2b - (Fzd4+Lrp5)
WNT2B_FZD5_LRP5	WNT2B_FZD5_LRP5	Wnt2b	Fzd6_Lrp5	KEGG: mmu04310; PMID: 23209202	Wnt2b - (Fzd5+Lrp5)
WNT2B_FZD6_LRP5	WNT2B_FZD6_LRP5	Wnt2b	Fzd7_Lrp5	KEGG: mmu04310; PMID: 23209203	Wnt2b - (Fzd6+Lrp5)
WNT2B_FZD7_LRP5	WNT2B_FZD7_LRP5	Wnt2b	Fzd8_Lrp5	KEGG: mmu04310; PMID: 23209204	Wnt2b - (Fzd7+Lrp5)
WNT2B_FZD8_LRP5	WNT2B_FZD8_LRP5	Wnt2b	Fzd9_Lrp5	KEGG: mmu04310; PMID: 23209205	Wnt2b - (Fzd8+Lrp5)
WNT2B_FZD9_LRP5	WNT2B_FZD9_LRP5	Wnt2b	Fzd1_Lrp5	KEGG: mmu04310; PMID: 23209206	Wnt2b - (Fzd9+Lrp5)
WNT3_FZD1_LRP5	WNT3_FZD1_LRP5	Wnt3	Fzd10_Lrp5	KEGG: mmu04310; PMID: 23209207	Wnt3 - (Fzd1+Lrp5)
WNT3_FZD10_LRP5	WNT3_FZD10_LRP5	Wnt3	Fzd2_Lrp5	KEGG: mmu04310; PMID: 23209208	Wnt3 - (Fzd10+Lrp5)
WNT3_FZD2_LRP5	WNT3_FZD2_LRP5	Wnt3	Fzd3_Lrp5	KEGG: mmu04310; PMID: 23209209	Wnt3 - (Fzd2+Lrp5)
WNT3_FZD3_LRP5	WNT3_FZD3_LRP5	Wnt3	Fzd4_Lrp5	KEGG: mmu04310; PMID: 23209210	Wnt3 - (Fzd3+Lrp5)
WNT3_FZD4_LRP5	WNT3_FZD4_LRP5	Wnt3	Fzd5_Lrp5	KEGG: mmu04310; PMID: 23209211	Wnt3 - (Fzd4+Lrp5)
WNT3_FZD5_LRP5	WNT3_FZD5_LRP5	Wnt3	Fzd6_Lrp5	KEGG: mmu04310; PMID: 23209212	Wnt3 - (Fzd5+Lrp5)
WNT3_FZD6_LRP5	WNT3_FZD6_LRP5	Wnt3	Fzd7_Lrp5	KEGG: mmu04310; PMID: 23209213	Wnt3 - (Fzd6+Lrp5)
WNT3_FZD7_LRP5	WNT3_FZD7_LRP5	Wnt3	Fzd8_Lrp5	KEGG: mmu04310; PMID: 23209214	Wnt3 - (Fzd7+Lrp5)
WNT3_FZD8_LRP5	WNT3_FZD8_LRP5	Wnt3	Fzd9_Lrp5	KEGG: mmu04310; PMID: 23209215	Wnt3 - (Fzd8+Lrp5)
WNT3_FZD9_LRP5	WNT3_FZD9_LRP5	Wnt3	Fzd1_Lrp5	KEGG: mmu04310; PMID: 23209216	Wnt3 - (Fzd9+Lrp5)
WNT3A_FZD1_LRP5	WNT3A_FZD1_LRP5	Wnt3a	Fzd10_Lrp5	KEGG: mmu04310; PMID: 23209217	Wnt3a - (Fzd1+Lrp5)
WNT3A_FZD10_LRP5	WNT3A_FZD10_LRP5	Wnt3a	Fzd2_Lrp5	KEGG: mmu04310; PMID: 23209218	Wnt3a - (Fzd10+Lrp5)
WNT3A_FZD2_LRP5	WNT3A_FZD2_LRP5	Wnt3a	Fzd3_Lrp5	KEGG: mmu04310; PMID: 23209219	Wnt3a - (Fzd2+Lrp5)
WNT3A_FZD3_LRP5	WNT3A_FZD3_LRP5	Wnt3a	Fzd4_Lrp5	KEGG: mmu04310; PMID: 23209220	Wnt3a - (Fzd3+Lrp5)
WNT3A_FZD4_LRP5	WNT3A_FZD4_LRP5	Wnt3a	Fzd5_Lrp5	KEGG: mmu04310; PMID: 23209221	Wnt3a - (Fzd4+Lrp5)
WNT3A_FZD5_LRP5	WNT3A_FZD5_LRP5	Wnt3a	Fzd6_Lrp5	KEGG: mmu04310; PMID: 23209222	Wnt3a - (Fzd5+Lrp5)
WNT3A_FZD6_LRP5	WNT3A_FZD6_LRP5	Wnt3a	Fzd7_Lrp5	KEGG: mmu04310; PMID: 23209223	Wnt3a - (Fzd6+Lrp5)
WNT3A_FZD7_LRP5	WNT3A_FZD7_LRP5	Wnt3a	Fzd8_Lrp5	KEGG: mmu04310; PMID: 23209224	Wnt3a - (Fzd7+Lrp5)
WNT3A_FZD8_LRP5	WNT3A_FZD8_LRP5	Wnt3a	Fzd9_Lrp5	KEGG: mmu04310; PMID: 23209225	Wnt3a - (Fzd8+Lrp5)
WNT3A_FZD9_LRP5	WNT3A_FZD9_LRP5	Wnt3a	Fzd1_Lrp5	KEGG: mmu04310; PMID: 23209226	Wnt3a - (Fzd9+Lrp5)
WNT4_FZD1_LRP5	WNT4_FZD1_LRP5	Wnt4	Fzd10_Lrp5	KEGG: mmu04310; PMID: 23209227	Wnt4 - (Fzd1+Lrp5)
WNT4_FZD10_LRP5	WNT4_FZD10_LRP5	Wnt4	Fzd2_Lrp5	KEGG: mmu04310; PMID: 23209228	Wnt4 - (Fzd10+Lrp5)
WNT4_FZD2_LRP5	WNT4_FZD2_LRP5	Wnt4	Fzd3_Lrp5	KEGG: mmu04310; PMID: 23209229	Wnt4 - (Fzd2+Lrp5)
WNT4_FZD3_LRP5	WNT4_FZD3_LRP5	Wnt4	Fzd4_Lrp5	KEGG: mmu04310; PMID: 23209230	Wnt4 - (Fzd3+Lrp5)
WNT4_FZD4_LRP5	WNT4_FZD4_LRP5	Wnt4	Fzd5_Lrp5	KEGG: mmu04310; PMID: 23209231	Wnt4 - (Fzd4+Lrp5)
WNT4_FZD5_LRP5	WNT4_FZD5_LRP5	Wnt4	Fzd6_Lrp5	KEGG: mmu04310; PMID: 23209232	Wnt4 - (Fzd5+Lrp5)
WNT4_FZD6_LRP5	WNT4_FZD6_LRP5	Wnt4	Fzd7_Lrp5	KEGG: mmu04310; PMID: 23209233	Wnt4 - (Fzd6+Lrp5)
WNT4_FZD7_LRP5	WNT4_FZD7_LRP5	Wnt4	Fzd8_Lrp5	KEGG: mmu04310; PMID: 23209234	Wnt4 - (Fzd7+Lrp5)
WNT4_FZD8_LRP5	WNT4_FZD8_LRP5	Wnt4	Fzd9_Lrp5	KEGG: mmu04310; PMID: 23209235	Wnt4 - (Fzd8+Lrp5)
WNT4_FZD9_LRP5	WNT4_FZD9_LRP5	Wnt4	Fzd1_Lrp5	KEGG: mmu04310; PMID: 23209236	Wnt4 - (Fzd9+Lrp5)
WNT6_FZD1_LRP5	WNT6_FZD1_LRP5	Wnt6	Fzd10_Lrp5	KEGG: mmu04310; PMID: 23209237	Wnt6 - (Fzd1+Lrp5)
WNT6_FZD10_LRP5	WNT6_FZD10_LRP5	Wnt6	Fzd2_Lrp5	KEGG: mmu04310; PMID: 23209238	Wnt6 - (Fzd10+Lrp5)
WNT6_FZD2_LRP5	WNT6_FZD2_LRP5	Wnt6	Fzd3_Lrp5	KEGG: mmu04310; PMID: 23209239	Wnt6 - (Fzd2+Lrp5)
WNT6_FZD3_LRP5	WNT6_FZD3_LRP5	Wnt6	Fzd4_Lrp5	KEGG: mmu04310; PMID: 23209240	Wnt6 - (Fzd3+Lrp5)
WNT6_FZD4_LRP5	WNT6_FZD4_LRP5	Wnt6	Fzd5_Lrp5	KEGG: mmu04310; PMID: 23209241	Wnt6 - (Fzd4+Lrp5)
WNT6_FZD5_LRP5	WNT6_FZD5_LRP5	Wnt6	Fzd6_Lrp5	KEGG: mmu04310; PMID: 23209242	Wnt6 - (Fzd5+Lrp5)
WNT6_FZD6_LRP5	WNT6_FZD6_LRP5	Wnt6	Fzd7_Lrp5	KEGG: mmu04310; PMID: 23209243	Wnt6 - (Fzd6+Lrp5)
WNT6_FZD7_LRP5	WNT6_FZD7_LRP5	Wnt6	Fzd8_Lrp5	KEGG: mmu04310; PMID: 23209244	Wnt6 - (Fzd7+Lrp5)
WNT6_FZD8_LRP5	WNT6_FZD8_LRP5	Wnt6	Fzd9_Lrp5	KEGG: mmu04310; PMID: 23209245	Wnt6 - (Fzd8+Lrp5)
WNT6_FZD9_LRP5	WNT6_FZD9_LRP5	Wnt6	Fzd1_Lrp5	KEGG: mmu04310; PMID: 23209246	Wnt6 - (Fzd9+Lrp5)
WNT7A_FZD1_LRP5	WNT7A_FZD1_LRP5	Wnt7a	Fzd10_Lrp5	KEGG: mmu04310; PMID: 23209247	Wnt7a - (Fzd1+Lrp5)
WNT7A_FZD10_LRP5	WNT7A_FZD10_LRP5	Wnt7a	Fzd2_Lrp5	KEGG: mmu04310; PMID: 23209248	Wnt7a - (Fzd10+Lrp5)
WNT7A_FZD2_LRP5	WNT7A_FZD2_LRP5	Wnt7a	Fzd3_Lrp5	KEGG: mmu04310; PMID: 23209249	Wnt7a - (Fzd2+Lrp5)
WNT7A_FZD3_LRP5	WNT7A_FZD3_LRP5	Wnt7a	Fzd4_Lrp5	KEGG: mmu04310; PMID: 23209250	Wnt7a - (Fzd3+Lrp5)
WNT7A_FZD4_LRP5	WNT7A_FZD4_LRP5	Wnt7a	Fzd5_Lrp5	KEGG: mmu04310; PMID: 23209251	Wnt7a - (Fzd4+Lrp5)
WNT7A_FZD5_LRP5	WNT7A_FZD5_LRP5	Wnt7a	Fzd6_Lrp5	KEGG: mmu04310; PMID: 23209252	Wnt7a - (Fzd5+Lrp5)
WNT7A_FZD6_LRP5	WNT7A_FZD6_LRP5	Wnt7a	Fzd7_Lrp5	KEGG: mmu04310; PMID: 23209253	Wnt7a - (Fzd6+Lrp5)
WNT7A_FZD7_LRP5	WNT7A_FZD7_LRP5	Wnt7a	Fzd8_Lrp5	KEGG: mmu04310; PMID: 23209254	Wnt7a - (Fzd7+Lrp5)
WNT7A_FZD8_LRP5	WNT7A_FZD8_LRP5	Wnt7a	Fzd9_Lrp5	KEGG: mmu04310; PMID: 23209255	Wnt7a - (Fzd8+Lrp5)
WNT7A_FZD9_LRP5	WNT7A_FZD9_LRP5	Wnt7a	Fzd1_Lrp5	KEGG: mmu04310; PMID: 23209256	Wnt7a - (Fzd9+Lrp5)
WNT7B_FZD1_LRP5	WNT7B_FZD1_LRP5	Wnt7b	Fzd10_Lrp5	KEGG: mmu04310; PMID: 23209257	Wnt7b - (Fzd1+Lrp5)
WNT7B_FZD10_LRP5	WNT7B_FZD10_LRP5	Wnt7b	Fzd2_Lrp5	KEGG: mmu04310; PMID: 23209258	Wnt7b - (Fzd10+Lrp5)
WNT7B_FZD2_LRP5	WNT7B_FZD2_LRP5	Wnt7b	Fzd3_Lrp5	KEGG: mmu04310; PMID: 23209259	Wnt7b - (Fzd2+Lrp5)
WNT7B_FZD3_LRP5	WNT7B_FZD3_LRP5	Wnt7b	Fzd4_Lrp5	KEGG: mmu04310; PMID: 23209260	Wnt7b - (Fzd3+Lrp5)
WNT7B_FZD4_LRP5	WNT7B_FZD4_LRP5	Wnt7b	Fzd5_Lrp5	KEGG: mmu04310; PMID: 23209261	Wnt7b - (Fzd4+Lrp5)
WNT7B_FZD5_LRP5	WNT7B_FZD5_LRP5	Wnt7b	Fzd6_Lrp5	KEGG: mmu04310; PMID: 23209262	Wnt7b - (Fzd5+Lrp5)
WNT7B_FZD6_LRP5	WNT7B_FZD6_LRP5	Wnt7b	Fzd7_Lrp5	KEGG: mmu04310; PMID: 23209263	Wnt7b - (Fzd6+Lrp5)
WNT7B_FZD7_LRP5	WNT7B_FZD7_LRP5	Wnt7b	Fzd8_Lrp5	KEGG: mmu04310; PMID: 23209264	Wnt7b - (Fzd7+Lrp5)
WNT7B_FZD8_LRP5	WNT7B_FZD8_LRP5	Wnt7b	Fzd9_Lrp5	KEGG: mmu04310; PMID: 23209265	Wnt7b - (Fzd8+Lrp5)
WNT7B_FZD9_LRP5	WNT7B_FZD9_LRP5	Wnt7b	Fzd1_Lrp5	KEGG: mmu04310; PMID: 23209266	Wnt7b - (Fzd9+Lrp5)
WNT8A_FZD1_LRP5	WNT8A_FZD1_LRP5	Wnt8a	Fzd10_Lrp5	KEGG: mmu04310; PMID: 23209267	Wnt8a - (Fzd1+Lrp5)
WNT8A_FZD10_LRP5	WNT8A_FZD10_LRP5	Wnt8a	Fzd2_Lrp5	KEGG: mmu04310; PMID: 23209268	Wnt8a - (Fzd10+Lrp5)
WNT8A_FZD2_LRP5	WNT8A_FZD2_LRP5	Wnt8a	Fzd3_Lrp5	KEGG: mmu04310; PMID: 23209269	Wnt8a - (Fzd2+Lrp5)
WNT8A_FZD3_LRP5	WNT8A_FZD3_LRP5	Wnt8a	Fzd4_Lrp5	KEGG: mmu04310; PMID: 23209270	Wnt8a - (Fzd3+Lrp5)
WNT8A_FZD4_LRP5	WNT8A_FZD4_LRP5	Wnt8a	Fzd5_Lrp5	KEGG: mmu04310; PMID: 23209271	Wnt8a - (Fzd4+Lrp5)
WNT8A_FZD5_LRP5	WNT8A_FZD5_LRP5	Wnt8a	Fzd6_Lrp5	KEGG: mmu04310; PMID: 23209272	Wnt8a - (Fzd5+Lrp5)
WNT8A_FZD6_LRP5	WNT8A_FZD6_LRP5	Wnt8a	Fzd7_Lrp5	KEGG: mmu04310; PMID: 23209273	Wnt8a - (Fzd6+Lrp5)
WNT8A_FZD7_LRP5	WNT8A_FZD7_LRP5	Wnt8a	Fzd8_Lrp5	KEGG: mmu04310; PMID: 23209274	Wnt8a - (Fzd7+Lrp5)
WNT8A_FZD8_LRP5	WNT8A_FZD8_LRP5	Wnt8a	Fzd9_Lrp5	KEGG: mmu04310; PMID: 23209275	Wnt8a - (Fzd8+Lrp5)
WNT8A_FZD9_LRP5	WNT8A_FZD9_LRP5	Wnt8a	Fzd1_Lrp5	KEGG: mmu04310; PMID: 23209276	Wnt8a - (Fzd9+Lrp5)
WNT8B_FZD1_LRP5	WNT8B_FZD1_LRP5	Wnt8b	Fzd10_Lrp5	KEGG: mmu04310; PMID: 23209277	Wnt8b - (Fzd1+Lrp5)
WNT8B_FZD10_LRP5	WNT8B_FZD10_LRP5	Wnt8b	Fzd2_Lrp5	KEGG: mmu04310; PMID: 23209278	Wnt8b - (Fzd10+Lrp5)
WNT8B_FZD2_LRP5	WNT8B_FZD2_LRP5	Wnt8b	Fzd3_Lrp5	KEGG: mmu04310; PMID: 23209279	Wnt8b - (Fzd2+Lrp5)
WNT8B_FZD3_LRP5	WNT8B_FZD3_LRP5	Wnt8b	Fzd4_Lrp5	KEGG: mmu04310; PMID: 23209280	Wnt8b - (Fzd3+Lrp5)
WNT8B_FZD4_LRP5	WNT8B_FZD4_LRP5	Wnt8b	Fzd5_Lrp5	KEGG: mmu04310; PMID: 23209281	Wnt8b - (Fzd4+Lrp5)
WNT8B_FZD5_LRP5	WNT8B_FZD5_LRP5	Wnt8b	Fzd6_Lrp5	KEGG: mmu04310; PMID: 23209282	Wnt8b - (Fzd5+Lrp5)
WNT8B_FZD6_LRP5	WNT8B_FZD6_LRP5	Wnt8b	Fzd7_Lrp5	KEGG: mmu04310; PMID: 23209283	Wnt8b - (Fzd6+Lrp5)
WNT8B_FZD7_LRP5	WNT8B_FZD7_LRP5	Wnt8b	Fzd8_Lrp5	KEGG: mmu04310; PMID: 23209284	Wnt8b - (Fzd7+Lrp5)
WNT8B_FZD8_LRP5	WNT8B_FZD8_LRP5	Wnt8b	Fzd9_Lrp5	KEGG: mmu04310; PMID: 23209285	Wnt8b - (Fzd8+Lrp5)
WNT8B_FZD9_LRP5	WNT8B_FZD9_LRP5	Wnt8b	Fzd1_Lrp5	KEGG: mmu04310; PMID: 23209286	Wnt8b - (Fzd9+Lrp5)
WNT9A_FZD1_LRP5	WNT9A_FZD1_LRP5	Wnt9a	Fzd10_Lrp5	KEGG: mmu04310; PMID: 23209287	Wnt9a - (Fzd1+Lrp5)
WNT9A_FZD10_LRP5	WNT9A_FZD10_LRP5	Wnt9a	Fzd2_Lrp5	KEGG: mmu04310; PMID: 23209288	Wnt9a - (Fzd10+Lrp5)
WNT9A_FZD2_LRP5	WNT9A_FZD2_LRP5	Wnt9a	Fzd3_Lrp5	KEGG: mmu04310; PMID: 23209289	Wnt9a - (Fzd2+Lrp5)
WNT9A_FZD3_LRP5	WNT9A_FZD3_LRP5	Wnt9a	Fzd4_Lrp5	KEGG: mmu04310; PMID: 23209290	Wnt9a - (Fzd3+Lrp5)
WNT9A_FZD4_LRP5	WNT9A_FZD4_LRP5	Wnt9a	Fzd5_Lrp5	KEGG: mmu04310; PMID: 23209291	Wnt9a - (Fzd4+Lrp5)
WNT9A_FZD5_LRP5	WNT9A_FZD5_LRP5	Wnt9a	Fzd6_Lrp5	KEGG: mmu04310; PMID: 23209292	Wnt9a - (Fzd5+Lrp5)
WNT9A_FZD6_LRP5	WNT9A_FZD6_LRP5	Wnt9a	Fzd7_Lrp5	KEGG: mmu04310; PMID: 23209293	Wnt9a - (Fzd6+Lrp5)
WNT9A_FZD7_LRP5	WNT9A_FZD7_LRP5	Wnt9a	Fzd8_Lrp5	KEGG: mmu04310; PMID: 23209294	Wnt9a - (Fzd7+Lrp5)
WNT9A_FZD8_LRP5	WNT9A_FZD8_LRP5	Wnt9a	Fzd9_Lrp5	KEGG: mmu04310; PMID: 23209295	Wnt9a - (Fzd8+Lrp5)
WNT9A_FZD9_LRP5	WNT9A_FZD9_LRP5	Wnt9a	Fzd1_Lrp5	KEGG: mmu04310; PMID: 23209296	Wnt9a - (Fzd9+Lrp5)
WNT9B_FZD1_LRP5	WNT9B_FZD1_LRP5	Wnt9b	Fzd10_Lrp5	KEGG: mmu04310; PMID: 23209297	Wnt9b - (Fzd1+Lrp5)
WNT9B_FZD10_LRP5	WNT9B_FZD10_LRP5	Wnt9b	Fzd2_Lrp5	KEGG: mmu04310; PMID: 23209298	Wnt9b - (Fzd10+Lrp5)
WNT9B_FZD2_LRP5	WNT9B_FZD2_LRP5	Wnt9b	Fzd3_Lrp5	KEGG: mmu04310; PMID: 23209299	Wnt9b - (Fzd2+Lrp5)
WNT9B_FZD3_LRP5	WNT9B_FZD3_LRP5	Wnt9b	Fzd4_Lrp5	KEGG: mmu04310; PMID: 23209300	Wnt9b - (Fzd3+Lrp5)
WNT9B_FZD4_LRP5	WNT9B_FZD4_LRP5	Wnt9b	Fzd5_Lrp5	KEGG: mmu04310; PMID: 23209301	Wnt9b - (Fzd4+Lrp5)
WNT9B_FZD5_LRP5	WNT9B_FZD5_LRP5	Wnt9b	Fzd6_Lrp5	KEGG: mmu04310; PMID: 23209302	Wnt9b - (Fzd5+Lrp5)
WNT9B_FZD6_LRP5	WNT9B_FZD6_LRP5	Wnt9b	Fzd7_Lrp5	KEGG: mmu04310; PMID: 23209303	Wnt9b - (Fzd6+Lrp5)
WNT9B_FZD7_LRP5	WNT9B_FZD7_LRP5	Wnt9b	Fzd8_Lrp5	KEGG: mmu04310; PMID: 23209304	Wnt9b - (Fzd7+Lrp5)
WNT9B_FZD8_LRP5	WNT9B_FZD8_LRP5	Wnt9b	Fzd9_Lrp5	KEGG: mmu04310; PMID: 23209305	Wnt9b - (Fzd8+Lrp5)
WNT9B_FZD9_LRP5	WNT9B_FZD9_LRP5	Wnt9b	Fzd1_Lrp6	KEGG: mmu04310; PMID: 23209306	Wnt9b - (Fzd9+Lrp5)
WNT1_FZD1_LRP6	WNT1_FZD1_LRP6	Wnt1	Fzd10_Lrp6	KEGG: mmu04310; PMID: 23209147	Wnt1 - (Fzd1+Lrp6)
WNT1_FZD10_LRP6	WNT1_FZD10_LRP6	Wnt1	Fzd2_Lrp6	KEGG: mmu04310; PMID: 23209148	Wnt1 - (Fzd10+Lrp6)
WNT1_FZD2_LRP6	WNT1_FZD2_LRP6	Wnt1	Fzd3_Lrp6	KEGG: mmu04310; PMID: 23209149	Wnt1 - (Fzd2+Lrp6)
WNT1_FZD3_LRP6	WNT1_FZD3_LRP6	Wnt1	Fzd4_Lrp6	KEGG: mmu04310; PMID: 23209150	Wnt1 - (Fzd3+Lrp6)
WNT1_FZD4_LRP6	WNT1_FZD4_LRP6	Wnt1	Fzd5_Lrp6	KEGG: mmu04310; PMID: 23209151	Wnt1 - (Fzd4+Lrp6)
WNT1_FZD5_LRP6	WNT1_FZD5_LRP6	Wnt1	Fzd6_Lrp6	KEGG: mmu04310; PMID: 23209152	Wnt1 - (Fzd5+Lrp6)
WNT1_FZD6_LRP6	WNT1_FZD6_LRP6	Wnt1	Fzd7_Lrp6	KEGG: mmu04310; PMID: 23209153	Wnt1 - (Fzd6+Lrp6)
WNT1_FZD7_LRP6	WNT1_FZD7_LRP6	Wnt1	Fzd8_Lrp6	KEGG: mmu04310; PMID: 23209154	Wnt1 - (Fzd7+Lrp6)
WNT1_FZD8_LRP6	WNT1_FZD8_LRP6	Wnt1	Fzd9_Lrp6	KEGG: mmu04310; PMID: 23209155	Wnt1 - (Fzd8+Lrp6)
WNT1_FZD9_LRP6	WNT1_FZD9_LRP6	Wnt1	Fzd1_Lrp6	KEGG: mmu04310; PMID: 23209156	Wnt1 - (Fzd9+Lrp6)
WNT10A_FZD1_LRP6	WNT10A_FZD1_LRP6	Wnt10a	Fzd10_Lrp6	KEGG: mmu04310; PMID: 23209157	Wnt10a - (Fzd1+Lrp6)
WNT10A_FZD10_LRP6	WNT10A_FZD10_LRP6	Wnt10a	Fzd2_Lrp6	KEGG: mmu04310; PMID: 23209158	Wnt10a - (Fzd10+Lrp6)
WNT10A_FZD2_LRP6	WNT10A_FZD2_LRP6	Wnt10a	Fzd3_Lrp6	KEGG: mmu04310; PMID: 23209159	Wnt10a - (Fzd2+Lrp6)
WNT10A_FZD3_LRP6	WNT10A_FZD3_LRP6	Wnt10a	Fzd4_Lrp6	KEGG: mmu04310; PMID: 23209160	Wnt10a - (Fzd3+Lrp6)
WNT10A_FZD4_LRP6	WNT10A_FZD4_LRP6	Wnt10a	Fzd5_Lrp6	KEGG: mmu04310; PMID: 23209161	Wnt10a - (Fzd4+Lrp6)
WNT10A_FZD5_LRP6	WNT10A_FZD5_LRP6	Wnt10a	Fzd6_Lrp6	KEGG: mmu04310; PMID: 23209162	Wnt10a - (Fzd5+Lrp6)
WNT10A_FZD6_LRP6	WNT10A_FZD6_LRP6	Wnt10a	Fzd7_Lrp6	KEGG: mmu04310; PMID: 23209163	Wnt10a - (Fzd6+Lrp6)
WNT10A_FZD7_LRP6	WNT10A_FZD7_LRP6	Wnt10a	Fzd8_Lrp6	KEGG: mmu04310; PMID: 23209164	Wnt10a - (Fzd7+Lrp6)
WNT10A_FZD8_LRP6	WNT10A_FZD8_LRP6	Wnt10a	Fzd9_Lrp6	KEGG: mmu04310; PMID: 23209165	Wnt10a - (Fzd8+Lrp6)
WNT10A_FZD9_LRP6	WNT10A_FZD9_LRP6	Wnt10a	Fzd1_Lrp6	KEGG: mmu04310; PMID: 23209166	Wnt10a - (Fzd9+Lrp6)
WNT10B_FZD1_LRP6	WNT10B_FZD1_LRP6	Wnt10b	Fzd10_Lrp6	KEGG: mmu04310; PMID: 23209167	Wnt10b - (Fzd1+Lrp6)
WNT10B_FZD10_LRP6	WNT10B_FZD10_LRP6	Wnt10b	Fzd2_Lrp6	KEGG: mmu04310; PMID: 23209168	Wnt10b - (Fzd10+Lrp6)
WNT10B_FZD2_LRP6	WNT10B_FZD2_LRP6	Wnt10b	Fzd3_Lrp6	KEGG: mmu04310; PMID: 23209169	Wnt10b - (Fzd2+Lrp6)
WNT10B_FZD3_LRP6	WNT10B_FZD3_LRP6	Wnt10b	Fzd4_Lrp6	KEGG: mmu04310; PMID: 23209170	Wnt10b - (Fzd3+Lrp6)
WNT10B_FZD4_LRP6	WNT10B_FZD4_LRP6	Wnt10b	Fzd5_Lrp6	KEGG: mmu04310; PMID: 23209171	Wnt10b - (Fzd4+Lrp6)
WNT10B_FZD5_LRP6	WNT10B_FZD5_LRP6	Wnt10b	Fzd6_Lrp6	KEGG: mmu04310; PMID: 23209172	Wnt10b - (Fzd5+Lrp6)
WNT10B_FZD6_LRP6	WNT10B_FZD6_LRP6	Wnt10b	Fzd7_Lrp6	KEGG: mmu04310; PMID: 23209173	Wnt10b - (Fzd6+Lrp6)
WNT10B_FZD7_LRP6	WNT10B_FZD7_LRP6	Wnt10b	Fzd8_Lrp6	KEGG: mmu04310; PMID: 23209174	Wnt10b - (Fzd7+Lrp6)
WNT10B_FZD8_LRP6	WNT10B_FZD8_LRP6	Wnt10b	Fzd9_Lrp6	KEGG: mmu04310; PMID: 23209175	Wnt10b - (Fzd8+Lrp6)
WNT10B_FZD9_LRP6	WNT10B_FZD9_LRP6	Wnt10b	Fzd1_Lrp6	KEGG: mmu04310; PMID: 23209176	Wnt10b - (Fzd9+Lrp6)
WNT16_FZD1_LRP6	WNT16_FZD1_LRP6	Wnt16	Fzd10_Lrp6	KEGG: mmu04310; PMID: 23209177	Wnt16 - (Fzd1+Lrp6)
WNT16_FZD10_LRP6	WNT16_FZD10_LRP6	Wnt16	Fzd2_Lrp6	KEGG: mmu04310; PMID: 23209178	Wnt16 - (Fzd10+Lrp6)
WNT16_FZD2_LRP6	WNT16_FZD2_LRP6	Wnt16	Fzd3_Lrp6	KEGG: mmu04310; PMID: 23209179	Wnt16 - (Fzd2+Lrp6)
WNT16_FZD3_LRP6	WNT16_FZD3_LRP6	Wnt16	Fzd4_Lrp6	KEGG: mmu04310; PMID: 23209180	Wnt16 - (Fzd3+Lrp6)
WNT16_FZD4_LRP6	WNT16_FZD4_LRP6	Wnt16	Fzd5_Lrp6	KEGG: mmu04310; PMID: 23209181	Wnt16 - (Fzd4+Lrp6)
WNT16_FZD5_LRP6	WNT16_FZD5_LRP6	Wnt16	Fzd6_Lrp6	KEGG: mmu04310; PMID: 23209182	Wnt16 - (Fzd5+Lrp6)
WNT16_FZD6_LRP6	WNT16_FZD6_LRP6	Wnt16	Fzd7_Lrp6	KEGG: mmu04310; PMID: 23209183	Wnt16 - (Fzd6+Lrp6)
WNT16_FZD7_LRP6	WNT16_FZD7_LRP6	Wnt16	Fzd8_Lrp6	KEGG: mmu04310; PMID: 23209184	Wnt16 - (Fzd7+Lrp6)
WNT16_FZD8_LRP6	WNT16_FZD8_LRP6	Wnt16	Fzd9_Lrp6	KEGG: mmu04310; PMID: 23209185	Wnt16 - (Fzd8+Lrp6)
WNT16_FZD9_LRP6	WNT16_FZD9_LRP6	Wnt16	Fzd1_Lrp6	KEGG: mmu04310; PMID: 23209186	Wnt16 - (Fzd9+Lrp6)
WNT2_FZD1_LRP6	WNT2_FZD1_LRP6	Wnt2	Fzd10_Lrp6	KEGG: mmu04310; PMID: 23209187	Wnt2 - (Fzd1+Lrp6)
WNT2_FZD10_LRP6	WNT2_FZD10_LRP6	Wnt2	Fzd2_Lrp6	KEGG: mmu04310; PMID: 23209188	Wnt2 - (Fzd10+Lrp6)
WNT2_FZD2_LRP6	WNT2_FZD2_LRP6	Wnt2	Fzd3_Lrp6	KEGG: mmu04310; PMID: 23209189	Wnt2 - (Fzd2+Lrp6)
WNT2_FZD3_LRP6	WNT2_FZD3_LRP6	Wnt2	Fzd4_Lrp6	KEGG: mmu04310; PMID: 23209190	Wnt2 - (Fzd3+Lrp6)
WNT2_FZD4_LRP6	WNT2_FZD4_LRP6	Wnt2	Fzd5_Lrp6	KEGG: mmu04310; PMID: 23209191	Wnt2 - (Fzd4+Lrp6)
WNT2_FZD5_LRP6	WNT2_FZD5_LRP6	Wnt2	Fzd6_Lrp6	KEGG: mmu04310; PMID: 23209192	Wnt2 - (Fzd5+Lrp6)
WNT2_FZD6_LRP6	WNT2_FZD6_LRP6	Wnt2	Fzd7_Lrp6	KEGG: mmu04310; PMID: 23209193	Wnt2 - (Fzd6+Lrp6)
WNT2_FZD7_LRP6	WNT2_FZD7_LRP6	Wnt2	Fzd8_Lrp6	KEGG: mmu04310; PMID: 23209194	Wnt2 - (Fzd7+Lrp6)
WNT2_FZD8_LRP6	WNT2_FZD8_LRP6	Wnt2	Fzd9_Lrp6	KEGG: mmu04310; PMID: 23209195	Wnt2 - (Fzd8+Lrp6)
WNT2_FZD9_LRP6	WNT2_FZD9_LRP6	Wnt2	Fzd1_Lrp6	KEGG: mmu04310; PMID: 23209196	Wnt2 - (Fzd9+Lrp6)
WNT2B_FZD1_LRP6	WNT2B_FZD1_LRP6	Wnt2b	Fzd10_Lrp6	KEGG: mmu04310; PMID: 23209197	Wnt2b - (Fzd1+Lrp6)
WNT2B_FZD10_LRP6	WNT2B_FZD10_LRP6	Wnt2b	Fzd2_Lrp6	KEGG: mmu04310; PMID: 23209198	Wnt2b - (Fzd10+Lrp6)
WNT2B_FZD2_LRP6	WNT2B_FZD2_LRP6	Wnt2b	Fzd3_Lrp6	KEGG: mmu04310; PMID: 23209199	Wnt2b - (Fzd2+Lrp6)
WNT2B_FZD3_LRP6	WNT2B_FZD3_LRP6	Wnt2b	Fzd4_Lrp6	KEGG: mmu04310; PMID: 23209200	Wnt2b - (Fzd3+Lrp6)
WNT2B_FZD4_LRP6	WNT2B_FZD4_LRP6	Wnt2b	Fzd5_Lrp6	KEGG: mmu04310; PMID: 23209201	Wnt2b - (Fzd4+Lrp6)
WNT2B_FZD5_LRP6	WNT2B_FZD5_LRP6	Wnt2b	Fzd6_Lrp6	KEGG: mmu04310; PMID: 23209202	Wnt2b - (Fzd5+Lrp6)
WNT2B_FZD6_LRP6	WNT2B_FZD6_LRP6	Wnt2b	Fzd7_Lrp6	KEGG: mmu04310; PMID: 23209203	Wnt2b - (Fzd6+Lrp6)
WNT2B_FZD7_LRP6	WNT2B_FZD7_LRP6	Wnt2b	Fzd8_Lrp6	KEGG: mmu04310; PMID: 23209204	Wnt2b - (Fzd7+Lrp6)
WNT2B_FZD8_LRP6	WNT2B_FZD8_LRP6	Wnt2b	Fzd9_Lrp6	KEGG: mmu04310; PMID: 23209205	Wnt2b - (Fzd8+Lrp6)
WNT2B_FZD9_LRP6	WNT2B_FZD9_LRP6	Wnt2b	Fzd1_Lrp6	KEGG: mmu04310; PMID: 23209206	Wnt2b - (Fzd9+Lrp6)
WNT3_FZD1_LRP6	WNT3_FZD1_LRP6	Wnt3	Fzd10_Lrp6	KEGG: mmu04310; PMID: 23209207	Wnt3 - (Fzd1+Lrp6)
WNT3_FZD10_LRP6	WNT3_FZD10_LRP6	Wnt3	Fzd2_Lrp6	KEGG: mmu04310; PMID: 23209208	Wnt3 - (Fzd10+Lrp6)
WNT3_FZD2_LRP6	WNT3_FZD2_LRP6	Wnt3	Fzd3_Lrp6	KEGG: mmu04310; PMID: 23209209	Wnt3 - (Fzd2+Lrp6)
WNT3_FZD3_LRP6	WNT3_FZD3_LRP6	Wnt3	Fzd4_Lrp6	KEGG: mmu04310; PMID: 23209210	Wnt3 - (Fzd3+Lrp6)
WNT3_FZD4_LRP6	WNT3_FZD4_LRP6	Wnt3	Fzd5_Lrp6	KEGG: mmu04310; PMID: 23209211	Wnt3 - (Fzd4+Lrp6)
WNT3_FZD5_LRP6	WNT3_FZD5_LRP6	Wnt3	Fzd6_Lrp6	KEGG: mmu04310; PMID: 23209212	Wnt3 - (Fzd5+Lrp6)
WNT3_FZD6_LRP6	WNT3_FZD6_LRP6	Wnt3	Fzd7_Lrp6	KEGG: mmu04310; PMID: 23209213	Wnt3 - (Fzd6+Lrp6)
WNT3_FZD7_LRP6	WNT3_FZD7_LRP6	Wnt3	Fzd8_Lrp6	KEGG: mmu04310; PMID: 23209214	Wnt3 - (Fzd7+Lrp6)
WNT3_FZD8_LRP6	WNT3_FZD8_LRP6	Wnt3	Fzd9_Lrp6	KEGG: mmu04310; PMID: 23209215	Wnt3 - (Fzd8+Lrp6)
WNT3_FZD9_LRP6	WNT3_FZD9_LRP6	Wnt3	Fzd1_Lrp6	KEGG: mmu04310; PMID: 23209216	Wnt3 - (Fzd9+Lrp6)
WNT3A_FZD1_LRP6	WNT3A_FZD1_LRP6	Wnt3a	Fzd10_Lrp6	KEGG: mmu04310; PMID: 23209217	Wnt3a - (Fzd1+Lrp6)
WNT3A_FZD10_LRP6	WNT3A_FZD10_LRP6	Wnt3a	Fzd2_Lrp6	KEGG: mmu04310; PMID: 23209218	Wnt3a - (Fzd10+Lrp6)
WNT3A_FZD2_LRP6	WNT3A_FZD2_LRP6	Wnt3a	Fzd3_Lrp6	KEGG: mmu04310; PMID: 23209219	Wnt3a - (Fzd2+Lrp6)
WNT3A_FZD3_LRP6	WNT3A_FZD3_LRP6	Wnt3a	Fzd4_Lrp6	KEGG: mmu04310; PMID: 23209220	Wnt3a - (Fzd3+Lrp6)
WNT3A_FZD4_LRP6	WNT3A_FZD4_LRP6	Wnt3a	Fzd5_Lrp6	KEGG: mmu04310; PMID: 23209221	Wnt3a - (Fzd4+Lrp6)
WNT3A_FZD5_LRP6	WNT3A_FZD5_LRP6	Wnt3a	Fzd6_Lrp6	KEGG: mmu04310; PMID: 23209222	Wnt3a - (Fzd5+Lrp6)
WNT3A_FZD6_LRP6	WNT3A_FZD6_LRP6	Wnt3a	Fzd7_Lrp6	KEGG: mmu04310; PMID: 23209223	Wnt3a - (Fzd6+Lrp6)
WNT3A_FZD7_LRP6	WNT3A_FZD7_LRP6	Wnt3a	Fzd8_Lrp6	KEGG: mmu04310; PMID: 23209224	Wnt3a - (Fzd7+Lrp6)
WNT3A_FZD8_LRP6	WNT3A_FZD8_LRP6	Wnt3a	Fzd9_Lrp6	KEGG: mmu04310; PMID: 23209225	Wnt3a - (Fzd8+Lrp6)
WNT3A_FZD9_LRP6	WNT3A_FZD9_LRP6	Wnt3a	Fzd1_Lrp6	KEGG: mmu04310; PMID: 23209226	Wnt3a - (Fzd9+Lrp6)
WNT4_FZD1_LRP6	WNT4_FZD1_LRP6	Wnt4	Fzd10_Lrp6	KEGG: mmu04310; PMID: 23209227	Wnt4 - (Fzd1+Lrp6)
WNT4_FZD10_LRP6	WNT4_FZD10_LRP6	Wnt4	Fzd2_Lrp6	KEGG: mmu04310; PMID: 23209228	Wnt4 - (Fzd10+Lrp6)
WNT4_FZD2_LRP6	WNT4_FZD2_LRP6	Wnt4	Fzd3_Lrp6	KEGG: mmu04310; PMID: 23209229	Wnt4 - (Fzd2+Lrp6)
WNT4_FZD3_LRP6	WNT4_FZD3_LRP6	Wnt4	Fzd4_Lrp6	KEGG: mmu04310; PMID: 23209230	Wnt4 - (Fzd3+Lrp6)
WNT4_FZD4_LRP6	WNT4_FZD4_LRP6	Wnt4	Fzd5_Lrp6	KEGG: mmu04310; PMID: 23209231	Wnt4 - (Fzd4+Lrp6)
WNT4_FZD5_LRP6	WNT4_FZD5_LRP6	Wnt4	Fzd6_Lrp6	KEGG: mmu04310; PMID: 23209232	Wnt4 - (Fzd5+Lrp6)
WNT4_FZD6_LRP6	WNT4_FZD6_LRP6	Wnt4	Fzd7_Lrp6	KEGG: mmu04310; PMID: 23209233	Wnt4 - (Fzd6+Lrp6)
WNT4_FZD7_LRP6	WNT4_FZD7_LRP6	Wnt4	Fzd8_Lrp6	KEGG: mmu04310; PMID: 23209234	Wnt4 - (Fzd7+Lrp6)
WNT4_FZD8_LRP6	WNT4_FZD8_LRP6	Wnt4	Fzd9_Lrp6	KEGG: mmu04310; PMID: 23209235	Wnt4 - (Fzd8+Lrp6)
WNT4_FZD9_LRP6	WNT4_FZD9_LRP6	Wnt4	Fzd1_Lrp6	KEGG: mmu04310; PMID: 23209236	Wnt4 - (Fzd9+Lrp6)
WNT6_FZD1_LRP6	WNT6_FZD1_LRP6	Wnt6	Fzd10_Lrp6	KEGG: mmu04310; PMID: 23209237	Wnt6 - (Fzd1+Lrp6)
WNT6_FZD10_LRP6	WNT6_FZD10_LRP6	Wnt6	Fzd2_Lrp6	KEGG: mmu04310; PMID: 23209238	Wnt6 - (Fzd10+Lrp6)
WNT6_FZD2_LRP6	WNT6_FZD2_LRP6	Wnt6	Fzd3_Lrp6	KEGG: mmu04310; PMID: 23209239	Wnt6 - (Fzd2+Lrp6)
WNT6_FZD3_LRP6	WNT6_FZD3_LRP6	Wnt6	Fzd4_Lrp6	KEGG: mmu04310; PMID: 23209240	Wnt6 - (Fzd3+Lrp6)
WNT6_FZD4_LRP6	WNT6_FZD4_LRP6	Wnt6	Fzd5_Lrp6	KEGG: mmu04310; PMID: 23209241	Wnt6 - (Fzd4+Lrp6)
WNT6_FZD5_LRP6	WNT6_FZD5_LRP6	Wnt6	Fzd6_Lrp6	KEGG: mmu04310; PMID: 23209242	Wnt6 - (Fzd5+Lrp6)
WNT6_FZD6_LRP6	WNT6_FZD6_LRP6	Wnt6	Fzd7_Lrp6	KEGG: mmu04310; PMID: 23209243	Wnt6 - (Fzd6+Lrp6)
WNT6_FZD7_LRP6	WNT6_FZD7_LRP6	Wnt6	Fzd8_Lrp6	KEGG: mmu04310; PMID: 23209244	Wnt6 - (Fzd7+Lrp6)
WNT6_FZD8_LRP6	WNT6_FZD8_LRP6	Wnt6	Fzd9_Lrp6	KEGG: mmu04310; PMID: 23209245	Wnt6 - (Fzd8+Lrp6)
WNT6_FZD9_LRP6	WNT6_FZD9_LRP6	Wnt6	Fzd1_Lrp6	KEGG: mmu04310; PMID: 23209246	Wnt6 - (Fzd9+Lrp6)
WNT7A_FZD1_LRP6	WNT7A_FZD1_LRP6	Wnt7a	Fzd10_Lrp6	KEGG: mmu04310; PMID: 23209247	Wnt7a - (Fzd1+Lrp6)
WNT7A_FZD10_LRP6	WNT7A_FZD10_LRP6	Wnt7a	Fzd2_Lrp6	KEGG: mmu04310; PMID: 23209248	Wnt7a - (Fzd10+Lrp6)
WNT7A_FZD2_LRP6	WNT7A_FZD2_LRP6	Wnt7a	Fzd3_Lrp6	KEGG: mmu04310; PMID: 23209249	Wnt7a - (Fzd2+Lrp6)
WNT7A_FZD3_LRP6	WNT7A_FZD3_LRP6	Wnt7a	Fzd4_Lrp6	KEGG: mmu04310; PMID: 23209250	Wnt7a - (Fzd3+Lrp6)
WNT7A_FZD4_LRP6	WNT7A_FZD4_LRP6	Wnt7a	Fzd5_Lrp6	KEGG: mmu04310; PMID: 23209251	Wnt7a - (Fzd4+Lrp6)
WNT7A_FZD5_LRP6	WNT7A_FZD5_LRP6	Wnt7a	Fzd6_Lrp6	KEGG: mmu04310; PMID: 23209252	Wnt7a - (Fzd5+Lrp6)
WNT7A_FZD6_LRP6	WNT7A_FZD6_LRP6	Wnt7a	Fzd7_Lrp6	KEGG: mmu04310; PMID: 23209253	Wnt7a - (Fzd6+Lrp6)
WNT7A_FZD7_LRP6	WNT7A_FZD7_LRP6	Wnt7a	Fzd8_Lrp6	KEGG: mmu04310; PMID: 23209254	Wnt7a - (Fzd7+Lrp6)
WNT7A_FZD8_LRP6	WNT7A_FZD8_LRP6	Wnt7a	Fzd9_Lrp6	KEGG: mmu04310; PMID: 23209255	Wnt7a - (Fzd8+Lrp6)
WNT7A_FZD9_LRP6	WNT7A_FZD9_LRP6	Wnt7a	Fzd1_Lrp6	KEGG: mmu04310; PMID: 23209256	Wnt7a - (Fzd9+Lrp6)
WNT7B_FZD1_LRP6	WNT7B_FZD1_LRP6	Wnt7b	Fzd10_Lrp6	KEGG: mmu04310; PMID: 23209257	Wnt7b - (Fzd1+Lrp6)
WNT7B_FZD10_LRP6	WNT7B_FZD10_LRP6	Wnt7b	Fzd2_Lrp6	KEGG: mmu04310; PMID: 23209258	Wnt7b - (Fzd10+Lrp6)
WNT7B_FZD2_LRP6	WNT7B_FZD2_LRP6	Wnt7b	Fzd3_Lrp6	KEGG: mmu04310; PMID: 23209259	Wnt7b - (Fzd2+Lrp6)
WNT7B_FZD3_LRP6	WNT7B_FZD3_LRP6	Wnt7b	Fzd4_Lrp6	KEGG: mmu04310; PMID: 23209260	Wnt7b - (Fzd3+Lrp6)
WNT7B_FZD4_LRP6	WNT7B_FZD4_LRP6	Wnt7b	Fzd5_Lrp6	KEGG: mmu04310; PMID: 23209261	Wnt7b - (Fzd4+Lrp6)
WNT7B_FZD5_LRP6	WNT7B_FZD5_LRP6	Wnt7b	Fzd6_Lrp6	KEGG: mmu04310; PMID: 23209262	Wnt7b - (Fzd5+Lrp6)
WNT7B_FZD6_LRP6	WNT7B_FZD6_LRP6	Wnt7b	Fzd7_Lrp6	KEGG: mmu04310; PMID: 23209263	Wnt7b - (Fzd6+Lrp6)
WNT7B_FZD7_LRP6	WNT7B_FZD7_LRP6	Wnt7b	Fzd8_Lrp6	KEGG: mmu04310; PMID: 23209264	Wnt7b - (Fzd7+Lrp6)
WNT7B_FZD8_LRP6	WNT7B_FZD8_LRP6	Wnt7b	Fzd9_Lrp6	KEGG: mmu04310; PMID: 23209265	Wnt7b - (Fzd8+Lrp6)
WNT7B_FZD9_LRP6	WNT7B_FZD9_LRP6	Wnt7b	Fzd1_Lrp6	KEGG: mmu04310; PMID: 23209266	Wnt7b - (Fzd9+Lrp6)
WNT8A_FZD1_LRP6	WNT8A_FZD1_LRP6	Wnt8a	Fzd10_Lrp6	KEGG: mmu04310; PMID: 23209267	Wnt8a - (Fzd1+Lrp6)
WNT8A_FZD10_LRP6	WNT8A_FZD10_LRP6	Wnt8a	Fzd2_Lrp6	KEGG: mmu04310; PMID: 23209268	Wnt8a - (Fzd10+Lrp6)
WNT8A_FZD2_LRP6	WNT8A_FZD2_LRP6	Wnt8a	Fzd3_Lrp6	KEGG: mmu04310; PMID: 23209269	Wnt8a - (Fzd2+Lrp6)
WNT8A_FZD3_LRP6	WNT8A_FZD3_LRP6	Wnt8a	Fzd4_Lrp6	KEGG: mmu04310; PMID: 23209270	Wnt8a - (Fzd3+Lrp6)
WNT8A_FZD4_LRP6	WNT8A_FZD4_LRP6	Wnt8a	Fzd5_Lrp6	KEGG: mmu04310; PMID: 23209271	Wnt8a - (Fzd4+Lrp6)
WNT8A_FZD5_LRP6	WNT8A_FZD5_LRP6	Wnt8a	Fzd6_Lrp6	KEGG: mmu04310; PMID: 23209272	Wnt8a - (Fzd5+Lrp6)
WNT8A_FZD6_LRP6	WNT8A_FZD6_LRP6	Wnt8a	Fzd7_Lrp6	KEGG: mmu04310; PMID: 23209273	Wnt8a - (Fzd6+Lrp6)
WNT8A_FZD7_LRP6	WNT8A_FZD7_LRP6	Wnt8a	Fzd8_Lrp6	KEGG: mmu04310; PMID: 23209274	Wnt8a - (Fzd7+Lrp6)
WNT8A_FZD8_LRP6	WNT8A_FZD8_LRP6	Wnt8a	Fzd9_Lrp6	KEGG: mmu04310; PMID: 23209275	Wnt8a - (Fzd8+Lrp6)
WNT8A_FZD9_LRP6	WNT8A_FZD9_LRP6	Wnt8a	Fzd1_Lrp6	KEGG: mmu04310; PMID: 23209276	Wnt8a - (Fzd9+Lrp6)
WNT8B_FZD1_LRP6	WNT8B_FZD1_LRP6	Wnt8b	Fzd10_Lrp6	KEGG: mmu04310; PMID: 23209277	Wnt8b - (Fzd1+Lrp6)
WNT8B_FZD10_LRP6	WNT8B_FZD10_LRP6	Wnt8b	Fzd2_Lrp6	KEGG: mmu04310; PMID: 23209278	Wnt8b - (Fzd10+Lrp6)
WNT8B_FZD2_LRP6	WNT8B_FZD2_LRP6	Wnt8b	Fzd3_Lrp6	KEGG: mmu04310; PMID: 23209279	Wnt8b - (Fzd2+Lrp6)
WNT8B_FZD3_LRP6	WNT8B_FZD3_LRP6	Wnt8b	Fzd4_Lrp6	KEGG: mmu04310; PMID: 23209280	Wnt8b - (Fzd3+Lrp6)
WNT8B_FZD4_LRP6	WNT8B_FZD4_LRP6	Wnt8b	Fzd5_Lrp6	KEGG: mmu04310; PMID: 23209281	Wnt8b - (Fzd4+Lrp6)
WNT8B_FZD5_LRP6	WNT8B_FZD5_LRP6	Wnt8b	Fzd6_Lrp6	KEGG: mmu04310; PMID: 23209282	Wnt8b - (Fzd5+Lrp6)
WNT8B_FZD6_LRP6	WNT8B_FZD6_LRP6	Wnt8b	Fzd7_Lrp6	KEGG: mmu04310; PMID: 23209283	Wnt8b - (Fzd6+Lrp6)
WNT8B_FZD7_LRP6	WNT8B_FZD7_LRP6	Wnt8b	Fzd8_Lrp6	KEGG: mmu04310; PMID: 23209284	Wnt8b - (Fzd7+Lrp6)
WNT8B_FZD8_LRP6	WNT8B_FZD8_LRP6	Wnt8b	Fzd9_Lrp6	KEGG: mmu04310; PMID: 23209285	Wnt8b - (Fzd8+Lrp6)
WNT8B_FZD9_LRP6	WNT8B_FZD9_LRP6	Wnt8b	Fzd1_Lrp6	KEGG: mmu04310; PMID: 23209286	Wnt8b - (Fzd9+Lrp6)
WNT9A_FZD1_LRP6	WNT9A_FZD1_LRP6	Wnt9a	Fzd10_Lrp6	KEGG: mmu04310; PMID: 23209287	Wnt9a - (Fzd1+Lrp6)
WNT9A_FZD10_LRP6	WNT9A_FZD10_LRP6	Wnt9a	Fzd2_Lrp6	KEGG: mmu04310; PMID: 23209288	Wnt9a - (Fzd10+Lrp6)
WNT9A_FZD2_LRP6	WNT9A_FZD2_LRP6	Wnt9a	Fzd3_Lrp6	KEGG: mmu04310; PMID: 23209289	Wnt9a - (Fzd2+Lrp6)
WNT9A_FZD3_LRP6	WNT9A_FZD3_LRP6	Wnt9a	Fzd4_Lrp6	KEGG: mmu04310; PMID: 23209290	Wnt9a - (Fzd3+Lrp6)
WNT9A_FZD4_LRP6	WNT9A_FZD4_LRP6	Wnt9a	Fzd5_Lrp6	KEGG: mmu04310; PMID: 23209291	Wnt9a - (Fzd4+Lrp6)
WNT9A_FZD5_LRP6	WNT9A_FZD5_LRP6	Wnt9a	Fzd6_Lrp6	KEGG: mmu04310; PMID: 23209292	Wnt9a - (Fzd5+Lrp6)
WNT9A_FZD6_LRP6	WNT9A_FZD6_LRP6	Wnt9a	Fzd7_Lrp6	KEGG: mmu04310; PMID: 23209293	Wnt9a - (Fzd6+Lrp6)
WNT9A_FZD7_LRP6	WNT9A_FZD7_LRP6	Wnt9a	Fzd8_Lrp6	KEGG: mmu04310; PMID: 23209294	Wnt9a - (Fzd7+Lrp6)
WNT9A_FZD8_LRP6	WNT9A_FZD8_LRP6	Wnt9a	Fzd9_Lrp6	KEGG: mmu04310; PMID: 23209295	Wnt9a - (Fzd8+Lrp6)
WNT9A_FZD9_LRP6	WNT9A_FZD9_LRP6	Wnt9a	Fzd1_Lrp6	KEGG: mmu04310; PMID: 23209296	Wnt9a - (Fzd9+Lrp6)
WNT9B_FZD1_LRP6	WNT9B_FZD1_LRP6	Wnt9b	Fzd10_Lrp6	KEGG: mmu04310; PMID: 23209297	Wnt9b - (Fzd1+Lrp6)
WNT9B_FZD10_LRP6	WNT9B_FZD10_LRP6	Wnt9b	Fzd2_Lrp6	KEGG: mmu04310; PMID: 23209298	Wnt9b - (Fzd10+Lrp6)
WNT9B_FZD2_LRP6	WNT9B_FZD2_LRP6	Wnt9b	Fzd3_Lrp6	KEGG: mmu04310; PMID: 23209299	Wnt9b - (Fzd2+Lrp6)
WNT9B_FZD3_LRP6	WNT9B_FZD3_LRP6	Wnt9b	Fzd4_Lrp6	KEGG: mmu04310; PMID: 23209300	Wnt9b - (Fzd3+Lrp6)
WNT9B_FZD4_LRP6	WNT9B_FZD4_LRP6	Wnt9b	Fzd5_Lrp6	KEGG: mmu04310; PMID: 23209301	Wnt9b - (Fzd4+Lrp6)
WNT9B_FZD5_LRP6	WNT9B_FZD5_LRP6	Wnt9b	Fzd6_Lrp6	KEGG: mmu04310; PMID: 23209302	Wnt9b - (Fzd5+Lrp6)
WNT9B_FZD6_LRP6	WNT9B_FZD6_LRP6	Wnt9b	Fzd7_Lrp6	KEGG: mmu04310; PMID: 23209303	Wnt9b - (Fzd6+Lrp6)
WNT9B_FZD7_LRP6	WNT9B_FZD7_LRP6	Wnt9b	Fzd8_Lrp6	KEGG: mmu04310; PMID: 23209304	Wnt9b - (Fzd7+Lrp6)
WNT9B_FZD8_LRP6	WNT9B_FZD8_LRP6	Wnt9b	Fzd9_Lrp6	KEGG: mmu04310; PMID: 23209305	Wnt9b - (Fzd8+Lrp6)
WNT9B_FZD9_LRP6	WNT9B_FZD9_LRP6	Wnt9b	Fzd1	KEGG: mmu04310; PMID: 23209306	Wnt9b - (Fzd9+Lrp6)
WNT5A_FZD1	WNT5A_FZD1	Wnt5a	Fzd10	KEGG: mmu04310	Wnt5a - (Fzd1)
WNT5A_FZD10	WNT5A_FZD10	Wnt5a	Fzd2	KEGG: mmu04310	Wnt5a - (Fzd10)
WNT5A_FZD2	WNT5A_FZD2	Wnt5a	Fzd3	KEGG: mmu04310	Wnt5a - (Fzd2)
WNT5A_FZD3	WNT5A_FZD3	Wnt5a	Fzd4	KEGG: mmu04310	Wnt5a - (Fzd3)
WNT5A_FZD4	WNT5A_FZD4	Wnt5a	Fzd5	KEGG: mmu04310	Wnt5a - (Fzd4)
WNT5A_FZD5	WNT5A_FZD5	Wnt5a	Fzd6	KEGG: mmu04310	Wnt5a - (Fzd5)
WNT5A_FZD6	WNT5A_FZD6	Wnt5a	Fzd7	KEGG: mmu04311	Wnt5a - (Fzd6)
WNT5A_FZD7	WNT5A_FZD7	Wnt5a	Fzd8	KEGG: mmu04312	Wnt5a - (Fzd7)
WNT5A_FZD8	WNT5A_FZD8	Wnt5a	Fzd9	KEGG: mmu04313	Wnt5a - (Fzd8)
WNT5A_FZD9	WNT5A_FZD9	Wnt5a	Mcam	KEGG: mmu04314	Wnt5a - (Fzd9)
WNT5A_MCAM	WNT5A_MCAM	Wnt5a	Fzd1	PMID: 24335906	Wnt5a - (Mcam)
WNT5B_FZD1	WNT5B_FZD1	Wnt5b	Fzd10	KEGG: mmu04315	Wnt5b - (Fzd1)
WNT5B_FZD10	WNT5B_FZD10	Wnt5b	Fzd2	KEGG: mmu04316	Wnt5b - (Fzd10)
WNT5B_FZD2	WNT5B_FZD2	Wnt5b	Fzd3	KEGG: mmu04317	Wnt5b - (Fzd2)
WNT5B_FZD3	WNT5B_FZD3	Wnt5b	Fzd4	KEGG: mmu04318	Wnt5b - (Fzd3)
WNT5B_FZD4	WNT5B_FZD4	Wnt5b	Fzd5	KEGG: mmu04319	Wnt5b - (Fzd4)
WNT5B_FZD5	WNT5B_FZD5	Wnt5b	Fzd6	KEGG: mmu04320	Wnt5b - (Fzd5)
WNT5B_FZD6	WNT5B_FZD6	Wnt5b	Fzd7	KEGG: mmu04321	Wnt5b - (Fzd6)
WNT5B_FZD7	WNT5B_FZD7	Wnt5b	Fzd8	KEGG: mmu04322	Wnt5b - (Fzd7)
WNT5B_FZD8	WNT5B_FZD8	Wnt5b	Fzd9	KEGG: mmu04323	Wnt5b - (Fzd8)
WNT5B_FZD9	WNT5B_FZD9	Wnt5b	Fzd1	KEGG: mmu04324	Wnt5b - (Fzd9)
WNT11_FZD1	WNT11_FZD1	Wnt11	Fzd10	KEGG: mmu04325	Wnt11 - (Fzd1)
WNT11_FZD10	WNT11_FZD10	Wnt11	Fzd2	KEGG: mmu04326	Wnt11 - (Fzd10)
WNT11_FZD2	WNT11_FZD2	Wnt11	Fzd3	KEGG: mmu04327	Wnt11 - (Fzd2)
WNT11_FZD3	WNT11_FZD3	Wnt11	Fzd4	KEGG: mmu04328	Wnt11 - (Fzd3)
WNT11_FZD4	WNT11_FZD4	Wnt11	Fzd5	KEGG: mmu04329	Wnt11 - (Fzd4)
WNT11_FZD5	WNT11_FZD5	Wnt11	Fzd6	KEGG: mmu04330	Wnt11 - (Fzd5)
WNT11_FZD6	WNT11_FZD6	Wnt11	Fzd7	KEGG: mmu04331	Wnt11 - (Fzd6)
WNT11_FZD7	WNT11_FZD7	Wnt11	Fzd8	KEGG: mmu04332	Wnt11 - (Fzd7)
WNT11_FZD8	WNT11_FZD8	Wnt11	Fzd9	KEGG: mmu04333	Wnt11 - (Fzd8)
WNT11_FZD9	WNT11_FZD9	Wnt11	Egfr	KEGG: mmu04334	Wnt11 - (Fzd9)
EGF_EGFR	EGF_EGFR	Egf	Egfr_Erbb2	KEGG: mmu04012	Egf - (Egfr)
EGF_EGFR_ERBB2	EGF_EGFR_ERBB2	Egf	Egfr	KEGG: mmu04012	Egf - (Egfr+Erbb2)
TGFA_EGFR	TGFA_EGFR	Tgfa	Egfr_Erbb2	KEGG: mmu04012	Tgfa - (Egfr)
TGFA_EGFR_ERBB2	TGFA_EGFR_ERBB2	Tgfa	Egfr	KEGG: mmu04012	Tgfa - (Egfr+Erbb2)
AREG_EGFR	AREG_EGFR	Areg	Egfr_Erbb2	KEGG: mmu04012	Areg - (Egfr)
AREG_EGFR_ERBB2	AREG_EGFR_ERBB2	Areg	Egfr	KEGG: mmu04012	Areg - (Egfr+Erbb2)
BTC_EGFR	BTC_EGFR	Btc	Egfr_Erbb2	KEGG: mmu04012	Btc - (Egfr)
BTC_EGFR_ERBB2	BTC_EGFR_ERBB2	Btc	Erbb4	KEGG: mmu04012	Btc - (Egfr+Erbb2)
BTC_ERBB4	BTC_ERBB4	Btc	Erbb2_Erbb4	KEGG: mmu04012	Btc - (Erbb4)
BTC_ERBB2_ERBB4	BTC_ERBB2_ERBB4	Btc	Egfr	KEGG: mmu04012	Btc - (Erbb2+Erbb4)
HBEGF_EGFR	HBEGF_EGFR	Hbegf	Egfr_Erbb2	KEGG: mmu04012	Hbegf - (Egfr)
HBEGF_EGFR_ERBB2	HBEGF_EGFR_ERBB2	Hbegf	Erbb4	KEGG: mmu04012	Hbegf - (Egfr+Erbb2)
HBEGF_ERBB4	HBEGF_ERBB4	Hbegf	Erbb2_Erbb4	KEGG: mmu04012	Hbegf - (Erbb4)
HBEGF_ERBB2_ERBB4	HBEGF_ERBB2_ERBB4	Hbegf	Egfr	KEGG: mmu04012	Hbegf - (Erbb2+Erbb4)
EREG_EGFR	EREG_EGFR	Ereg	Egfr_Erbb2	KEGG: mmu04012	Ereg - (Egfr)
EREG_EGFR_ERBB2	EREG_EGFR_ERBB2	Ereg	Erbb4	KEGG: mmu04012	Ereg - (Egfr+Erbb2)
EREG_ERBB4	EREG_ERBB4	Ereg	Erbb2_Erbb4	KEGG: mmu04012	Ereg - (Erbb4)
EREG_ERBB2_ERBB4	EREG_ERBB2_ERBB4	Ereg	Erbb3	KEGG: mmu04012	Ereg - (Erbb2+Erbb4)
NRG1_ERBB3	NRG1_ERBB3	Nrg1	Erbb2_Erbb3	KEGG: mmu04012	Nrg1 - (Erbb3)
NRG1_ERBB2_ERBB3	NRG1_ERBB2_ERBB3	Nrg1	Erbb4	KEGG: mmu04012	Nrg1 - (Erbb2+Erbb3)
NRG1_ERBB4	NRG1_ERBB4	Nrg1	Erbb2_Erbb4	KEGG: mmu04012	Nrg1 - (Erbb4)
NRG1_ERBB2_ERBB4	NRG1_ERBB2_ERBB4	Nrg1	Erbb3	KEGG: mmu04012	Nrg1 - (Erbb2+Erbb4)
NRG2_ERBB3	NRG2_ERBB3	Nrg2	Erbb2_Erbb3	KEGG: mmu04012	Nrg2 - (Erbb3)
NRG2_ERBB2_ERBB3	NRG2_ERBB2_ERBB3	Nrg2	Erbb4	KEGG: mmu04012	Nrg2 - (Erbb2+Erbb3)
NRG2_ERBB4	NRG2_ERBB4	Nrg2	Erbb2_Erbb4	KEGG: mmu04012	Nrg2 - (Erbb4)
NRG2_ERBB2_ERBB4	NRG2_ERBB2_ERBB4	Nrg2	Erbb4	KEGG: mmu04012	Nrg2 - (Erbb2+Erbb4)
NRG3_ERBB4	NRG3_ERBB4	Nrg3	Erbb2_Erbb4	KEGG: mmu04012	Nrg3 - (Erbb4)
NRG3_ERBB2_ERBB4	NRG3_ERBB2_ERBB4	Nrg3	Erbb4	KEGG: mmu04012	Nrg3 - (Erbb2+Erbb4)
NRG4_ERBB4	NRG4_ERBB4	Nrg4	Erbb2_Erbb4	KEGG: mmu04012	Nrg4 - (Erbb4)
NRG4_ERBB2_ERBB4	NRG4_ERBB2_ERBB4	Nrg4	Itgav_Itgb3	KEGG: mmu04012	Nrg4 - (Erbb2+Erbb4)
NRG1_ITGAV_ITGB3	NRG1_ITGAV_ITGB3	Nrg1	Fgfr1	PMID: 20682778	Nrg1 - (Itgav+Itgb3)
FGF1_FGFR1	FGF1_FGFR1	Fgf1	Fgfr2	PMC: 4393358	Fgf1 - (Fgfr1)
FGF1_FGFR2	FGF1_FGFR2	Fgf1	Fgfr3	PMC: 4393358	Fgf1 - (Fgfr2)
FGF1_FGFR3	FGF1_FGFR3	Fgf1	Fgfr4	PMC: 4393358	Fgf1 - (Fgfr3)
FGF1_FGFR4	FGF1_FGFR4	Fgf1	Fgfr1	PMC: 4393358	Fgf1 - (Fgfr4)
FGF2_FGFR1	FGF2_FGFR1	Fgf2	Fgfr2	PMC: 4393358	Fgf2 - (Fgfr1)
FGF2_FGFR2	FGF2_FGFR2	Fgf2	Fgfr3	PMC: 4393358	Fgf2 - (Fgfr2)
FGF2_FGFR3	FGF2_FGFR3	Fgf2	Fgfr4	PMC: 4393358	Fgf2 - (Fgfr3)
FGF2_FGFR4	FGF2_FGFR4	Fgf2	Fgfr1	PMC: 4393358	Fgf2 - (Fgfr4)
FGF4_FGFR1	FGF4_FGFR1	Fgf4	Fgfr2	PMC: 4393358	Fgf4 - (Fgfr1)
FGF4_FGFR2	FGF4_FGFR2	Fgf4	Fgfr3	PMC: 4393358	Fgf4 - (Fgfr2)
FGF4_FGFR3	FGF4_FGFR3	Fgf4	Fgfr4	PMC: 4393358	Fgf4 - (Fgfr3)
FGF4_FGFR4	FGF4_FGFR4	Fgf4	Fgfr1	PMC: 4393358	Fgf4 - (Fgfr4)
FGF5_FGFR1	FGF5_FGFR1	Fgf5	Fgfr2	PMC: 4393358	Fgf5 - (Fgfr1)
FGF5_FGFR2	FGF5_FGFR2	Fgf5	Fgfr3	PMC: 4393358	Fgf5 - (Fgfr2)
FGF5_FGFR3	FGF5_FGFR3	Fgf5	Fgfr4	PMC: 4393358	Fgf5 - (Fgfr3)
FGF5_FGFR4	FGF5_FGFR4	Fgf5	Fgfr1	PMC: 4393358	Fgf5 - (Fgfr4)
FGF6_FGFR1	FGF6_FGFR1	Fgf6	Fgfr2	PMC: 4393358	Fgf6 - (Fgfr1)
FGF6_FGFR2	FGF6_FGFR2	Fgf6	Fgfr3	PMC: 4393358	Fgf6 - (Fgfr2)
FGF6_FGFR3	FGF6_FGFR3	Fgf6	Fgfr4	PMC: 4393358	Fgf6 - (Fgfr3)
FGF6_FGFR4	FGF6_FGFR4	Fgf6	Fgfr1	PMC: 4393358	Fgf6 - (Fgfr4)
FGF7_FGFR1	FGF7_FGFR1	Fgf7	Fgfr2	PMC: 4393358	Fgf7 - (Fgfr1)
FGF7_FGFR2	FGF7_FGFR2	Fgf7	Fgfr1	PMC: 4393358	Fgf7 - (Fgfr2)
FGF3_FGFR1	FGF3_FGFR1	Fgf3	Fgfr2	PMC: 4393358	Fgf3 - (Fgfr1)
FGF3_FGFR2	FGF3_FGFR2	Fgf3	Fgfr1	PMC: 4393358	Fgf3 - (Fgfr2)
FGF10_FGFR1	FGF10_FGFR1	Fgf10	Fgfr2	PMC: 4393358	Fgf10 - (Fgfr1)
FGF10_FGFR2	FGF10_FGFR2	Fgf10	Fgfr2	PMC: 4393358	Fgf10 - (Fgfr2)
FGF22_FGFR2	FGF22_FGFR2	Fgf22	Fgfr1	PMC: 4393358	Fgf22 - (Fgfr2)
FGF8_FGFR1	FGF8_FGFR1	Fgf8	Fgfr2	PMC: 4393358	Fgf8 - (Fgfr1)
FGF8_FGFR2	FGF8_FGFR2	Fgf8	Fgfr3	PMC: 4393358	Fgf8 - (Fgfr2)
FGF8_FGFR3	FGF8_FGFR3	Fgf8	Fgfr4	PMC: 4393358	Fgf8 - (Fgfr3)
FGF8_FGFR4	FGF8_FGFR4	Fgf8	Fgfr1	PMC: 4393358	Fgf8 - (Fgfr4)
FGF17_FGFR1	FGF17_FGFR1	Fgf17	Fgfr2	PMC: 4393358	Fgf17 - (Fgfr1)
FGF17_FGFR2	FGF17_FGFR2	Fgf17	Fgfr3	PMC: 4393358	Fgf17 - (Fgfr2)
FGF17_FGFR3	FGF17_FGFR3	Fgf17	Fgfr4	PMC: 4393358	Fgf17 - (Fgfr3)
FGF17_FGFR4	FGF17_FGFR4	Fgf17	Fgfr1	PMC: 4393358	Fgf17 - (Fgfr4)
FGF18_FGFR1	FGF18_FGFR1	Fgf18	Fgfr2	PMC: 4393358	Fgf18 - (Fgfr1)
FGF18_FGFR2	FGF18_FGFR2	Fgf18	Fgfr3	PMC: 4393358	Fgf18 - (Fgfr2)
FGF18_FGFR3	FGF18_FGFR3	Fgf18	Fgfr4	PMC: 4393358	Fgf18 - (Fgfr3)
FGF18_FGFR4	FGF18_FGFR4	Fgf18	Fgfr1	PMC: 4393358	Fgf18 - (Fgfr4)
FGF9_FGFR1	FGF9_FGFR1	Fgf9	Fgfr2	PMC: 4393358	Fgf9 - (Fgfr1)
FGF9_FGFR2	FGF9_FGFR2	Fgf9	Fgfr3	PMC: 4393358	Fgf9 - (Fgfr2)
FGF9_FGFR3	FGF9_FGFR3	Fgf9	Fgfr4	PMC: 4393358	Fgf9 - (Fgfr3)
FGF9_FGFR4	FGF9_FGFR4	Fgf9	Fgfr1	PMC: 4393358	Fgf9 - (Fgfr4)
FGF20_FGFR1	FGF20_FGFR1	Fgf20	Fgfr2	PMC: 4393358	Fgf20 - (Fgfr1)
FGF20_FGFR2	FGF20_FGFR2	Fgf20	Fgfr3	PMC: 4393358	Fgf20 - (Fgfr2)
FGF20_FGFR3	FGF20_FGFR3	Fgf20	Fgfr4	PMC: 4393358	Fgf20 - (Fgfr3)
FGF20_FGFR4	FGF20_FGFR4	Fgf20	Fgfr1	PMC: 4393358	Fgf20 - (Fgfr4)
FGF16_FGFR1	FGF16_FGFR1	Fgf16	Fgfr2	PMC: 4393358	Fgf16 - (Fgfr1)
FGF16_FGFR2	FGF16_FGFR2	Fgf16	Fgfr3	PMC: 4393358	Fgf16 - (Fgfr2)
FGF16_FGFR3	FGF16_FGFR3	Fgf16	Fgfr4	PMC: 4393358	Fgf16 - (Fgfr3)
FGF16_FGFR4	FGF16_FGFR4	Fgf16	Fgfr1	PMC: 4393358	Fgf16 - (Fgfr4)
FGF15_FGFR1	FGF15_FGFR1	Fgf15	Fgfr2	PMC: 4393358	Fgf15 - (Fgfr1)
FGF15_FGFR2	FGF15_FGFR2	Fgf15	Fgfr3	PMC: 4393358	Fgf15 - (Fgfr2)
FGF15_FGFR3	FGF15_FGFR3	Fgf15	Fgfr4	PMC: 4393358	Fgf15 - (Fgfr3)
FGF15_FGFR4	FGF15_FGFR4	Fgf15	Fgfr1	PMC: 4393358	Fgf15 - (Fgfr4)
FGF21_FGFR1	FGF21_FGFR1	Fgf21	Fgfr3	PMC: 4393358	Fgf21 - (Fgfr1)
FGF21_FGFR3	FGF21_FGFR3	Fgf21	Fgfr1	PMC: 4393358	Fgf21 - (Fgfr3)
FGF23_FGFR1	FGF23_FGFR1	Fgf23	Fgfr3	PMC: 4393358	Fgf23 - (Fgfr1)
FGF23_FGFR3	FGF23_FGFR3	Fgf23	Fgfr4	PMC: 4393358	Fgf23 - (Fgfr3)
FGF23_FGFR4	FGF23_FGFR4	Fgf23	Pdgfra	PMC: 4393358	Fgf23 - (Fgfr4)
PDGFA_PDGFRA	PDGFA_PDGFRA	Pdgfa	Pdgfrb	PMID: 15207812	Pdgfa - (Pdgfra)
PDGFA_PDGFRB	PDGFA_PDGFRB	Pdgfa	Pdgfra	PMID: 15207812	Pdgfa - (Pdgfrb)
PDGFB_PDGFRA	PDGFB_PDGFRA	Pdgfb	Pdgfrb	PMID: 15207812	Pdgfb - (Pdgfra)
PDGFB_PDGFRB	PDGFB_PDGFRB	Pdgfb	Pdgfra	PMID: 15207812	Pdgfb - (Pdgfrb)
PDGFC_PDGFRA	PDGFC_PDGFRA	Pdgfc	Pdgfrb	PMID: 15207812	Pdgfc - (Pdgfra)
PDGFD_PDGFRB	PDGFD_PDGFRB	Pdgfd	Flt1	PMID: 15207812	Pdgfd - (Pdgfrb)
VEGFA_VEGFR1	VEGFA_VEGFR1	Vegfa	Kdr	KEGG: mmu04370; PMID: 16633338	Vegfa - (Flt1)
VEGFA_VEGFR2	VEGFA_VEGFR2	Vegfa	Flt1	KEGG: mmu04370; PMID: 16633338	Vegfa - (Kdr)
VEGFB_VEGFR1	VEGFB_VEGFR1	Vegfb	Flt4	KEGG: mmu04370; PMID: 16633338	Vegfb - (Flt1)
VEGFC_VEGFR3	VEGFC_VEGFR3	Vegfc	Kdr	KEGG: mmu04370; PMID: 16633338	Vegfc - (Flt4)
VEGFC_VEGFR2	VEGFC_VEGFR2	Vegfc	Flt4	KEGG: mmu04370; PMID: 16633338	Vegfc - (Kdr)
VEGFD_VEGFR3	VEGFD_VEGFR3	Vegfd	Kdr	KEGG: mmu04370; PMID: 16633338	Vegfd - (Flt4)
VEGFD_VEGFR2	VEGFD_VEGFR2	Vegfd	Flt1	KEGG: mmu04370; PMID: 16633338	Vegfd - (Kdr)
PGF_VEGFR1	PGF_VEGFR1	Pgf	Flt1_Kdr	KEGG: mmu04370; PMID: 16633338	Pgf - (Flt1)
VEGFA_VEGFR1R2	VEGFA_VEGFR1R2	Vegfa	Flt4_Kdr	PMID: 16633338	Vegfa - (Flt1+Kdr)
VEGFC_VEGFR2R3	VEGFC_VEGFR2R3	Vegfc	Flt1_Kdr	PMID: 16633339	Vegfc - (Flt4+Kdr)
VEGFD_VEGFR2R3	VEGFD_VEGFR2R3	Vegfd	Igf1r	PMID: 16633340	Vegfd - (Flt1+Kdr)
IGF1_IGF1R	IGF1_IGF1R	Igf1	Igf1r	PMID: 14604834	Igf1 - (Igf1r)
IGF2_IGF1R	IGF2_IGF1R	Igf2	Igf2r	PMID: 14604834	Igf2 - (Igf1r)
IGF2_IGF2R	IGF2_IGF2R	Igf2	Itgav_Itgb3	PMID: 14604834	Igf2 - (Igf2r)
IGF1_ITGAV_ITGB3	IGF1_ITGAV_ITGB3	Igf1	Itga6_Itgb4	PMID: 28190785; PMID: 28873464	Igf1 - (Itgav+Itgb3)
IGF1_ITGA6_ITGB4	IGF1_ITGA6_ITGB4	Igf1	Itgav_Itgb3	PMID: 28190785; PMID: 28873464	Igf1 - (Itga6+Itgb4)
IGF2_ITGAV_ITGB3	IGF2_ITGAV_ITGB3	Igf2	Itga6_Itgb4	PMID: 28190785; PMID: 28873464	Igf2 - (Itgav+Itgb3)
IGF2_ITGA6_ITGB4	IGF2_ITGA6_ITGB4	Igf2	Igflr1	PMID: 28190785; PMID: 28873464	Igf2 - (Itga6+Itgb4)
IGFL3_IGFLR1	IGFL3_IGFLR1	Igfl3	Insr	PMID: 21454693	Igfl3 - (Igflr1)
INS1_INSSR	INS1_INSSR	Ins1	Insr	KEGG: mmu04910; PMID: 24633815	Ins1 - (Insr)
INS2_INSSR	INS2_INSSR	Ins2	Aplnr	KEGG: mmu04911; PMID: 24633815	Ins2 - (Insr)
APLN_APLNR	APLN_APLNR	Apln	Ptch1_Smo	KEGG: mmu04371	Apln - (Aplnr)
DHH_PTCH1	DHH_PTCH1	Dhh	Ptch1_Smo	KEGG: mmu04340; PMID: 25701396	Dhh - (Ptch1+Smo)
IHH_PTCH1	IHH_PTCH1	Ihh	Ptch1_Smo	KEGG: mmu04340; PMID: 25701396	Ihh - (Ptch1+Smo)
SHH_PTCH1	SHH_PTCH1	Shh	Ptch2_Smo	KEGG: mmu04340; PMID: 25701396	Shh - (Ptch1+Smo)
DHH_PTCH2	DHH_PTCH2	Dhh	Ptch2_Smo	KEGG: mmu04340; PMID: 25701396	Dhh - (Ptch2+Smo)
IHH_PTCH2	IHH_PTCH2	Ihh	Ptch2_Smo	KEGG: mmu04340; PMID: 25701396	Ihh - (Ptch2+Smo)
SHH_PTCH2	SHH_PTCH2	Shh	Ccr1	KEGG: mmu04340; PMID: 25701396	Shh - (Ptch2+Smo)
CCL5_CCR1	CCL5_CCR1	Ccl5	Ccr1	KEGG: mmu04060	Ccl5 - (Ccr1)
CCL3_CCR1	CCL3_CCR1	Ccl3	Ccr1	KEGG: mmu04060	Ccl3 - (Ccr1)
CCL8_CCR1	CCL8_CCR1	Ccl8	Ccr1	KEGG: mmu04060	Ccl8 - (Ccr1)
CCL9_CCR1	CCL9_CCR1	Ccl9	Ccr1	KEGG: mmu04060	Ccl9 - (Ccr1)
CCL6_CCR1	CCL6_CCR1	Ccl6	Ccr1	KEGG: mmu04060	Ccl6 - (Ccr1)
CCL7_CCR1	CCL7_CCR1	Ccl7	Ccr1l1	KEGG: mmu04060	Ccl7 - (Ccr1)
CCL5_CCR1L1	CCL5_CCR1L1	Ccl5	Ccr1l1	KEGG: mmu04060	Ccl5 - (Ccr1l1)
CCL3_CCR1L1	CCL3_CCR1L1	Ccl3	Ccr1l1	KEGG: mmu04060	Ccl3 - (Ccr1l1)
CCL8_CCR1L1	CCL8_CCR1L1	Ccl8	Ccr1l1	KEGG: mmu04060	Ccl8 - (Ccr1l1)
CCL9_CCR1L1	CCL9_CCR1L1	Ccl9	Ccr1l1	KEGG: mmu04060	Ccl9 - (Ccr1l1)
CCL6_CCR1L1	CCL6_CCR1L1	Ccl6	Ccr1l1	KEGG: mmu04060	Ccl6 - (Ccr1l1)
CCL7_CCR1L1	CCL7_CCR1L1	Ccl7	Ccr2	KEGG: mmu04060	Ccl7 - (Ccr1l1)
CCL8_CCR2	CCL8_CCR2	Ccl8	Ccr2	KEGG: mmu04060	Ccl8 - (Ccr2)
CCL6_CCR2	CCL6_CCR2	Ccl6	Ccr2	KEGG: mmu04060	Ccl6 - (Ccr2)
CCL7_CCR2	CCL7_CCR2	Ccl7	Ccr2	KEGG: mmu04060	Ccl7 - (Ccr2)
CCL2_CCR2	CCL2_CCR2	Ccl2	Ccr2	KEGG: mmu04060	Ccl2 - (Ccr2)
CCL12_CCR2	CCL12_CCR2	Ccl12	Ccr2	KEGG: mmu04060	Ccl12 - (Ccr2)
CCL27A_CCR2	CCL27A_CCR2	Ccl27a	Ccr2	KEGG: mmu04060	Ccl27a - (Ccr2)
CCL27B_CCR2	CCL27B_CCR2	Ccl27b	Ccr3	KEGG: mmu04060	Ccl27b - (Ccr2)
CCL5_CCR3	CCL5_CCR3	Ccl5	Ccr3	KEGG: mmu04060	Ccl5 - (Ccr3)
CCL6_CCR3	CCL6_CCR3	Ccl6	Ccr3	KEGG: mmu04060	Ccl6 - (Ccr3)
CCL7_CCR3	CCL7_CCR3	Ccl7	Ccr3	KEGG: mmu04060	Ccl7 - (Ccr3)
CCL11_CCR3	CCL11_CCR3	Ccl11	Ccr3	KEGG: mmu04060	Ccl11 - (Ccr3)
CCL24_CCR3	CCL24_CCR3	Ccl24	Ccr3	KEGG: mmu04060	Ccl24 - (Ccr3)
CCL26_CCR3	CCL26_CCR3	Ccl26	Ccr3	KEGG: mmu04060	Ccl26 - (Ccr3)
CCL28_CCR3	CCL28_CCR3	Ccl28	Ccr3	KEGG: mmu04060	Ccl28 - (Ccr3)
CCL27A_CCR3	CCL27A_CCR3	Ccl27a	Ccr3	KEGG: mmu04060	Ccl27a - (Ccr3)
CCL27B_CCR3	CCL27B_CCR3	Ccl27b	Ccr4	KEGG: mmu04060	Ccl27b - (Ccr3)
CCL17_CCR4	CCL17_CCR4	Ccl17	Ccr4	KEGG: mmu04060	Ccl17 - (Ccr4)
CCL22_CCR4	CCL22_CCR4	Ccl22	Ccr4	KEGG: mmu04060	Ccl22 - (Ccr4)
CCL5_CCR4	CCL5_CCR4	Ccl5	Ccr5	KEGG: mmu04060	Ccl5 - (Ccr4)
CCL4_CCR5	CCL4_CCR5	Ccl4	Ccr5	KEGG: mmu04060	Ccl4 - (Ccr5)
CCL5_CCR5	CCL5_CCR5	Ccl5	Ccr5	KEGG: mmu04060	Ccl5 - (Ccr5)
CCL3_CCR5	CCL3_CCR5	Ccl3	Ccr5	KEGG: mmu04060	Ccl3 - (Ccr5)
CCL8_CCR5	CCL8_CCR5	Ccl8	Ccr6	KEGG: mmu04060	Ccl8 - (Ccr5)
CCL20_CCR6	CCL20_CCR6	Ccl20	Ccr7	KEGG: mmu04060	Ccl20 - (Ccr6)
CCL19_CCR7	CCL19_CCR7	Ccl19	Ccr7	KEGG: mmu04060	Ccl19 - (Ccr7)
CCL21A_CCR7	CCL21A_CCR7	Ccl21a	Ccr7	KEGG: mmu04060	Ccl21a - (Ccr7)
CCL21B_CCR7	CCL21B_CCR7	Ccl21b	Ccr7	KEGG: mmu04060	Ccl21b - (Ccr7)
CCL21C_CCR7	CCL21C_CCR7	Ccl21c	Ackr4	KEGG: mmu04060	Ccl21c - (Ccr7)
CCL19_ACKR4	CCL19_ACKR4	Ccl19	Ackr4	KEGG: mmu04060	Ccl19 - (Ackr4)
CCL21A_ACKR4	CCL21A_ACKR4	Ccl21a	Ackr4	KEGG: mmu04060	Ccl21a - (Ackr4)
CCL21B_ACKR4	CCL21B_ACKR4	Ccl21b	Ackr4	KEGG: mmu04060	Ccl21b - (Ackr4)
CCL21C_ACKR4	CCL21C_ACKR4	Ccl21c	Ccr8	KEGG: mmu04060	Ccl21c - (Ackr4)
CCL1_CCR8	CCL1_CCR8	Ccl1	Ccr9	KEGG: mmu04060	Ccl1 - (Ccr8)
CCL25_CCR9	CCL25_CCR9	Ccl25	Ackr4	KEGG: mmu04060	Ccl25 - (Ccr9)
CCL25_ACKR4	CCL25_ACKR4	Ccl25	Ccr10	KEGG: mmu04060	Ccl25 - (Ackr4)
CCL28_CCR10	CCL28_CCR10	Ccl28	Ccr10	KEGG: mmu04060	Ccl28 - (Ccr10)
CCL27A_CCR10	CCL27A_CCR10	Ccl27a	Ccr10	KEGG: mmu04060	Ccl27a - (Ccr10)
CCL27B_CCR10	CCL27B_CCR10	Ccl27b	Ackr4	KEGG: mmu04060	Ccl27b - (Ccr10)
CCL1_ACKR4	CCL1_ACKR4	Ccl1	Ackr4	KEGG: mmu04060	Ccl1 - (Ackr4)
CCL8_ACKR4	CCL8_ACKR4	Ccl8	Ackr1	KEGG: mmu04060	Ccl8 - (Ackr4)
CCL1_ACKR1	CCL1_ACKR1	Ccl1	Ackr1	PMID: 26740381	Ccl1 - (Ackr1)
CCL2_ACKR1	CCL2_ACKR1	Ccl2	Ackr2	PMID: 26740381	Ccl2 - (Ackr1)
CCL2_ACKR2	CCL2_ACKR2	Ccl2	Ackr2	PMID: 26740381	Ccl2 - (Ackr2)
CCL3_ACKR2	CCL3_ACKR2	Ccl3	Ackr2	PMID: 26740381	Ccl3 - (Ackr2)
CCL4_ACKR2	CCL4_ACKR2	Ccl4	Ackr1	PMID: 26740381	Ccl4 - (Ackr2)
CCL5_ACKR1	CCL5_ACKR1	Ccl5	Ackr2	PMID: 26740381	Ccl5 - (Ackr1)
CCL5_ACKR2	CCL5_ACKR2	Ccl5	Ackr1	PMID: 26740381	Ccl5 - (Ackr2)
CCL7_ACKR1	CCL7_ACKR1	Ccl7	Ackr1	PMID: 26740381	Ccl7 - (Ackr1)
CCL8_ACKR1	CCL8_ACKR1	Ccl8	Ackr1	PMID: 26740381	Ccl8 - (Ackr1)
CCL11_ACKR1	CCL11_ACKR1	Ccl11	Ackr2	PMID: 26740381	Ccl11 - (Ackr1)
CCL11_ACKR2	CCL11_ACKR2	Ccl11	Ackr2	PMID: 26740381	Ccl11 - (Ackr2)
CCL22_ACKR2	CCL22_ACKR2	Ccl22	Ackr2	PMID: 26740381	Ccl22 - (Ackr2)
CCL24_ACKR2	CCL24_ACKR2	Ccl24	Ackr2	PMID: 26740381	Ccl24 - (Ackr2)
CCL26_ACKR2	CCL26_ACKR2	Ccl26	Ackr1	PMID: 26740381	Ccl26 - (Ackr2)
CCL17_ACKR1	CCL17_ACKR1	Ccl17	Ackr2	PMID: 26740381	Ccl17 - (Ackr1)
CCL17_ACKR2	CCL17_ACKR2	Ccl17	Cxcr1	PMID: 26740381	Ccl17 - (Ackr2)
CXCL1_CXCR1	CXCL1_CXCR1	Cxcl1	Cxcr1	KEGG: mmu04060	Cxcl1 - (Cxcr1)
CXCL5_CXCR1	CXCL5_CXCR1	Cxcl5	Cxcr1	KEGG: mmu04060	Cxcl5 - (Cxcr1)
CXCL2_CXCR1	CXCL2_CXCR1	Cxcl2	Cxcr1	KEGG: mmu04060	Cxcl2 - (Cxcr1)
CXCL3_CXCR1	CXCL3_CXCR1	Cxcl3	Cxcr2	KEGG: mmu04060	Cxcl3 - (Cxcr1)
CXCL1_CXCR2	CXCL1_CXCR2	Cxcl1	Cxcr2	KEGG: mmu04060	Cxcl1 - (Cxcr2)
CXCL5_CXCR2	CXCL5_CXCR2	Cxcl5	Cxcr2	KEGG: mmu04060	Cxcl5 - (Cxcr2)
CXCL2_CXCR2	CXCL2_CXCR2	Cxcl2	Cxcr2	KEGG: mmu04060	Cxcl2 - (Cxcr2)
CXCL3_CXCR2	CXCL3_CXCR2	Cxcl3	Cxcr2	KEGG: mmu04060	Cxcl3 - (Cxcr2)
PPBP_CXCR2	PPBP_CXCR2	Ppbp	Cxcr3	KEGG: mmu04060	Ppbp - (Cxcr2)
CXCL4_CXCR3	CXCL4_CXCR3	Pf4	Cxcr3	KEGG: mmu04060	Pf4 - (Cxcr3)
CXCL9_CXCR3	CXCL9_CXCR3	Cxcl9	Cxcr3	KEGG: mmu04060	Cxcl9 - (Cxcr3)
CXCL10_CXCR3	CXCL10_CXCR3	Cxcl10	Cxcr3	KEGG: mmu04060	Cxcl10 - (Cxcr3)
CXCL11_CXCR3	CXCL11_CXCR3	Cxcl11	Cxcr3	KEGG: mmu04060	Cxcl11 - (Cxcr3)
CXCL13_CXCR3	CXCL13_CXCR3	Cxcl13	Cxcr3	KEGG: mmu04060	Cxcl13 - (Cxcr3)
PF4_CXCR3	PF4_CXCR3	Pf4	Cxcr4	KEGG: mmu04060	Pf4 - (Cxcr3)
CXCL12_CXCR4	CXCL12_CXCR4	Cxcl12	Ackr3	KEGG: mmu04060	Cxcl12 - (Cxcr4)
CXCL12_ACKR3	CXCL12_ACKR3	Cxcl12	Cxcr5	KEGG: mmu04060	Cxcl12 - (Ackr3)
CXCL13_CXCR5	CXCL13_CXCR5	Cxcl13	Cxcr6	KEGG: mmu04060	Cxcl13 - (Cxcr5)
CXCL16_CXCR6	CXCL16_CXCR6	Cxcl16	Ackr1	KEGG: mmu04060	Cxcl16 - (Cxcr6)
CXCL1_ACKR1	CXCL1_ACKR1	Cxcl1	Ackr1	KEGG: mmu04060	Cxcl1 - (Ackr1)
CXCL2_ACKR1	CXCL2_ACKR1	Cxcl2	Ackr1	KEGG: mmu04060	Cxcl2 - (Ackr1)
CXCL3_ACKR1	CXCL3_ACKR1	Cxcl3	Ackr1	KEGG: mmu04060	Cxcl3 - (Ackr1)
CXCL5_ACKR1	CXCL5_ACKR1	Cxcl5	Ackr1	KEGG: mmu04060	Cxcl5 - (Ackr1)
CXCL9_ACKR1	CXCL9_ACKR1	Cxcl9	Ackr1	KEGG: mmu04060	Cxcl9 - (Ackr1)
CXCL10_ACKR1	CXCL10_ACKR1	Cxcl10	Ackr1	KEGG: mmu04060	Cxcl10 - (Ackr1)
CXCL11_ACKR1	CXCL11_ACKR1	Cxcl11	Ackr3	KEGG: mmu04060	Cxcl11 - (Ackr1)
CXCL11_ACKR3	CXCL11_ACKR3	Cxcl11	Ackr1	KEGG: mmu04060	Cxcl11 - (Ackr3)
CXCL13_ACKR1	CXCL13_ACKR1	Cxcl13	Cd74_Cxcr4	KEGG: mmu04060	Cxcl13 - (Ackr1)
MIF_CD74_CXCR4	MIF_CD74_CXCR4	Mif	Cd74_Cd44	PMID: 29637711; PMID: 24760155	Mif - (Cd74+Cxcr4)
MIF_CD74_CD44	MIF_CD74_CD44	Mif	Cd74_Cxcr2	PMID: 29637711; PMID: 26175090	Mif - (Cd74+Cd44)
MIF_CD74_CXCR2	MIF_CD74_CXCR2	Mif	Ackr3	PMID: 29637711; PMID: 26175090	Mif - (Cd74+Cxcr2)
MIF_ACKR3	MIF_ACKR3	Mif	Cx3cr1	PMID: 26175090	Mif - (Ackr3)
CX3CL1_CX3CR1	CX3CL1_CX3CR1	Cx3cl1	Xcr1	KEGG: mmu04060	Cx3cl1 - (Cx3cr1)
XCL1_XCR1	XCL1_XCR1	Xcl1	Il2ra_Il2rb	KEGG: mmu04060	Xcl1 - (Xcr1)
IL2_IL2RA_IL2RB	IL2_IL2RA_IL2RB	Il2	Il2rb_Il2rg	KEGG: mmu04060	Il2 - (Il2ra+Il2rb)
IL2_IL2RB_IL2RG	IL2_IL2RB_IL2RG	Il2	Il4r_Il2rg	KEGG: mmu04060	Il2 - (Il2rb+Il2rg)
IL4_IL4R_IL2RG	IL4_IL4R_IL2RG	Il4	Il7r_Il2rg	KEGG: mmu04060	Il4 - (Il4r+Il2rg)
IL7_IL7R_IL2RG	IL7_IL7R_IL2RG	Il7	Il9r_Il2rg	KEGG: mmu04060	Il7 - (Il7r+Il2rg)
IL9_IL9R_IL2RG	IL9_IL9R_IL2RG	Il9	Il15ra_Il2rb	KEGG: mmu04060	Il9 - (Il9r+Il2rg)
IL15_IL15RA_IL2RB	IL15_IL15RA_IL2RB	Il15	Il21r_Il2rg	KEGG: mmu04060	Il15 - (Il15ra+Il2rb)
IL21_IL21R_IL2RG	IL21_IL21R_IL2RG	Il21	Il7r_Crlf2	KEGG: mmu04060	Il21 - (Il21r+Il2rg)
TSLP_IL7R_CRLF2	TSLP_IL7R_CRLF2	Tslp	Il3ra_Csf2rb	KEGG: mmu04060	Tslp - (Il7r+Crlf2)
IL3_IL3RA_CSF2RB	IL3_IL3RA_CSF2RB	Il3	Il5ra_Csf2rb	KEGG: mmu04060	Il3 - (Il3ra+Csf2rb)
IL5_IL5RA_CSF2RB	IL5_IL5RA_CSF2RB	Il5	Csf2ra_Csf2rb	KEGG: mmu04060	Il5 - (Il5ra+Csf2rb)
CSF2_CSF2RA_CSF2RB	CSF2_CSF2RA_CSF2RB	Csf2	Il4ra	KEGG: mmu04060	Csf2 - (Csf2ra+Csf2rb)
IL4_IL4R	IL4_IL4R	Il4	Il4r_Il13ra1	KEGG: mmu04060	Il4 - (Il4ra)
IL4_IL4R_IL13RA1	IL4_IL4R_IL13RA1	Il4	Il4r_Il13ra2	KEGG: mmu04060	Il4 - (Il4r+Il13ra1)
IL4_IL4R_IL13RA2	IL4_IL4R_IL13RA2	Il4	Il4r_Il13ra1	KEGG: mmu04060	Il4 - (Il4r+Il13ra2)
IL13_IL4R_IL13RA1	IL13_IL4R_IL13RA1	Il13	Il4r_Il13ra2	KEGG: mmu04060	Il13 - (Il4r+Il13ra1)
IL13_IL4R_IL13RA2	IL13_IL4R_IL13RA2	Il13	Il13ra1	KEGG: mmu04060	Il13 - (Il4r+Il13ra2)
IL13_IL13RA1	IL13_IL13RA1	Il13	Il13ra2	KEGG: mmu04060	Il13 - (Il13ra1)
IL13_IL13RA2	IL13_IL13RA2	Il13	Il6r_Il6st	KEGG: mmu04060	Il13 - (Il13ra2)
IL6_IL6R_IL6ST	IL6_IL6R_IL6ST	Il6	IL11R complex 1	KEGG: mmu04060	Il6 - (Il6r+Il6st)
IL11_IL11RA1_IL6ST	IL11_IL11RA1_IL6ST	Il11	IL11R complex 2	KEGG: mmu04060	Il11 - (IL11R complex 1)
IL11_IL11RA2_IL6ST	IL11_IL11RA2_IL6ST	Il11	Il12rb1_Il12rb2	KEGG: mmu04060	Il11 - (IL11R complex 2)
IL12B_IL12RB1_IL12RB2	IL12B_IL12RB1_IL12RB2	IL12AB	Il23r_Il12rb1	PMID: 26918147	Il12b - (Il12rb1+Il12rb2)
IL23A_IL23R_IL12RB1	IL23A_IL23R_IL12RB1	IL23 complex	Il27ra_Il6st	PMID: 11114383	Il23a - (Il23r+Il12rb1)
EBI3_IL27RA_IL6ST	EBI3_IL27RA_IL6ST	IL27 complex	Il31ra_Osmr	PMID: 25861977	Ebi3 - (Il27ra+Il6st)
IL31_IL31RA_OSMR	IL31_IL31RA_OSMR	Il31	Cntfr_Lifr	KEGG: mmu04060	Il31 - (Il31ra+Osmr)
CNTF_CNTFR_LIFR	CNTF_CNTFR_LIFR	Cntf	Cntfr_Lifr	KEGG: mmu04060	Cntf - (Cntfr+Lifr)
CLCF1_CNTFR_LIFR	CLCF1_CNTFR_LIFR	Clcf1	Lifr_Il6st	KEGG: mmu04060	Clcf1 - (Cntfr+Lifr)
CTF1_LIFR_IL6ST	CTF1_LIFR_IL6ST	Ctf1	Lifr_Il6st	KEGG: mmu04060	Ctf1 - (Lifr+Il6st)
LIF_LIFR_IL6ST	LIF_LIFR_IL6ST	Lif	Lifr_Il6st	KEGG: mmu04060	Lif - (Lifr+Il6st)
OSM_LIFR_IL6ST	OSM_LIFR_IL6ST	Osm	Osmr_Il6st	KEGG: mmu04060	Osm - (Lifr+Il6st)
OSM_OSMR_IL6ST	OSM_OSMR_IL6ST	Osm	Il10ra_Il10rb	KEGG: mmu04060	Osm - (Osmr+Il6st)
IL10_IL10RA_IL10RB	IL10_IL10RA_IL10RB	Il10	Il20ra_Il20rb	KEGG: mmu04060	Il10 - (Il10ra+Il10rb)
IL19_IL20RA_IL20RB	IL19_IL20RA_IL20RB	Il19	Il20ra_Il20rb	KEGG: mmu04060	Il19 - (Il20ra+Il20rb)
IL20_IL20RA_IL20RB	IL20_IL20RA_IL20RB	Il20	Il20ra_Il20rb	KEGG: mmu04060	Il20 - (Il20ra+Il20rb)
IL24_IL20RA_IL20RB	IL24_IL20RA_IL20RB	Il24	Il22ra1_Il20rb	KEGG: mmu04060	Il24 - (Il20ra+Il20rb)
IL20_IL22RA1_IL20RB	IL20_IL22RA1_IL20RB	Il20	Il22ra1_Il20rb	KEGG: mmu04060	Il20 - (Il22ra1+Il20rb)
IL24_IL22RA1_IL20RB	IL24_IL22RA1_IL20RB	Il24	Il22ra1_Il10rb	KEGG: mmu04060	Il24 - (Il22ra1+Il20rb)
IL22_IL22RA1_IL10RB	IL22_IL22RA1_IL10RB	Il22	Il1r1_Il1rap	KEGG: mmu04060	Il22 - (Il22ra1+Il10rb)
IL1A_IL1R1_IL1RAP	IL1A_IL1R1_IL1RAP	Il1a	Il1r1_Il1rap	KEGG: mmu04060	Il1a - (Il1r1+Il1rap)
IL1B_IL1R1_IL1RAP	IL1B_IL1R1_IL1RAP	Il1b	Il1r2	KEGG: mmu04060	Il1b - (Il1r1+Il1rap)
IL1A_IL1R2	IL1A_IL1R2	Il1a	Il1r2	KEGG: mmu04060	Il1a - (Il1r2)
IL1B_IL1R2	IL1B_IL1R2	Il1b	Il1rl2_Il1rap	KEGG: mmu04060	Il1b - (Il1r2)
IL1F5_IL1RL2_IL1RAP	IL1F5_IL1RL2_IL1RAP	Il1f5	Il1rl2_Il1rap	KEGG: mmu04060	Il1f5 - (Il1rl2+Il1rap)
IL1F6_IL1RL2_IL1RAP	IL1F6_IL1RL2_IL1RAP	Il1f6	Il1rl2_Il1rap	KEGG: mmu04060	Il1f6 - (Il1rl2+Il1rap)
IL1F8_IL1RL2_IL1RAP	IL1F8_IL1RL2_IL1RAP	Il1f8	Il1rl2_Il1rap	KEGG: mmu04060	Il1f8 - (Il1rl2+Il1rap)
IL1F9_IL1RL2_IL1RAP	IL1F9_IL1RL2_IL1RAP	Il1f9	Il1rl2_Il1rap	KEGG: mmu04060	Il1f9 - (Il1rl2+Il1rap)
IL1F10_IL1RL2_IL1RAP	IL1F10_IL1RL2_IL1RAP	Il1f10	Il18r1_Il18rap	KEGG: mmu04060	Il1f10 - (Il1rl2+Il1rap)
IL18_IL18R1_IL18RAP	IL18_IL18R1_IL18RAP	Il18	Il1rl1_Il1rap	KEGG: mmu04060	Il18 - (Il18r1+Il18rap)
IL33_IL1RL1_IL1RAP	IL33_IL1RL1_IL1RAP	Il33	Il17ra_Il17rc	KEGG: mmu04060	Il33 - (Il1rl1+Il1rap)
IL17A_IL17RA_IL17RC	IL17A_IL17RA_IL17RC	Il17a	Il17ra_Il17rc	KEGG: mmu04060	Il17a - (Il17ra+Il17rc)
IL17F_IL17RA_IL17RC	IL17F_IL17RA_IL17RC	Il17f	Il17ra_Il17rc	KEGG: mmu04060	Il17f - (Il17ra+Il17rc)
IL17AF_IL17RA_IL17RC	IL17AF_IL17RA_IL17RC	IL17AF	Il17rb	PMID: 24813051	Il17af - (Il17ra+Il17rc)
IL17B_IL17RB	IL17B_IL17RB	Il17b	Il17ra_Il17re	KEGG: mmu04060	Il17b - (Il17rb)
IL17C_IL17RA_IL17RE	IL17C_IL17RA_IL17RE	Il17c	Il17ra_Il17rb	KEGG: mmu04060	Il17c - (Il17ra+Il17re)
IL25_IL17RA_IL17RB	IL25_IL17RA_IL17RB	Il25	Csf1r	KEGG: mmu04060	Il25 - (Il17ra+Il17rb)
IL34_CSF1R	IL34_CSF1R	Il34	Csf1r	KEGG: mmu04060	Il34 - (Csf1r)
CSF1_CSF1R	CSF1_CSF1R	Csf1	Cd4	KEGG: mmu04060	Csf1 - (Csf1r)
IL16_CD4	IL16_CD4	Il16	Epor	KEGG: mmu04060	Il16 - (Cd4)
EPO_EPOR	EPO_EPOR	Epo	Ghr	KEGG: mmu04060	Epo - (Epor)
GH1_GHR	GH1_GHR	Gh	Prlr	KEGG: mmu04060	Gh - (Ghr)
PRL_PRLR	PRL_PRLR	Prl	Mpl	KEGG: mmu04060; PMID: 23192981	Prl - (Prlr)
THPO_MPL	THPO_MPL	Thpo	Csf3r	KEGG: mmu04060	Thpo - (Mpl)
CSF3_CSF3R	CSF3_CSF3R	Csf3	Ifnar1_Ifnar2	KEGG: mmu04060	Csf3 - (Csf3r)
IFNA_IFNAR1_IFNAR2	IFNA_IFNAR1_IFNAR2	Ifna	Ifnar1_Ifnar2	KEGG: mmu04060	Ifna - (Ifnar1+Ifnar2)
IFNB1_IFNAR1_IFNAR2	IFNB1_IFNAR1_IFNAR2	Ifnb1	Ifnar1_Ifnar2	KEGG: mmu04060	Ifnb1 - (Ifnar1+Ifnar2)
IFNK_IFNAR1_IFNAR2	IFNK_IFNAR1_IFNAR2	Ifnk	Ifnar1_Ifnar2	KEGG: mmu04060	Ifnk - (Ifnar1+Ifnar2)
IFNE_IFNAR1_IFNAR2	IFNE_IFNAR1_IFNAR2	Ifne	Ifnar1_Ifnar2	KEGG: mmu04060	Ifne - (Ifnar1+Ifnar2)
IFNA11_IFNAR1_IFNAR2	IFNA11_IFNAR1_IFNAR2	Ifna11	Ifnar1_Ifnar2	KEGG: mmu04060	Ifna11 - (Ifnar1+Ifnar2)
IFNA1_IFNAR1_IFNAR2	IFNA1_IFNAR1_IFNAR2	Ifna1	Ifnar1_Ifnar2	KEGG: mmu04060	Ifna1 - (Ifnar1+Ifnar2)
IFNA2_IFNAR1_IFNAR2	IFNA2_IFNAR1_IFNAR2	Ifna2	Ifnar1_Ifnar2	KEGG: mmu04060	Ifna2 - (Ifnar1+Ifnar2)
IFNA4_IFNAR1_IFNAR2	IFNA4_IFNAR1_IFNAR2	Ifna4	Ifnar1_Ifnar2	KEGG: mmu04060	Ifna4 - (Ifnar1+Ifnar2)
IFNA5_IFNAR1_IFNAR2	IFNA5_IFNAR1_IFNAR2	Ifna5	Ifnar1_Ifnar2	KEGG: mmu04060	Ifna5 - (Ifnar1+Ifnar2)
IFNA6_IFNAR1_IFNAR2	IFNA6_IFNAR1_IFNAR2	Ifna6	Ifnar1_Ifnar2	KEGG: mmu04060	Ifna6 - (Ifnar1+Ifnar2)
IFNA7_IFNAR1_IFNAR2	IFNA7_IFNAR1_IFNAR2	Ifna7	Ifnar1_Ifnar2	KEGG: mmu04060	Ifna7 - (Ifnar1+Ifnar2)
IFNA9_IFNAR1_IFNAR2	IFNA9_IFNAR1_IFNAR2	Ifna9	Ifnar1_Ifnar2	KEGG: mmu04060	Ifna9 - (Ifnar1+Ifnar2)
IFNAB_IFNAR1_IFNAR2	IFNAB_IFNAR1_IFNAR2	Ifnab	Ifnar1_Ifnar2	KEGG: mmu04060	Ifnab - (Ifnar1+Ifnar2)
IFNA12_IFNAR1_IFNAR2	IFNA12_IFNAR1_IFNAR2	Ifna12	Ifnar1_Ifnar2	KEGG: mmu04060	Ifna12 - (Ifnar1+Ifnar2)
IFNA13_IFNAR1_IFNAR2	IFNA13_IFNAR1_IFNAR2	Ifna13	Ifnar1_Ifnar2	KEGG: mmu04060	Ifna13 - (Ifnar1+Ifnar2)
IFNA14_IFNAR1_IFNAR2	IFNA14_IFNAR1_IFNAR2	Ifna14	Ifnar1_Ifnar2	KEGG: mmu04060	Ifna14 - (Ifnar1+Ifnar2)
IFNA15_IFNAR1_IFNAR2	IFNA15_IFNAR1_IFNAR2	Ifna15	Ifngr1_Ifngr2	KEGG: mmu04060	Ifna15 - (Ifnar1+Ifnar2)
IFNG_IFNGR1_IFNGR2	IFNG_IFNGR1_IFNGR2	Ifng	Ifnlr1_Il10rb	KEGG: mmu04060	Ifng - (Ifngr1+Ifngr2)
IFNL2_IFNLR1_IL10RB	IFNL2_IFNLR1_IL10RB	Ifnl2	Ifnlr1_Il10rb	PMID: 28293236	Ifnl2 - (Ifnlr1+Il10rb)
IFNL3_IFNLR1_IL10RB	IFNL3_IFNLR1_IL10RB	Ifnl3	Tnfrsf1a	PMID: 28293236	Ifnl3 - (Ifnlr1+Il10rb)
TNF_TNFRSF1A	TNF_TNFRSF1A	Tnf	Tnfrsf1b	KEGG: mmu04060	Tnf - (Tnfrsf1a)
TNF_TNFRSF1B	TNF_TNFRSF1B	Tnf	Tnfrsf1a	KEGG: mmu04060	Tnf - (Tnfrsf1b)
LTA_TNFRSF1A	LTA_TNFRSF1A	Lta	Tnfrsf1b	KEGG: mmu04060	Lta - (Tnfrsf1a)
LTA_TNFRSF1B	LTA_TNFRSF1B	Lta	Tnfrsf14	KEGG: mmu04060	Lta - (Tnfrsf1b)
LTA_TNFRSF14	LTA_TNFRSF14	Lta	Ltbr	KEGG: mmu04060	Lta - (Tnfrsf14)
LTA_LTB_LTBR	LTA_LTB_LTBR	LTa1b2	Ltbr	PMID: 24248355	LTa1b2 - (Ltbr)
TNFSF14_LTBR	TNFSF14_LTBR	Tnfsf14	Tnfrsf14	KEGG: mmu04060	Tnfsf14 - (Ltbr)
TNFSF14_TNFRSF14	TNFSF14_TNFRSF14	Tnfsf14	Fas	KEGG: mmu04060	Tnfsf14 - (Tnfrsf14)
FASL_FAS	FASL_FAS	Fasl	Tnfrsf25	KEGG: mmu04060	Fasl - (Fas)
TNFSF15_TNFRSF25	TNFSF15_TNFRSF25	Tnfsf15	Tnfrsf10b	KEGG: mmu04060	Tnfsf15 - (Tnfrsf25)
TNFSF10_TNFRSF10B	TNFSF10_TNFRSF10B	Tnfsf10	Edar	KEGG: mmu04060	Tnfsf10 - (Tnfrsf10b)
EDA_EDAR	EDA_EDAR	Eda	Eda2r	KEGG: mmu04060	Eda - (Edar)
EDA_EDA2R	EDA_EDA2R	Eda	Ngfr	KEGG: mmu04060	Eda - (Eda2r)
NGF_NGFR	NGF_NGFR	Ngf	Ngfr	KEGG: mmu04060	Ngf - (Ngfr)
KLK1B4_NGFR	KLK1B4_NGFR	Klk1b4	Tnfrsf11a	KEGG: mmu04060	Klk1b4 - (Ngfr)
TNFSF11_TNFRSF11A	TNFSF11_TNFRSF11A	Tnfsf11	Tnfrsf11b	KEGG: mmu04060	Tnfsf11 - (Tnfrsf11a)
TNFSF11_TNFRSF11B	TNFSF11_TNFRSF11B	Tnfsf11	Tnfrsf12a	KEGG: mmu04060	Tnfsf11 - (Tnfrsf11b)
TNFSF12_TNFRSF12A	TNFSF12_TNFRSF12A	Tnfsf12	Cd27	KEGG: mmu04060	Tnfsf12 - (Tnfrsf12a)
CD70_CD27	CD70_CD27	Cd70	Tnfrsf8	KEGG: mmu04060	Cd70 - (Cd27)
TNFSF8_TNFRSF8	TNFSF8_TNFRSF8	Tnfsf8	Tnfrsf9	KEGG: mmu04060	Tnfsf8 - (Tnfrsf8)
TNFSF9_TNFRSF9	TNFSF9_TNFRSF9	Tnfsf9	Tnfrsf4	KEGG: mmu04060	Tnfsf9 - (Tnfrsf9)
TNFSF4_TNFRSF4	TNFSF4_TNFRSF4	Tnfsf4	Tnfrsf18	KEGG: mmu04060	Tnfsf4 - (Tnfrsf4)
TNFSF18_TNFRSF18	TNFSF18_TNFRSF18	Tnfsf18	Tnfrsf17	KEGG: mmu04060	Tnfsf18 - (Tnfrsf18)
TNFSF13_TNFRSF17	TNFSF13_TNFRSF17	Tnfsf13	Tnfrsf13b	KEGG: mmu04060	Tnfsf13 - (Tnfrsf17)
TNFSF13_TNFRSF13B	TNFSF13_TNFRSF13B	Tnfsf13	Tnfrsf17	KEGG: mmu04060	Tnfsf13 - (Tnfrsf13b)
TNFSF13B_TNFRSF17	TNFSF13B_TNFRSF17	Tnfsf13b	Tnfrsf13b	KEGG: mmu04060	Tnfsf13b - (Tnfrsf17)
TNFSF13B_TNFRSF13B	TNFSF13B_TNFRSF13B	Tnfsf13b	Tnfrsf13c	KEGG: mmu04060	Tnfsf13b - (Tnfrsf13b)
TNFSF13B_TNFRSF13C	TNFSF13B_TNFRSF13C	Tnfsf13b	Itga2b_Itgb3	KEGG: mmu04060	Tnfsf13b - (Tnfrsf13c)
CD40LG_ITGA2B_ITGB3	CD40LG_ITGA2B_ITGB3	Cd40lg	Itga5_Itgb1	PMID: 28676852	Cd40lg - (Itga2b+Itgb3)
CD40LG_ITGA5_ITGB1	CD40LG_ITGA5_ITGB1	Cd40lg	Itgam_Itgb2	PMID: 28676852	Cd40lg - (Itga5+Itgb1)
CD40LG_ITGAM_ITGB2	CD40LG_ITGAM_ITGB2	Cd40lg	Itgav_Itgb3	PMID: 28676852	Cd40lg - (Itgam+Itgb2)
SPP1_ITGAV_ITGB3	SPP1_ITGAV_ITGB3	Spp1	Itgav_Itgb5	PMID: 21907263	Spp1 - (Itgav+Itgb3)
SPP1_ITGAV_ITGB1	SPP1_ITGAV_ITGB1	Spp1	Itgav_Itgb6	PMID: 21907263	Spp1 - (Itgav+Itgb1)
SPP1_ITGAV_ITGB5	SPP1_ITGAV_ITGB5	Spp1	Itga4_Itgb1	PMID: 21907263	Spp1 - (Itgav+Itgb5)
SPP1_ITGAV_ITGB6	SPP1_ITGAV_ITGB6	Spp1	Itga9_Itgb1	PMID: 21907263	Spp1 - (Itgav+Itgb6)
SPP1_ITGA4_ITGB1	SPP1_ITGA4_ITGB1	Spp1	Itga8_Itgb1	PMID: 21907263	Spp1 - (Itga4+Itgb1)
SPP1_ITGA9_ITGB1	SPP1_ITGA9_ITGB1	Spp1	Itga5_Itgb1	PMID: 21907263	Spp1 - (Itga9+Itgb1)
SPP1_ITGA8_ITGB1	SPP1_ITGA8_ITGB1	Spp1	Adipor1	PMID: 21907263	Spp1 - (Itga8+Itgb1)
SPP1_ITGA5_ITGB1	SPP1_ITGA5_ITGB1	Spp1	Adipor2	PMID: 21907263	Spp1 - (Itga5+Itgb1)
ADIPOQ_ADIPOR1	ADIPOQ_ADIPOR1	Adipoq	Tlr4	PMID: 21284979	Adipoq - (Adipor1)
ADIPOQ_ADIPOR2	ADIPOQ_ADIPOR2	Adipoq	Cap1	PMID: 21284979	Adipoq - (Adipor2)
RETN_TLR4	RETN_TLR4	Retn	Insr	PMID: 30809105	Retn - (Tlr4)
RETN_CAP1	RETN_CAP1	Retn	Itga5_Itgb1	PMID: 30809105	Retn - (Cap1)
NAMPT_INSR	NAMPT_INSR	Nampt	Itga1_Itgb1	PMID: 28490838	Nampt - (Insr)
NAMPT_ITGA5_ITGB1	NAMPT_ITGA5_ITGB1	Nampt	Itga5_Itgb1	PMID: 28490838	Nampt - (Itga5+Itgb1)
ANGPTL1_ITGA1_ITGB1	ANGPTL1_ITGA1_ITGB1	Angptl1	Tlr4	PMID: 24478758	Angptl1 - (Itga1+Itgb1)
ANGPTL2_ITGA5_ITGB1	ANGPTL2_ITGA5_ITGB1	Angptl2	Pirb	PMID: 24478758	Angptl2 - (Itga5+Itgb1)
ANGPTL2_TLR4	ANGPTL2_TLR4	Angptl2	Pirb	PMID: 24478758	Angptl2 - (Tlr4)
ANGPTL2_PIRB	ANGPTL2_PIRB	Angptl2	Pirb	PMID: 24478758	Angptl2 - (Pirb)
ANGPTL1_PIRB	ANGPTL1_PIRB	Angptl1	Itga5_Itgb1	PMID: 24478758	Angptl1 - (Pirb)
ANGPTL7_PIRB	ANGPTL7_PIRB	Angptl7	Itgav_Itgb3	PMID: 24478758	Angptl7 - (Pirb)
ANGPTL4_ITGA5_ITGB1	ANGPTL4_ITGA5_ITGB1	Angptl4	Cdh5	PMID: 30049845	Angptl4 - (Itga5+Itgb1)
ANGPTL4_ITGAV_ITGB3	ANGPTL4_ITGAV_ITGB3	Angptl4	Cdh11	PMID: 30049845	Angptl4 - (Itgav+Itgb3)
ANGPTL4_CDH5	ANGPTL4_CDH5	Angptl4	Sdc1	PMID: 30049845	Angptl4 - (Cdh5)
ANGPTL4_CDH11	ANGPTL4_CDH11	Angptl4	Sdc2	PMID: 30049845	Angptl4 - (Cdh11)
ANGPTL4_SDC1	ANGPTL4_SDC1	Angptl4	Sdc3	PMID: 29017031	Angptl4 - (Sdc1)
ANGPTL4_SDC2	ANGPTL4_SDC2	Angptl4	Sdc4	PMID: 29017031	Angptl4 - (Sdc2)
ANGPTL4_SDC3	ANGPTL4_SDC3	Angptl4	Itgav_Itgb3	PMID: 29017031	Angptl4 - (Sdc3)
ANGPTL4_SDC4	ANGPTL4_SDC4	Angptl4	Tek	PMID: 29017031	Angptl4 - (Sdc4)
ANGPTL3_ITGAV_ITGB3	ANGPTL3_ITGAV_ITGB3	Angptl3	Tek	PMID: 11877390	Angptl3 - (Itgav+Itgb3)
ANGPT1_TEK	ANGPT1_TEK	Angpt1	Itga5_Itgb1	PMID: 20651738	Angpt1 - (Tek)
ANGPT2_TEK	ANGPT2_TEK	Angpt2	Sdc1	PMID: 20651738	Angpt2 - (Tek)
ANGPT2_ITGA5_ITGB1	ANGPT2_ITGA5_ITGB1	Angpt2	Sdc2	PMID: 20651738; PMID: 25635707	Angpt2 - (Itga5+Itgb1)
MDK_SDC1	MDK_SDC1	Mdk	Sdc4	PMID: 28356350	Mdk - (Sdc1)
MDK_SDC2	MDK_SDC2	Mdk	Ptprz1	PMID: 28356350	Mdk - (Sdc2)
MDK_SDC4	MDK_SDC4	Mdk	Itga4_Itgb1	PMID: 28356350	Mdk - (Sdc4)
MDK_PTPRZ1	MDK_PTPRZ1	Mdk	Itga6_Itgb1	PMID: 28356350	Mdk - (Ptprz1)
MDK_ITGA4_ITGB1	MDK_ITGA4_ITGB1	Mdk	Lrp1	PMID: 28356350	Mdk - (Itga4+Itgb1)
MDK_ITGA6_ITGB1	MDK_ITGA6_ITGB1	Mdk	Ncl	PMID: 28356350	Mdk - (Itga6+Itgb1)
MDK_LRP1	MDK_LRP1	Mdk	Alk	PMID: 28356350	Mdk - (Lrp1)
MDK_NCL	MDK_NCL	Mdk	Ptprz1	PMID: 28356350	Mdk - (Ncl)
MDK_ALK	MDK_ALK	Mdk	Sdc1	PMID: 19459784	Mdk - (Alk)
PTN_PTPRZ1	PTN_PTPRZ1	Ptn	Sdc2	PMID: 28356350; PMID: 25620911	Ptn - (Ptprz1)
PTN_SDC1	PTN_SDC1	Ptn	Sdc3	PMID: 28356350; PMID: 25620911	Ptn - (Sdc1)
PTN_SDC2	PTN_SDC2	Ptn	Sdc4	PMID: 28356350; PMID: 25620911	Ptn - (Sdc2)
PTN_SDC3	PTN_SDC3	Ptn	Itgav_Itgb3	PMID: 28356350; PMID: 25620911	Ptn - (Sdc3)
PTN_SDC4	PTN_SDC4	Ptn	Ncl	PMID: 28356350; PMID: 25620911	Ptn - (Sdc4)
PTN_ITGAV_ITGB3	PTN_ITGAV_ITGB3	Ptn	Alk	PMID: 28356350; PMID: 25620911	Ptn - (Itgav+Itgb3)
PTN_NCL	PTN_NCL	Ptn	Itgav_Itgb3	PMID: 28356350; PMID: 25620911	Ptn - (Ncl)
PTN_ALK	PTN_ALK	Ptn	Itgav_Itgb5	PMID: 28356350; PMID: 25620911	Ptn - (Alk)
POSTN_ITGAV_ITGB3	POSTN_ITGAV_ITGB3	Postn	Agtr1a	PMID: 26721738	Postn - (Itgav+Itgb3)
POSTN_ITGAV_ITGB5	POSTN_ITGAV_ITGB5	Postn	Agtr1b	PMID: 26721738	Postn - (Itgav+Itgb5)
AGT_AGTR1A	AGT_AGTR1A	Agt	Grpr	KEGG: mmu04080	Agt - (Agtr1a)
AGT_AGTR1B	AGT_AGTR1B	Agt	Nmbr	KEGG: mmu04080	Agt - (Agtr1b)
GRP_GRPR	GRP_GRPR	Grp	Bdkrb1	KEGG: mmu04080	Grp - (Grpr)
NMB_NMBR	NMB_NMBR	Nmb	Bdkrb2	KEGG: mmu04080	Nmb - (Nmbr)
KNG1_BDKRB1	KNG1_BDKRB1	Kng1	Bdkrb1	KEGG: mmu04080	Kng1 - (Bdkrb1)
KNG1_BDKRB2	KNG1_BDKRB2	Kng1	Bdkrb2	KEGG: mmu04080	Kng1 - (Bdkrb2)
KNG2_BDKRB1	KNG2_BDKRB1	Kng2	C3ar1	KEGG: mmu04080	Kng2 - (Bdkrb1)
KNG2_BDKRB2	KNG2_BDKRB2	Kng2	Cr2	KEGG: mmu04080	Kng2 - (Bdkrb2)
C3_C3AR1	C3_C3AR1	C3	Itgam_Itgb2	KEGG: mmu04080	C3 - (C3ar1)
C3_CR2	C3_CR2	C3	Itgax_Itgb2	PMID: 16234578	C3 - (Cr2)
C3_ITGAM_ITGB2	C3_ITGAM_ITGB2	C3	C3ar1	PMID: 16234578	C3 - (Itgam+Itgb2)
C3_ITGAX_ITGB2	C3_ITGAX_ITGB2	C3	Cr2	PMID: 16234578	C3 - (Itgax+Itgb2)
C4A_C3AR1	C4A_C3AR1	C4a	C5ar1	PMID: 16234578	C4a - (C3ar1)
C4B_CR2	C4B_CR2	C4b	Cckar	PMID: 16234578	C4b - (Cr2)
HC_C5AR1	HC_C5AR1	Hc	Cckbr	KEGG: mmu04080	Hc - (C5ar1)
CCK_CCKAR	CCK_CCKAR	Cck	Ednra	KEGG: mmu04080	Cck - (Cckar)
CCK_CCKBR	CCK_CCKBR	Cck	Ednra	KEGG: mmu04080	Cck - (Cckbr)
EDN1_EDNRA	EDN1_EDNRA	Edn1	Ednra	KEGG: mmu04080	Edn1 - (Ednra)
EDN2_EDNRA	EDN2_EDNRA	Edn2	Ednrb	KEGG: mmu04080	Edn2 - (Ednra)
EDN3_EDNRA	EDN3_EDNRA	Edn3	Ednrb	KEGG: mmu04080	Edn3 - (Ednra)
EDN1_EDNRB	EDN1_EDNRB	Edn1	Ednrb	KEGG: mmu04080	Edn1 - (Ednrb)
EDN2_EDNRB	EDN2_EDNRB	Edn2	Galr1	KEGG: mmu04080	Edn2 - (Ednrb)
EDN3_EDNRB	EDN3_EDNRB	Edn3	Galr2	KEGG: mmu04080	Edn3 - (Ednrb)
GAL_GALR1	GAL_GALR1	Gal	Galr3	KEGG: mmu04080	Gal - (Galr1)
GAL_GALR2	GAL_GALR2	Gal	Galr1	KEGG: mmu04080	Gal - (Galr2)
GAL_GALR3	GAL_GALR3	Gal	Galr2	KEGG: mmu04080	Gal - (Galr3)
GALP_GALR1	GALP_GALR1	Galp	Ghsr	PMID: 23233848	Galp - (Galr1)
GALP_GALR2	GALP_GALR2	Galp	Kiss1r	PMID: 23233848	Galp - (Galr2)
GHRL_GHSR	GHRL_GHSR	Ghrl	Mc1r	KEGG: mmu04080; PMID: 29233536	Ghrl - (Ghsr)
KISS1_KISS1R	KISS1_KISS1R	Kiss1	Mc2r	KEGG: mmu04080	Kiss1 - (Kiss1r)
POMC_MC1R	POMC_MC1R	Pomc	Mc3r	KEGG: mmu04080	Pomc - (Mc1r)
POMC_MC2R	POMC_MC2R	Pomc	Mc4r	KEGG: mmu04080	Pomc - (Mc2r)
POMC_MC3R	POMC_MC3R	Pomc	Mc5r	KEGG: mmu04080; PMID: 11024027	Pomc - (Mc3r)
POMC_MC4R	POMC_MC4R	Pomc	Nmur1	KEGG: mmu04080; PMID: 11024027	Pomc - (Mc4r)
POMC_MC5R	POMC_MC5R	Pomc	Nmur2	KEGG: mmu04080	Pomc - (Mc5r)
NMU_NMUR1	NMU_NMUR1	Nmu	Nmur1	KEGG: mmu04080	Nmu - (Nmur1)
NMU_NMUR2	NMU_NMUR2	Nmu	Nmur2	KEGG: mmu04080	Nmu - (Nmur2)
NMS_NMUR1	NMS_NMUR1	Nms	Npffr1	PMID: 29288685	Nms - (Nmur1)
NMS_NMUR2	NMS_NMUR2	Nms	Npffr2	PMID: 29288685	Nms - (Nmur2)
NPFF_NPFFR1	NPFF_NPFFR1	Npff	Npy1r	KEGG: mmu04080	Npff - (Npffr1)
NPFF_NPFFR2	NPFF_NPFFR2	Npff	Npy2r	KEGG: mmu04080	Npff - (Npffr2)
NPY_NPY1R	NPY_NPY1R	Npy	Npy4r	KEGG: mmu04080	Npy - (Npy1r)
NPY_NPY2R	NPY_NPY2R	Npy	Npy5r	KEGG: mmu04080	Npy - (Npy2r)
NPY_NPY4R	NPY_NPY4R	Npy	Npy6r	KEGG: mmu04080	Npy - (Npy4r)
NPY_NPY5R	NPY_NPY5R	Npy	Gpr83	KEGG: mmu04080	Npy - (Npy5r)
NPY_NPY6R	NPY_NPY6R	Npy	Pgr15l	KEGG: mmu04080	Npy - (Npy6r)
NPY_GPR83	NPY_GPR83	Npy	Npy1r	KEGG: mmu04080	Npy - (Gpr83)
NPY_PGR15L	NPY_PGR15L	Npy	Npy2r	KEGG: mmu04080	Npy - (Pgr15l)
PPY_NPY1R	PPY_NPY1R	Ppy	Npy4r	KEGG: mmu04080	Ppy - (Npy1r)
PPY_NPY2R	PPY_NPY2R	Ppy	Npy5r	KEGG: mmu04080	Ppy - (Npy2r)
PPY_NPY4R	PPY_NPY4R	Ppy	Npy6r	KEGG: mmu04080	Ppy - (Npy4r)
PPY_NPY5R	PPY_NPY5R	Ppy	Gpr83	KEGG: mmu04080	Ppy - (Npy5r)
PPY_NPY6R	PPY_NPY6R	Ppy	Pgr15l	KEGG: mmu04080	Ppy - (Npy6r)
PPY_GPR83	PPY_GPR83	Ppy	Npy1r	KEGG: mmu04080	Ppy - (Gpr83)
PPY_PGR15L	PPY_PGR15L	Ppy	Npy2r	KEGG: mmu04080	Ppy - (Pgr15l)
PYY_NPY1R	PYY_NPY1R	Pyy	Npy4r	KEGG: mmu04080	Pyy - (Npy1r)
PYY_NPY2R	PYY_NPY2R	Pyy	Npy5r	KEGG: mmu04080	Pyy - (Npy2r)
PYY_NPY4R	PYY_NPY4R	Pyy	Npy6r	KEGG: mmu04080	Pyy - (Npy4r)
PYY_NPY5R	PYY_NPY5R	Pyy	Gpr83	KEGG: mmu04080	Pyy - (Npy5r)
PYY_NPY6R	PYY_NPY6R	Pyy	Pgr15l	KEGG: mmu04080	Pyy - (Npy6r)
PYY_GPR83	PYY_GPR83	Pyy	Npbwr1	KEGG: mmu04080	Pyy - (Gpr83)
PYY_PGR15L	PYY_PGR15L	Pyy	Npbwr1	KEGG: mmu04080	Pyy - (Pgr15l)
NPB_NPBWR1	NPB_NPBWR1	Npb	Ntsr1	KEGG: mmu04080	Npb - (Npbwr1)
NPW_NPBWR1	NPW_NPBWR1	Npw	Ntsr2	KEGG: mmu04080	Npw - (Npbwr1)
NTS_NTSR1	NTS_NTSR1	Nts	Oprd1	KEGG: mmu04080	Nts - (Ntsr1)
NTS_NTSR2	NTS_NTSR2	Nts	Oprk1	KEGG: mmu04080	Nts - (Ntsr2)
PDYN_OPRD1	PDYN_OPRD1	Pdyn	Oprl1	KEGG: mmu04080	Pdyn - (Oprd1)
PDYN_OPRK1	PDYN_OPRK1	Pdyn	Oprm1	KEGG: mmu04080	Pdyn - (Oprk1)
PDYN_OPRL1	PDYN_OPRL1	Pdyn	Oprd1	KEGG: mmu04080	Pdyn - (Oprl1)
PDYN_OPRM1	PDYN_OPRM1	Pdyn	Oprk1	KEGG: mmu04080	Pdyn - (Oprm1)
PENK_OPRD1	PENK_OPRD1	Penk	Oprl1	KEGG: mmu04080	Penk - (Oprd1)
PENK_OPRK1	PENK_OPRK1	Penk	Oprm1	KEGG: mmu04080	Penk - (Oprk1)
PENK_OPRL1	PENK_OPRL1	Penk	Oprd1	KEGG: mmu04080	Penk - (Oprl1)
PENK_OPRM1	PENK_OPRM1	Penk	Oprk1	KEGG: mmu04080	Penk - (Oprm1)
POMC_OPRD1	POMC_OPRD1	Pomc	Oprl1	KEGG: mmu04080	Pomc - (Oprd1)
POMC_OPRK1	POMC_OPRK1	Pomc	Oprm1	KEGG: mmu04080	Pomc - (Oprk1)
POMC_OPRL1	POMC_OPRL1	Pomc	Hcrtr1	KEGG: mmu04080	Pomc - (Oprl1)
POMC_OPRM1	POMC_OPRM1	Pomc	Hcrtr2	KEGG: mmu04080	Pomc - (Oprm1)
HCRT_HCRTR1	HCRT_HCRTR1	Hcrt	Oxtr	KEGG: mmu04080	Hcrt - (Hcrtr1)
HCRT_HCRTR2	HCRT_HCRTR2	Hcrt	Sstr1	KEGG: mmu04080	Hcrt - (Hcrtr2)
OXT_OXTR	OXT_OXTR	Oxt	Sstr2	KEGG: mmu04080	Oxt - (Oxtr)
SST_SSTR1	SST_SSTR1	Sst	Sstr3	KEGG: mmu04080	Sst - (Sstr1)
SST_SSTR2	SST_SSTR2	Sst	Sstr4	KEGG: mmu04080	Sst - (Sstr2)
SST_SSTR3	SST_SSTR3	Sst	Sstr5	KEGG: mmu04080	Sst - (Sstr3)
SST_SSTR4	SST_SSTR4	Sst	Sstr1	KEGG: mmu04080	Sst - (Sstr4)
SST_SSTR5	SST_SSTR5	Sst	Sstr2	KEGG: mmu04080	Sst - (Sstr5)
CORT_SSTR1	CORT_SSTR1	Cort	Sstr3	KEGG: mmu04080	Cort - (Sstr1)
CORT_SSTR2	CORT_SSTR2	Cort	Sstr4	KEGG: mmu04080	Cort - (Sstr2)
CORT_SSTR3	CORT_SSTR3	Cort	Sstr5	KEGG: mmu04080	Cort - (Sstr3)
CORT_SSTR4	CORT_SSTR4	Cort	Tacr1	KEGG: mmu04080	Cort - (Sstr4)
CORT_SSTR5	CORT_SSTR5	Cort	Tacr1	KEGG: mmu04080	Cort - (Sstr5)
TAC1_TACR1	TAC1_TACR1	Tac1	Tacr2	KEGG: mmu04080	Tac1 - (Tacr1)
TAC4_TACR1	TAC4_TACR1	Tac4	Tacr3	KEGG: mmu04080	Tac4 - (Tacr1)
TAC1_TACR2	TAC1_TACR2	Tac1	Uts2r	KEGG: mmu04080	Tac1 - (Tacr2)
TAC2_TACR3	TAC2_TACR3	Tac2	Avpr2	KEGG: mmu04080	Tac2 - (Tacr3)
UTS2_UTS2R	UTS2_UTS2R	Uts2	Avpr1a	KEGG: mmu04080	Uts2 - (Uts2r)
AVP_AVPR2	AVP_AVPR2	Avp	Avpr1b	KEGG: mmu04080	Avp - (Avpr2)
AVP_AVPR1A	AVP_AVPR1A	Avp	Prlhr	KEGG: mmu04080	Avp - (Avpr1a)
AVP_AVPR1B	AVP_AVPR1B	Avp	F2r	KEGG: mmu04080	Avp - (Avpr1b)
PRLH_PRLHR	PRLH_PRLHR	Prlh	F2r	KEGG: mmu04080	Prlh - (Prlhr)
GM10334_F2R	GM10334_F2R	Gm10334	F2r	KEGG: mmu04080	Gm10334 - (F2r)
TRY5_F2R	TRY5_F2R	Try5	F2r	KEGG: mmu04080	Try5 - (F2r)
CTSG_F2R	CTSG_F2R	Ctsg	F2r	KEGG: mmu04080	Ctsg - (F2r)
F2_F2R	F2_F2R	F2	F2r	KEGG: mmu04080	F2 - (F2r)
GZMA_F2R	GZMA_F2R	Gzma	F2r	KEGG: mmu04080	Gzma - (F2r)
PRSS2_F2R	PRSS2_F2R	Prss2	F2r	KEGG: mmu04080	Prss2 - (F2r)
TRY4_F2R	TRY4_F2R	Try4	F2rl1	KEGG: mmu04080	Try4 - (F2r)
TRY10_F2R	TRY10_F2R	Try10	F2rl1	KEGG: mmu04080	Try10 - (F2r)
GM10334_F2RL1	GM10334_F2RL1	Gm10334	F2rl1	KEGG: mmu04080	Gm10334 - (F2rl1)
TRY5_F2RL1	TRY5_F2RL1	Try5	F2rl1	KEGG: mmu04080	Try5 - (F2rl1)
CTSG_F2RL1	CTSG_F2RL1	Ctsg	F2rl1	KEGG: mmu04080	Ctsg - (F2rl1)
F2_F2RL1	F2_F2RL1	F2	F2rl1	KEGG: mmu04080	F2 - (F2rl1)
GZMA_F2RL1	GZMA_F2RL1	Gzma	F2rl1	KEGG: mmu04080	Gzma - (F2rl1)
PRSS2_F2RL1	PRSS2_F2RL1	Prss2	F2rl1	KEGG: mmu04080	Prss2 - (F2rl1)
TRY4_F2RL1	TRY4_F2RL1	Try4	F2rl2	KEGG: mmu04080	Try4 - (F2rl1)
TRY10_F2RL1	TRY10_F2RL1	Try10	F2rl2	KEGG: mmu04080	Try10 - (F2rl1)
GM10334_F2RL2	GM10334_F2RL2	Gm10334	F2rl2	KEGG: mmu04080	Gm10334 - (F2rl2)
TRY5_F2RL2	TRY5_F2RL2	Try5	F2rl2	KEGG: mmu04080	Try5 - (F2rl2)
CTSG_F2RL2	CTSG_F2RL2	Ctsg	F2rl2	KEGG: mmu04080	Ctsg - (F2rl2)
F2_F2RL2	F2_F2RL2	F2	F2rl2	KEGG: mmu04080	F2 - (F2rl2)
GZMA_F2RL2	GZMA_F2RL2	Gzma	F2rl2	KEGG: mmu04080	Gzma - (F2rl2)
PRSS2_F2RL2	PRSS2_F2RL2	Prss2	F2rl2	KEGG: mmu04080	Prss2 - (F2rl2)
TRY4_F2RL2	TRY4_F2RL2	Try4	F2rl3	KEGG: mmu04080	Try4 - (F2rl2)
TRY10_F2RL2	TRY10_F2RL2	Try10	F2rl3	KEGG: mmu04080	Try10 - (F2rl2)
GM10334_F2RL3	GM10334_F2RL3	Gm10334	F2rl3	KEGG: mmu04080	Gm10334 - (F2rl3)
TRY5_F2RL3	TRY5_F2RL3	Try5	F2rl3	KEGG: mmu04080	Try5 - (F2rl3)
CTSG_F2RL3	CTSG_F2RL3	Ctsg	F2rl3	KEGG: mmu04080	Ctsg - (F2rl3)
F2_F2RL3	F2_F2RL3	F2	F2rl3	KEGG: mmu04080	F2 - (F2rl3)
GZMA_F2RL3	GZMA_F2RL3	Gzma	F2rl3	KEGG: mmu04080	Gzma - (F2rl3)
PLG_F2RL3	PLG_F2RL3	Plg	F2rl3	KEGG: mmu04080	Plg - (F2rl3)
PRSS2_F2RL3	PRSS2_F2RL3	Prss2	F2rl3	KEGG: mmu04080	Prss2 - (F2rl3)
TRY4_F2RL3	TRY4_F2RL3	Try4	Pard3	KEGG: mmu04080	Try4 - (F2rl3)
TRY10_F2RL3	TRY10_F2RL3	Try10	Pard3	KEGG: mmu04080	Try10 - (F2rl3)
GM10334_PARD3	GM10334_PARD3	Gm10334	Pard3	KEGG: mmu04080	Gm10334 - (Pard3)
TRY5_PARD3	TRY5_PARD3	Try5	Pard3	KEGG: mmu04080	Try5 - (Pard3)
CTSG_PARD3	CTSG_PARD3	Ctsg	Pard3	KEGG: mmu04080	Ctsg - (Pard3)
F2_PARD3	F2_PARD3	F2	Pard3	KEGG: mmu04080	F2 - (Pard3)
GZMA_PARD3	GZMA_PARD3	Gzma	Pard3	KEGG: mmu04080	Gzma - (Pard3)
PLG_PARD3	PLG_PARD3	Plg	Pard3	KEGG: mmu04080	Plg - (Pard3)
PRSS2_PARD3	PRSS2_PARD3	Prss2	Pard3	KEGG: mmu04080	Prss2 - (Pard3)
TRY4_PARD3	TRY4_PARD3	Try4	Mchr1	KEGG: mmu04080	Try4 - (Pard3)
TRY10_PARD3	TRY10_PARD3	Try10	Prokr2	KEGG: mmu04080	Try10 - (Pard3)
PMCH_MCHR1	PMCH_MCHR1	Pmch	Prokr1	KEGG: mmu04080	Pmch - (Mchr1)
PROK1_PROKR2	PROK1_PROKR2	Prok1	Prokr1	PMID: 24496457	Prok1 - (Prokr2)
PROK1_PROKR1	PROK1_PROKR1	Prok1	Prokr2	PMID: 24496457	Prok1 - (Prokr1)
PROK2_PROKR1	PROK2_PROKR1	Prok2	Adcyap1r1	PMID: 24496457	Prok2 - (Prokr1)
PROK2_PROKR2	PROK2_PROKR2	Prok2	Vipr1	PMID: 24496457	Prok2 - (Prokr2)
ADCYAP1_ADCYAP1R1	ADCYAP1_ADCYAP1R1	Adcyap1	Vipr2	PMID: 21350482	Adcyap1 - (Adcyap1r1)
VIP_VIPR1	VIP_VIPR1	Vip	Npr1	PMID: 10655512	Vip - (Vipr1)
VIP_VIPR2	VIP_VIPR2	Vip	Npr1	KEGG: mmu04080	Vip - (Vipr2)
NPPA_NPR1	NPPA_NPR1	Nppa	Npr2	KEGG: mmu04080; PMID:29934640	Nppa - (Npr1)
NPPB_NPR1	NPPB_NPR1	Nppb	Kit	KEGG: mmu04080; PMID:29934641	Nppb - (Npr1)
NPPC_NPR2	NPPC_NPR2	Nppc	Gipr	KEGG: mmu04080; PMID:29934642	Nppc - (Npr2)
KITL_KIT	KITL_KIT	Kitl	Gipr	KEGG: mmu04080	Kitl - (Kit)
GCG_GIPR	GCG_GIPR	Gcg	Fshr	KEGG: mmu04080	Gcg - (Gipr)
GIP_GIPR	GIP_GIPR	Gip	Fshr	KEGG: mmu04080	Gip - (Gipr)
FSHB_FSHR	FSHB_FSHR	Fshb	Lhcgr	KEGG: mmu04080	Fshb - (Fshr)
CGA_FSHR	CGA_FSHR	Cga	Lhcgr	KEGG: mmu04080	Cga - (Fshr)
LHB_LHCGR	LHB_LHCGR	Lhb	Tshr	KEGG: mmu04080	Lhb - (Lhcgr)
CGA_LHCGR	CGA_LHCGR	Cga	Tshr	KEGG: mmu04080	Cga - (Lhcgr)
TSHB_TSHR	TSHB_TSHR	Tshb	Ntrk2	KEGG: mmu04080	Tshb - (Tshr)
CGA_TSHR	CGA_TSHR	Cga	Ntrk1	KEGG: mmu04080	Cga - (Tshr)
BDNF_NTRK2	BDNF_NTRK2	Bdnf	Flt3	PMID: 27908981	Bdnf - (Ntrk2)
NGF_NTRK1	NGF_NTRK1	Ngf	Met	PMID: 27908981	Ngf - (Ntrk1)
FLT3L_FLT3	FLT3L_FLT3	Flt3l	Ntrk1	PMID: 25992210	Flt3l - (Flt3)
HGF_MET	HGF_MET	Hgf	Ntrk1	PMID: 28475121	Hgf - (Met)
NGFA_NTRK1	NGFA_NTRK1	Klk1b4	Ntrk2	PMID: 27908981	Klk1b4 - (Ntrk1)
NTF3_NTRK1	NTF3_NTRK1	Ntf3	Ntrk3	PMID: 27908981	Ntf3 - (Ntrk1)
NTF3_NTRK2	NTF3_NTRK2	Ntf3	Ntrk2	PMID: 27908981	Ntf3 - (Ntrk2)
NTF3_NTRK3	NTF3_NTRK3	Ntf3	Nrp1_Plxna1	PMID: 27908981	Ntf3 - (Ntrk3)
NTF5_NTRK2	NTF5_NTRK2	Ntf5	Nrp1_Plxna2	PMID: 27908981	Ntf5 - (Ntrk2)
SEMA3A_NRP1_PLXNA1	SEMA3A_NRP1_PLXNA1	Sema3a	Nrp1_Plxna3	PMID: 27533782	Sema3a - (Nrp1+Plxna1)
SEMA3A_NRP1_PLXNA2	SEMA3A_NRP1_PLXNA2	Sema3a	Nrp1_Plxna4	PMID: 27533782	Sema3a - (Nrp1+Plxna2)
SEMA3A_NRP1_PLXNA3	SEMA3A_NRP1_PLXNA3	Sema3a	Nrp1_Plxna1	PMID: 27533782	Sema3a - (Nrp1+Plxna3)
SEMA3A_NRP1_PLXNA4	SEMA3A_NRP1_PLXNA4	Sema3a	Nrp1_Plxna2	PMID: 27533782	Sema3a - (Nrp1+Plxna4)
SEMA3B_NRP1_PLXNA1	SEMA3B_NRP1_PLXNA1	Sema3b	Nrp1_Plxna3	PMID: 27533782	Sema3b - (Nrp1+Plxna1)
SEMA3B_NRP1_PLXNA2	SEMA3B_NRP1_PLXNA2	Sema3b	Nrp1_Plxna4	PMID: 27533782	Sema3b - (Nrp1+Plxna2)
SEMA3B_NRP1_PLXNA3	SEMA3B_NRP1_PLXNA3	Sema3b	Nrp1_Plxna1	PMID: 27533782	Sema3b - (Nrp1+Plxna3)
SEMA3B_NRP1_PLXNA4	SEMA3B_NRP1_PLXNA4	Sema3b	Nrp1_Plxna2	PMID: 27533782	Sema3b - (Nrp1+Plxna4)
SEMA3C_NRP1_PLXNA1	SEMA3C_NRP1_PLXNA1	Sema3c	Nrp1_Plxna3	PMID: 27533782	Sema3c - (Nrp1+Plxna1)
SEMA3C_NRP1_PLXNA2	SEMA3C_NRP1_PLXNA2	Sema3c	Nrp1_Plxna4	PMID: 27533782	Sema3c - (Nrp1+Plxna2)
SEMA3C_NRP1_PLXNA3	SEMA3C_NRP1_PLXNA3	Sema3c	Nrp1_Plxna1	PMID: 27533782	Sema3c - (Nrp1+Plxna3)
SEMA3C_NRP1_PLXNA4	SEMA3C_NRP1_PLXNA4	Sema3c	Nrp1_Plxna2	PMID: 27533782	Sema3c - (Nrp1+Plxna4)
SEMA3D_NRP1_PLXNA1	SEMA3D_NRP1_PLXNA1	Sema3d	Nrp1_Plxna3	PMID: 27533782	Sema3d - (Nrp1+Plxna1)
SEMA3D_NRP1_PLXNA2	SEMA3D_NRP1_PLXNA2	Sema3d	Nrp1_Plxna4	PMID: 27533782	Sema3d - (Nrp1+Plxna2)
SEMA3D_NRP1_PLXNA3	SEMA3D_NRP1_PLXNA3	Sema3d	Nrp2_Plxna1	PMID: 27533782	Sema3d - (Nrp1+Plxna3)
SEMA3D_NRP1_PLXNA4	SEMA3D_NRP1_PLXNA4	Sema3d	Nrp2_Plxna2	PMID: 27533782	Sema3d - (Nrp1+Plxna4)
SEMA3B_NRP2_PLXNA1	SEMA3B_NRP2_PLXNA1	Sema3b	Nrp2_Plxna3	PMID: 27533782	Sema3b - (Nrp2+Plxna1)
SEMA3B_NRP2_PLXNA2	SEMA3B_NRP2_PLXNA2	Sema3b	Nrp2_Plxna4	PMID: 27533782	Sema3b - (Nrp2+Plxna2)
SEMA3B_NRP2_PLXNA3	SEMA3B_NRP2_PLXNA3	Sema3b	Nrp2_Plxna1	PMID: 27533782	Sema3b - (Nrp2+Plxna3)
SEMA3B_NRP2_PLXNA4	SEMA3B_NRP2_PLXNA4	Sema3b	Nrp2_Plxna2	PMID: 27533782	Sema3b - (Nrp2+Plxna4)
SEMA3C_NRP2_PLXNA1	SEMA3C_NRP2_PLXNA1	Sema3c	Nrp2_Plxna3	PMID: 27533782	Sema3c - (Nrp2+Plxna1)
SEMA3C_NRP2_PLXNA2	SEMA3C_NRP2_PLXNA2	Sema3c	Nrp2_Plxna4	PMID: 27533782	Sema3c - (Nrp2+Plxna2)
SEMA3C_NRP2_PLXNA3	SEMA3C_NRP2_PLXNA3	Sema3c	Nrp2_Plxna1	PMID: 27533782	Sema3c - (Nrp2+Plxna3)
SEMA3C_NRP2_PLXNA4	SEMA3C_NRP2_PLXNA4	Sema3c	Nrp2_Plxna2	PMID: 27533782	Sema3c - (Nrp2+Plxna4)
SEMA3D_NRP2_PLXNA1	SEMA3D_NRP2_PLXNA1	Sema3d	Nrp2_Plxna3	PMID: 27533782	Sema3d - (Nrp2+Plxna1)
SEMA3D_NRP2_PLXNA2	SEMA3D_NRP2_PLXNA2	Sema3d	Nrp2_Plxna4	PMID: 27533782	Sema3d - (Nrp2+Plxna2)
SEMA3D_NRP2_PLXNA3	SEMA3D_NRP2_PLXNA3	Sema3d	Nrp2_Plxna1	PMID: 27533782	Sema3d - (Nrp2+Plxna3)
SEMA3D_NRP2_PLXNA4	SEMA3D_NRP2_PLXNA4	Sema3d	Nrp2_Plxna2	PMID: 27533782	Sema3d - (Nrp2+Plxna4)
SEMA3F_NRP2_PLXNA1	SEMA3F_NRP2_PLXNA1	Sema3f	Nrp2_Plxna3	PMID: 27533782	Sema3f - (Nrp2+Plxna1)
SEMA3F_NRP2_PLXNA2	SEMA3F_NRP2_PLXNA2	Sema3f	Nrp2_Plxna4	PMID: 27533782	Sema3f - (Nrp2+Plxna2)
SEMA3F_NRP2_PLXNA3	SEMA3F_NRP2_PLXNA3	Sema3f	Nrp2_Plxna1	PMID: 27533782	Sema3f - (Nrp2+Plxna3)
SEMA3F_NRP2_PLXNA4	SEMA3F_NRP2_PLXNA4	Sema3f	Nrp2_Plxna2	PMID: 27533782	Sema3f - (Nrp2+Plxna4)
SEMA3G_NRP2_PLXNA1	SEMA3G_NRP2_PLXNA1	Sema3g	Nrp2_Plxna3	PMID: 27533782	Sema3g - (Nrp2+Plxna1)
SEMA3G_NRP2_PLXNA2	SEMA3G_NRP2_PLXNA2	Sema3g	Nrp2_Plxna4	PMID: 27533782	Sema3g - (Nrp2+Plxna2)
SEMA3G_NRP2_PLXNA3	SEMA3G_NRP2_PLXNA3	Sema3g	Nrp1_Nrp2	PMID: 27533782	Sema3g - (Nrp2+Plxna3)
SEMA3G_NRP2_PLXNA4	SEMA3G_NRP2_PLXNA4	Sema3g	Plxnd1	PMID: 27533782	Sema3g - (Nrp2+Plxna4)
SEMA3C_NRP1_NRP2	SEMA3C_NRP1_NRP2	Sema3c	Plxnd1	PMID: 27533782	Sema3c - (Nrp1+Nrp2)
SEMA3C_PLXND1	SEMA3C_PLXND1	Sema3c	Calcr	PMID: 27533782	Sema3c - (Plxnd1)
SEMA3E_PLXND1	SEMA3E_PLXND1	Sema3e	Mas1	PMID: 22325954	Sema3e - (Plxnd1)
ADM_CALCR	ADM_CALCR	Adm	Fpr2	KEGG: mmu04080	Adm - (Calcr)
AGT_MAS1	AGT_MAS1	Agt	Aplnr	KEGG: mmu04080	Agt - (Mas1)
ANXA1_FPR2	ANXA1_FPR2	Anxa1	Calcr	PMID: 23230437	Anxa1 - (Fpr2)
ANXA1_FPR1	ANXA1_FPR1	Anxa1	Calcrl	PMID: 23230437	Anxa1 - (Fpr1)
APELA_APLNR	APELA_APLNR	Apela	Calcr	PMID: 25995451	Apela - (Aplnr)
CALCA_CALCR	CALCA_CALCR	Calca	Calcrl	KEGG: mmu04080	Calca - (Calcr)
CALCA_CALCRL	CALCA_CALCRL	Calca	Crhr1	KEGG: mmu04080	Calca - (Calcrl)
CALCB_CALCR	CALCB_CALCR	Calcb	Crhr2	KEGG: mmu04080	Calcb - (Calcr)
CALCB_CALCRL	CALCB_CALCRL	Calcb	Gpr19	KEGG: mmu04080	Calcb - (Calcrl)
CRH_CRHR1	CRH_CRHR1	Crh	Axl	KEGG: mmu04080	Crh - (Crhr1)
CRH_CRHR2	CRH_CRHR2	Crh	Mertk	KEGG: mmu04080	Crh - (Crhr2)
ENHO_GPR19	ENHO_GPR19	Enho	Tyro3	PMID: 28476646	Enho - (Gpr19)
GAS6_AXL	GAS6_AXL	Gas6	Gcgr	PMID: 27801848	Gas6 - (Axl)
GAS6_MERTK	GAS6_MERTK	Gas6	Glp1r	PMID: 27801848	Gas6 - (Mertk)
GAS6_TYRO3	GAS6_TYRO3	Gas6	Glp2r	PMID: 27801848	Gas6 - (Tyro3)
GCG_GCGR	GCG_GCGR	Gcg	Ghr	KEGG: mmu04080	Gcg - (Gcgr)
GCG_GLP1R	GCG_GLP1R	Gcg	Prlr	KEGG: mmu04080	Gcg - (Glp1r)
GCG_GLP2R	GCG_GLP2R	Gcg	Vipr1	KEGG: mmu04080	Gcg - (Glp2r)
GH_GHR	GH_GHR	Gh	Vipr2	PMID: 10551877	Gh - (Ghr)
GH_PRLR	GH_PRLR	Gh	Ghsr	PMID: 23192981	Gh - (Prlr)
GHRH_VIPR1	GHRH_VIPR1	Ghrh	Ghrhr	PMID: 10655511	Ghrh - (Vipr1)
GHRH_VIPR2	GHRH_VIPR2	Ghrh	Gnrhr	PMID: 10655511	Ghrh - (Vipr2)
GHRH_GHSR	GHRH_GHSR	Ghrh	Sort1	PMID: 19088192	Ghrh - (Ghsr)
GHRH_GHRHR	GHRH_GHRHR	Ghrh	Gucy2c	PMID: 26917260	Ghrh - (Ghrhr)
GNRH1_GNRHR	GNRH1_GNRHR	Gnrh1	Gucy2c	PMID: 19640273	Gnrh1 - (Gnrhr)
GRN_SORT1	GRN_SORT1	Grn	Calcr	PMID: 29555433	Grn - (Sort1)
GUCA2A_GUCY2C	GUCA2A_GUCY2C	Guca2a	Calcrl	PMID: 22384056	Guca2a - (Gucy2c)
GUCA2B_GUCY2C	GUCA2B_GUCY2C	Guca2b	Rxfp2	PMID: 22384056	Guca2b - (Gucy2c)
IAPP_CALCR	IAPP_CALCR	Iapp	Rxfp1	KEGG: mmu04080	Iapp - (Calcr)
IAPP_CALCRL	IAPP_CALCRL	Iapp	Rxfp4	KEGG: mmu04080	Iapp - (Calcrl)
INSL3_RXFP2	INSL3_RXFP2	Insl3	Rxfp3	KEGG: mmu04080	Insl3 - (Rxfp2)
INSL3_RXFP1	INSL3_RXFP1	Insl3	Rxfp4	KEGG: mmu04080	Insl3 - (Rxfp1)
INSL3_RXFP4	INSL3_RXFP4	Insl3	Rxfp3	KEGG: mmu04080	Insl3 - (Rxfp4)
INSL3_RXFP3	INSL3_RXFP3	Insl3	Rxfp2	KEGG: mmu04080	Insl3 - (Rxfp3)
INSL5_RXFP4	INSL5_RXFP4	Insl5	Rxfp1	KEGG: mmu04080	Insl5 - (Rxfp4)
INSL5_RXFP3	INSL5_RXFP3	Insl5	Lepr	KEGG: mmu04080	Insl5 - (Rxfp3)
INSL5_RXFP2	INSL5_RXFP2	Insl5	Ptprc	KEGG: mmu04080	Insl5 - (Rxfp2)
INSL5_RXFP1	INSL5_RXFP1	Insl5	Ighm	KEGG: mmu04080	Insl5 - (Rxfp1)
LEP_LEPR	LEP_LEPR	Lep	Npsr1	KEGG: mmu04080	Lep - (Lepr)
LGALS9_CD45	LGALS9_CD45	Lgals9	Npffr1	PMID: 30120235	Lgals9 - (Ptprc)
LGALS9_IGHM	LGALS9_IGHM	Lgals9	Npffr2	PMID: 30120235	Lgals9 - (Ighm)
NPS_NPSR1	NPS_NPSR1	Nps	Npr3	PMID: 19732772	Nps - (Npsr1)
NPVF_NPFFR1	NPVF_NPFFR1	Npvf	Mertk	PMID: 29106375	Npvf - (Npffr1)
NPVF_NPFFR2	NPVF_NPFFR2	Npvf	Axl	PMID: 29106375	Npvf - (Npffr2)
OSTN_NPR3	OSTN_NPR3	Ostn	Tyro3	PMID: 29326144	Ostn - (Npr3)
PMCH_MERTK	PMCH_MERTK	Pmch	Gpr37l1	PMID: 30501104	Pmch - (Mertk)
PROS1_AXL	PROS1_AXL	Pros1	Gpr37	PMID: 29531161	Pros1 - (Axl)
PROS1_TYRO3	PROS1_TYRO3	Pros1	Pth1r	PMID: 30501104	Pros1 - (Tyro3)
PSAP_GPR37L1	PSAP_GPR37L1	Psap	Pth2r	PMID: 23690594	Psap - (Gpr37l1)
PSAP_GPR37	PSAP_GPR37	Psap	Pth1r	PMID: 23690594	Psap - (Gpr37)
PTH_PTH1R	PTH_PTH1R	Pth	Pth2r	KEGG: mmu04080	Pth - (Pth1r)
PTH_PTH2R	PTH_PTH2R	Pth	Pth1r	KEGG: mmu04080	Pth - (Pth2r)
PTH2_PTH1R	PTH2_PTH1R	Pth2	Qrfpr	KEGG: mmu04080	Pth2 - (Pth1r)
PTH2_PTH2R	PTH2_PTH2R	Pth2	Gpr1	KEGG: mmu04080	Pth2 - (Pth2r)
PTHLH_PTH1R	PTHLH_PTH1R	Pthlh	Cmklr1	PMID: 29577935	Pthlh - (Pth1r)
QRFP_QRFPR	QRFP_QRFPR	Qrfp	Rxfp2	PMID: 25386115	Qrfp - (Qrfpr)
RARRES2_GPR1	RARRES2_GPR1	Rarres2	Rxfp1	PMID: 24671882	Rarres2 - (Gpr1)
RARRES2_CMKLR1	RARRES2_CMKLR1	Rarres2	Rxfp3	PMID: 24671882	Rarres2 - (Cmklr1)
RLN1_RXFP2	RLN1_RXFP2	Rln1	Rxfp4	KEGG: mmu04080	Rln1 - (Rxfp2)
RLN1_RXFP1	RLN1_RXFP1	Rln1	Rxfp3	KEGG: mmu04080	Rln1 - (Rxfp1)
RLN1_RXFP3	RLN1_RXFP3	Rln1	Rxfp1	KEGG: mmu04080	Rln1 - (Rxfp3)
RLN1_RXFP4	RLN1_RXFP4	Rln1	Rxfp4	KEGG: mmu04080	Rln1 - (Rxfp4)
RLN3_RXFP3	RLN3_RXFP3	Rln3	Rxfp2	KEGG: mmu04080	Rln3 - (Rxfp3)
RLN3_RXFP1	RLN3_RXFP1	Rln3	Fpr2	KEGG: mmu04080	Rln3 - (Rxfp1)
RLN3_RXFP4	RLN3_RXFP4	Rln3	Marco	KEGG: mmu04080	Rln3 - (Rxfp4)
RLN3_RXFP2	RLN3_RXFP2	Rln3	Sctr	KEGG: mmu04080	Rln3 - (Rxfp2)
SAA2_FPR2	SAA2_FPR2	Saa2	Chrnb1	PMID: 22610094	Saa2 - (Fpr2)
SCGB3A2_MARCO	SCGB3A2_MARCO	Scgb3a2	Chrnb2	PMID: 12847263	Scgb3a2 - (Marco)
SCT_SCTR	SCT_SCTR	Sct	Chrnb3	KEGG: mmu04080	Sct - (Sctr)
SLURP1_CHRNB1	SLURP1_CHRNB1	Slurp1	Chrnb4	KEGG: mmu04080	Slurp1 - (Chrnb1)
SLURP1_CHRNB2	SLURP1_CHRNB2	Slurp1	Chrna1	KEGG: mmu04080	Slurp1 - (Chrnb2)
SLURP1_CHRNB3	SLURP1_CHRNB3	Slurp1	Chrna2	KEGG: mmu04080	Slurp1 - (Chrnb3)
SLURP1_CHRNB4	SLURP1_CHRNB4	Slurp1	Chrna3	KEGG: mmu04080	Slurp1 - (Chrnb4)
SLURP1_CHRNA1	SLURP1_CHRNA1	Slurp1	Chrna4	KEGG: mmu04080	Slurp1 - (Chrna1)
SLURP1_CHRNA2	SLURP1_CHRNA2	Slurp1	Chrna5	KEGG: mmu04080	Slurp1 - (Chrna2)
SLURP1_CHRNA3	SLURP1_CHRNA3	Slurp1	Chrna6	KEGG: mmu04080	Slurp1 - (Chrna3)
SLURP1_CHRNA4	SLURP1_CHRNA4	Slurp1	Chrna9	KEGG: mmu04080	Slurp1 - (Chrna4)
SLURP1_CHRNA5	SLURP1_CHRNA5	Slurp1	Chrna10	KEGG: mmu04080	Slurp1 - (Chrna5)
SLURP1_CHRNA6	SLURP1_CHRNA6	Slurp1	Chrnd	KEGG: mmu04080	Slurp1 - (Chrna6)
SLURP1_CHRNA9	SLURP1_CHRNA9	Slurp1	Chrne	KEGG: mmu04080	Slurp1 - (Chrna9)
SLURP1_CHRNA10	SLURP1_CHRNA10	Slurp1	Chrng	KEGG: mmu04080	Slurp1 - (Chrna10)
SLURP1_CHRND	SLURP1_CHRND	Slurp1	Chrna7	KEGG: mmu04080	Slurp1 - (Chrnd)
SLURP1_CHRNE	SLURP1_CHRNE	Slurp1	Chrnb1	KEGG: mmu04080	Slurp1 - (Chrne)
SLURP1_CHRNG	SLURP1_CHRNG	Slurp1	Chrnb2	KEGG: mmu04080	Slurp1 - (Chrng)
SLURP1_CHRNA7	SLURP1_CHRNA7	Slurp1	Chrnb3	KEGG: mmu04080; PMID: 29545933;	Slurp1 - (Chrna7)
SLURP2_CHRNB1	SLURP2_CHRNB1	Slurp2	Chrnb4	KEGG: mmu04080	Slurp2 - (Chrnb1)
SLURP2_CHRNB2	SLURP2_CHRNB2	Slurp2	Chrna1	KEGG: mmu04080	Slurp2 - (Chrnb2)
SLURP2_CHRNB3	SLURP2_CHRNB3	Slurp2	Chrna2	KEGG: mmu04080	Slurp2 - (Chrnb3)
SLURP2_CHRNB4	SLURP2_CHRNB4	Slurp2	Chrna3	KEGG: mmu04080	Slurp2 - (Chrnb4)
SLURP2_CHRNA1	SLURP2_CHRNA1	Slurp2	Chrna4	KEGG: mmu04080	Slurp2 - (Chrna1)
SLURP2_CHRNA2	SLURP2_CHRNA2	Slurp2	Chrna5	KEGG: mmu04080	Slurp2 - (Chrna2)
SLURP2_CHRNA3	SLURP2_CHRNA3	Slurp2	Chrna6	KEGG: mmu04080	Slurp2 - (Chrna3)
SLURP2_CHRNA4	SLURP2_CHRNA4	Slurp2	Chrna7	KEGG: mmu04080	Slurp2 - (Chrna4)
SLURP2_CHRNA5	SLURP2_CHRNA5	Slurp2	Chrna9	KEGG: mmu04080	Slurp2 - (Chrna5)
SLURP2_CHRNA6	SLURP2_CHRNA6	Slurp2	Chrna10	KEGG: mmu04080	Slurp2 - (Chrna6)
SLURP2_CHRNA7	SLURP2_CHRNA7	Slurp2	Chrnd	KEGG: mmu04080	Slurp2 - (Chrna7)
SLURP2_CHRNA9	SLURP2_CHRNA9	Slurp2	Chrne	KEGG: mmu04080	Slurp2 - (Chrna9)
SLURP2_CHRNA10	SLURP2_CHRNA10	Slurp2	Chrng	KEGG: mmu04080	Slurp2 - (Chrna10)
SLURP2_CHRND	SLURP2_CHRND	Slurp2	Tnfrsf14	KEGG: mmu04080	Slurp2 - (Chrnd)
SLURP2_CHRNE	SLURP2_CHRNE	Slurp2	Trhr	KEGG: mmu04080	Slurp2 - (Chrne)
SLURP2_CHRNG	SLURP2_CHRNG	Slurp2	Trhr2	KEGG: mmu04080	Slurp2 - (Chrng)
BTLA_TNFRSF14	BTLA_TNFRSF14	Btla	Crhr1	PMID: 21941365	Btla - (Tnfrsf14)
TRH_TRHR	TRH_TRHR	Trh	Crhr2	KEGG: mmu04080	Trh - (Trhr)
TRH_TRHR2	TRH_TRHR2	Trh	Crhr1	KEGG: mmu04080	Trh - (Trhr2)
UCN_CRHR1	UCN_CRHR1	Ucn	Crhr2	KEGG: mmu04080	Ucn - (Crhr1)
UCN_CRHR2	UCN_CRHR2	Ucn	Crhr1	KEGG: mmu04080	Ucn - (Crhr2)
UCN2_CRHR1	UCN2_CRHR1	Ucn2	Crhr2	KEGG: mmu04080	Ucn2 - (Crhr1)
UCN2_CRHR2	UCN2_CRHR2	Ucn2	Uts2r	KEGG: mmu04080	Ucn2 - (Crhr2)
UCN3_CRHR1	UCN3_CRHR1	Ucn3	Sstr5	KEGG: mmu04080	Ucn3 - (Crhr1)
UCN3_CRHR2	UCN3_CRHR2	Ucn3	Ncr3-ps	KEGG: mmu04080	Ucn3 - (Crhr2)
UTS2B_UTS2R	UTS2B_UTS2R	Uts2b	Havcr2	PMID: 31556942	Uts2b - (Uts2r)
UTS2B_SSTR5	UTS2B_SSTR5	Uts2b	Cd44	PMID: 31556942	Uts2b - (Sstr5)
BAG6_NCR3_PS	BAG6_NCR3_PS	Bag6	Itga1_Itgb1	PMID: 30021652	Bag6 - (Ncr3-ps)
LGALS9_HAVCR2	LGALS9_HAVCR2	Lgals9	Itga1_Itgb1	PMID: 27192565	Lgals9 - (Havcr2)
LGALS9_CD44	LGALS9_CD44	Lgals9	Itga1_Itgb1	PMID: 25065622	Lgals9 - (Cd44)
COL1A1_ITGA1_ITGB1	COL1A1_ITGA1_ITGB1	Col1a1	Itga1_Itgb1	KEGG: mmu04512	Col1a1 - (Itga1+Itgb1)
COL1A2_ITGA1_ITGB1	COL1A2_ITGA1_ITGB1	Col1a2	Itga1_Itgb1	KEGG: mmu04512	Col1a2 - (Itga1+Itgb1)
COL2A1_ITGA1_ITGB1	COL2A1_ITGA1_ITGB1	Col2a1	Itga1_Itgb1	KEGG: mmu04512	Col2a1 - (Itga1+Itgb1)
COL4A1_ITGA1_ITGB1	COL4A1_ITGA1_ITGB1	Col4a1	Itga1_Itgb1	KEGG: mmu04512	Col4a1 - (Itga1+Itgb1)
COL4A2_ITGA1_ITGB1	COL4A2_ITGA1_ITGB1	Col4a2	Itga1_Itgb1	KEGG: mmu04512	Col4a2 - (Itga1+Itgb1)
COL4A3_ITGA1_ITGB1	COL4A3_ITGA1_ITGB1	Col4a3	Itga1_Itgb1	KEGG: mmu04512	Col4a3 - (Itga1+Itgb1)
COL4A4_ITGA1_ITGB1	COL4A4_ITGA1_ITGB1	Col4a4	Itga1_Itgb1	KEGG: mmu04512	Col4a4 - (Itga1+Itgb1)
COL4A5_ITGA1_ITGB1	COL4A5_ITGA1_ITGB1	Col4a5	Itga1_Itgb1	KEGG: mmu04512	Col4a5 - (Itga1+Itgb1)
COL4A6_ITGA1_ITGB1	COL4A6_ITGA1_ITGB1	Col4a6	Itga1_Itgb1	KEGG: mmu04512	Col4a6 - (Itga1+Itgb1)
COL6A1_ITGA1_ITGB1	COL6A1_ITGA1_ITGB1	Col6a1	Itga1_Itgb1	KEGG: mmu04512	Col6a1 - (Itga1+Itgb1)
COL6A2_ITGA1_ITGB1	COL6A2_ITGA1_ITGB1	Col6a2	Itga1_Itgb1	KEGG: mmu04512	Col6a2 - (Itga1+Itgb1)
COL6A3_ITGA1_ITGB1	COL6A3_ITGA1_ITGB1	Col6a3	Itga1_Itgb1	KEGG: mmu04512	Col6a3 - (Itga1+Itgb1)
COL6A4_ITGA1_ITGB1	COL6A4_ITGA1_ITGB1	Col6a4	Itga1_Itgb1	KEGG: mmu04512	Col6a4 - (Itga1+Itgb1)
COL6A5_ITGA1_ITGB1	COL6A5_ITGA1_ITGB1	Col6a5	Itga1_Itgb1	KEGG: mmu04512	Col6a5 - (Itga1+Itgb1)
COL6A6_ITGA1_ITGB1	COL6A6_ITGA1_ITGB1	Col6a6	Itga1_Itgb1	KEGG: mmu04512	Col6a6 - (Itga1+Itgb1)
COL9A1_ITGA1_ITGB1	COL9A1_ITGA1_ITGB1	Col9a1	Itga2_Itgb1	KEGG: mmu04512	Col9a1 - (Itga1+Itgb1)
COL9A2_ITGA1_ITGB1	COL9A2_ITGA1_ITGB1	Col9a2	Itga2_Itgb1	KEGG: mmu04512	Col9a2 - (Itga1+Itgb1)
COL9A3_ITGA1_ITGB1	COL9A3_ITGA1_ITGB1	Col9a3	Itga2_Itgb1	KEGG: mmu04512	Col9a3 - (Itga1+Itgb1)
COL1A1_ITGA2_ITGB1	COL1A1_ITGA2_ITGB1	Col1a1	Itga2_Itgb1	KEGG: mmu04512	Col1a1 - (Itga2+Itgb1)
COL1A2_ITGA2_ITGB1	COL1A2_ITGA2_ITGB1	Col1a2	Itga2_Itgb1	KEGG: mmu04512	Col1a2 - (Itga2+Itgb1)
COL2A1_ITGA2_ITGB1	COL2A1_ITGA2_ITGB1	Col2a1	Itga2_Itgb1	KEGG: mmu04512	Col2a1 - (Itga2+Itgb1)
COL4A1_ITGA2_ITGB1	COL4A1_ITGA2_ITGB1	Col4a1	Itga2_Itgb1	KEGG: mmu04512	Col4a1 - (Itga2+Itgb1)
COL4A2_ITGA2_ITGB1	COL4A2_ITGA2_ITGB1	Col4a2	Itga2_Itgb1	KEGG: mmu04512	Col4a2 - (Itga2+Itgb1)
COL4A3_ITGA2_ITGB1	COL4A3_ITGA2_ITGB1	Col4a3	Itga2_Itgb1	KEGG: mmu04512	Col4a3 - (Itga2+Itgb1)
COL4A4_ITGA2_ITGB1	COL4A4_ITGA2_ITGB1	Col4a4	Itga2_Itgb1	KEGG: mmu04512	Col4a4 - (Itga2+Itgb1)
COL4A5_ITGA2_ITGB1	COL4A5_ITGA2_ITGB1	Col4a5	Itga2_Itgb1	KEGG: mmu04512	Col4a5 - (Itga2+Itgb1)
COL4A6_ITGA2_ITGB1	COL4A6_ITGA2_ITGB1	Col4a6	Itga2_Itgb1	KEGG: mmu04512	Col4a6 - (Itga2+Itgb1)
COL6A1_ITGA2_ITGB1	COL6A1_ITGA2_ITGB1	Col6a1	Itga2_Itgb1	KEGG: mmu04512	Col6a1 - (Itga2+Itgb1)
COL6A2_ITGA2_ITGB1	COL6A2_ITGA2_ITGB1	Col6a2	Itga2_Itgb1	KEGG: mmu04512	Col6a2 - (Itga2+Itgb1)
COL6A3_ITGA2_ITGB1	COL6A3_ITGA2_ITGB1	Col6a3	Itga2_Itgb1	KEGG: mmu04512	Col6a3 - (Itga2+Itgb1)
COL6A4_ITGA2_ITGB1	COL6A4_ITGA2_ITGB1	Col6a4	Itga2_Itgb1	KEGG: mmu04512	Col6a4 - (Itga2+Itgb1)
COL6A5_ITGA2_ITGB1	COL6A5_ITGA2_ITGB1	Col6a5	Itga2_Itgb1	KEGG: mmu04512	Col6a5 - (Itga2+Itgb1)
COL6A6_ITGA2_ITGB1	COL6A6_ITGA2_ITGB1	Col6a6	Itga2_Itgb1	KEGG: mmu04512	Col6a6 - (Itga2+Itgb1)
COL9A1_ITGA2_ITGB1	COL9A1_ITGA2_ITGB1	Col9a1	Itga3_Itgb1	KEGG: mmu04512	Col9a1 - (Itga2+Itgb1)
COL9A2_ITGA2_ITGB1	COL9A2_ITGA2_ITGB1	Col9a2	Itga4_Itgb1	KEGG: mmu04512	Col9a2 - (Itga2+Itgb1)
COL9A3_ITGA2_ITGB1	COL9A3_ITGA2_ITGB1	Col9a3	Itga5_Itgb1	KEGG: mmu04512	Col9a3 - (Itga2+Itgb1)
FN1_ITGA3_ITGB1	FN1_ITGA3_ITGB1	Fn1	Itga8_Itgb1	KEGG: mmu04512	Fn1 - (Itga3+Itgb1)
FN1_ITGA4_ITGB1	FN1_ITGA4_ITGB1	Fn1	Itga1_Itgb1	KEGG: mmu04512	Fn1 - (Itga4+Itgb1)
FN1_ITGA5_ITGB1	FN1_ITGA5_ITGB1	Fn1	Itga1_Itgb1	KEGG: mmu04512	Fn1 - (Itga5+Itgb1)
FN1_ITGA8_ITGB1	FN1_ITGA8_ITGB1	Fn1	Itga1_Itgb1	KEGG: mmu04512	Fn1 - (Itga8+Itgb1)
LAMA1_ITGA1_ITGB1	LAMA1_ITGA1_ITGB1	Lama1	Itga1_Itgb1	KEGG: mmu04512	Lama1 - (Itga1+Itgb1)
LAMA2_ITGA1_ITGB1	LAMA2_ITGA1_ITGB1	Lama2	Itga1_Itgb1	KEGG: mmu04512	Lama2 - (Itga1+Itgb1)
LAMA3_ITGA1_ITGB1	LAMA3_ITGA1_ITGB1	Lama3	Itga1_Itgb1	KEGG: mmu04512	Lama3 - (Itga1+Itgb1)
LAMA4_ITGA1_ITGB1	LAMA4_ITGA1_ITGB1	Lama4	Itga1_Itgb1	KEGG: mmu04512	Lama4 - (Itga1+Itgb1)
LAMA5_ITGA1_ITGB1	LAMA5_ITGA1_ITGB1	Lama5	Itga1_Itgb1	KEGG: mmu04512	Lama5 - (Itga1+Itgb1)
LAMB1_ITGA1_ITGB1	LAMB1_ITGA1_ITGB1	Lamb1	Itga1_Itgb1	KEGG: mmu04512	Lamb1 - (Itga1+Itgb1)
LAMB2_ITGA1_ITGB1	LAMB2_ITGA1_ITGB1	Lamb2	Itga1_Itgb1	KEGG: mmu04512	Lamb2 - (Itga1+Itgb1)
LAMB3_ITGA1_ITGB1	LAMB3_ITGA1_ITGB1	Lamb3	Itga1_Itgb1	KEGG: mmu04512	Lamb3 - (Itga1+Itgb1)
LAMC1_ITGA1_ITGB1	LAMC1_ITGA1_ITGB1	Lamc1	Itga2_Itgb1	KEGG: mmu04512	Lamc1 - (Itga1+Itgb1)
LAMC2_ITGA1_ITGB1	LAMC2_ITGA1_ITGB1	Lamc2	Itga2_Itgb1	KEGG: mmu04512	Lamc2 - (Itga1+Itgb1)
LAMC3_ITGA1_ITGB1	LAMC3_ITGA1_ITGB1	Lamc3	Itga2_Itgb1	KEGG: mmu04512	Lamc3 - (Itga1+Itgb1)
LAMA1_ITGA2_ITGB1	LAMA1_ITGA2_ITGB1	Lama1	Itga2_Itgb1	KEGG: mmu04512	Lama1 - (Itga2+Itgb1)
LAMA2_ITGA2_ITGB1	LAMA2_ITGA2_ITGB1	Lama2	Itga2_Itgb1	KEGG: mmu04512	Lama2 - (Itga2+Itgb1)
LAMA3_ITGA2_ITGB1	LAMA3_ITGA2_ITGB1	Lama3	Itga2_Itgb1	KEGG: mmu04512	Lama3 - (Itga2+Itgb1)
LAMA4_ITGA2_ITGB1	LAMA4_ITGA2_ITGB1	Lama4	Itga2_Itgb1	KEGG: mmu04512	Lama4 - (Itga2+Itgb1)
LAMA5_ITGA2_ITGB1	LAMA5_ITGA2_ITGB1	Lama5	Itga2_Itgb1	KEGG: mmu04512	Lama5 - (Itga2+Itgb1)
LAMB1_ITGA2_ITGB1	LAMB1_ITGA2_ITGB1	Lamb1	Itga2_Itgb1	KEGG: mmu04512	Lamb1 - (Itga2+Itgb1)
LAMB2_ITGA2_ITGB1	LAMB2_ITGA2_ITGB1	Lamb2	Itga2_Itgb1	KEGG: mmu04512	Lamb2 - (Itga2+Itgb1)
LAMB3_ITGA2_ITGB1	LAMB3_ITGA2_ITGB1	Lamb3	Itga2_Itgb1	KEGG: mmu04512	Lamb3 - (Itga2+Itgb1)
LAMC1_ITGA2_ITGB1	LAMC1_ITGA2_ITGB1	Lamc1	Itga2_Itgb1	KEGG: mmu04512	Lamc1 - (Itga2+Itgb1)
LAMC2_ITGA2_ITGB1	LAMC2_ITGA2_ITGB1	Lamc2	Itga3_Itgb1	KEGG: mmu04512	Lamc2 - (Itga2+Itgb1)
LAMC3_ITGA2_ITGB1	LAMC3_ITGA2_ITGB1	Lamc3	Itga3_Itgb1	KEGG: mmu04512	Lamc3 - (Itga2+Itgb1)
CHAD_ITGA2_ITGB1	CHAD_ITGA2_ITGB1	Chad	Itga3_Itgb1	KEGG: mmu04512	Chad - (Itga2+Itgb1)
LAMA1_ITGA3_ITGB1	LAMA1_ITGA3_ITGB1	Lama1	Itga3_Itgb1	KEGG: mmu04512	Lama1 - (Itga3+Itgb1)
LAMA2_ITGA3_ITGB1	LAMA2_ITGA3_ITGB1	Lama2	Itga3_Itgb1	KEGG: mmu04512	Lama2 - (Itga3+Itgb1)
LAMA3_ITGA3_ITGB1	LAMA3_ITGA3_ITGB1	Lama3	Itga3_Itgb1	KEGG: mmu04512	Lama3 - (Itga3+Itgb1)
LAMA4_ITGA3_ITGB1	LAMA4_ITGA3_ITGB1	Lama4	Itga3_Itgb1	KEGG: mmu04512	Lama4 - (Itga3+Itgb1)
LAMA5_ITGA3_ITGB1	LAMA5_ITGA3_ITGB1	Lama5	Itga3_Itgb1	KEGG: mmu04512	Lama5 - (Itga3+Itgb1)
LAMB1_ITGA3_ITGB1	LAMB1_ITGA3_ITGB1	Lamb1	Itga3_Itgb1	KEGG: mmu04512	Lamb1 - (Itga3+Itgb1)
LAMB2_ITGA3_ITGB1	LAMB2_ITGA3_ITGB1	Lamb2	Itga3_Itgb1	KEGG: mmu04512	Lamb2 - (Itga3+Itgb1)
LAMB3_ITGA3_ITGB1	LAMB3_ITGA3_ITGB1	Lamb3	Itga3_Itgb1	KEGG: mmu04512	Lamb3 - (Itga3+Itgb1)
LAMC1_ITGA3_ITGB1	LAMC1_ITGA3_ITGB1	Lamc1	Itga3_Itgb1	KEGG: mmu04512	Lamc1 - (Itga3+Itgb1)
LAMC2_ITGA3_ITGB1	LAMC2_ITGA3_ITGB1	Lamc2	Itga3_Itgb1	KEGG: mmu04512	Lamc2 - (Itga3+Itgb1)
LAMC3_ITGA3_ITGB1	LAMC3_ITGA3_ITGB1	Lamc3	Itga3_Itgb1	KEGG: mmu04512	Lamc3 - (Itga3+Itgb1)
RELN_ITGA3_ITGB1	RELN_ITGA3_ITGB1	Reln	Itga3_Itgb1	KEGG: mmu04512	Reln - (Itga3+Itgb1)
THBS1_ITGA3_ITGB1	THBS1_ITGA3_ITGB1	Thbs1	Itga3_Itgb1	KEGG: mmu04512	Thbs1 - (Itga3+Itgb1)
THBS2_ITGA3_ITGB1	THBS2_ITGA3_ITGB1	Thbs2	Itga3_Itgb1	KEGG: mmu04512	Thbs2 - (Itga3+Itgb1)
THBS3_ITGA3_ITGB1	THBS3_ITGA3_ITGB1	Thbs3	Itga3_Itgb1	KEGG: mmu04512	Thbs3 - (Itga3+Itgb1)
THBS4_ITGA3_ITGB1	THBS4_ITGA3_ITGB1	Thbs4	Itga3_Itgb1	KEGG: mmu04512	Thbs4 - (Itga3+Itgb1)
COMP_ITGA3_ITGB1	COMP_ITGA3_ITGB1	Comp	Itga3_Itgb1	KEGG: mmu04512	Comp - (Itga3+Itgb1)
COL1A1_ITGA3_ITGB1	COL1A1_ITGA3_ITGB1	Col1a1	Itga3_Itgb1	KEGG: mmu04512	Col1a1 - (Itga3+Itgb1)
COL1A2_ITGA3_ITGB1	COL1A2_ITGA3_ITGB1	Col1a2	Itga3_Itgb1	KEGG: mmu04512	Col1a2 - (Itga3+Itgb1)
COL2A1_ITGA3_ITGB1	COL2A1_ITGA3_ITGB1	Col2a1	Itga3_Itgb1	KEGG: mmu04512	Col2a1 - (Itga3+Itgb1)
COL4A1_ITGA3_ITGB1	COL4A1_ITGA3_ITGB1	Col4a1	Itga3_Itgb1	KEGG: mmu04512	Col4a1 - (Itga3+Itgb1)
COL4A2_ITGA3_ITGB1	COL4A2_ITGA3_ITGB1	Col4a2	Itga3_Itgb1	KEGG: mmu04512	Col4a2 - (Itga3+Itgb1)
COL4A3_ITGA3_ITGB1	COL4A3_ITGA3_ITGB1	Col4a3	Itga3_Itgb1	KEGG: mmu04512	Col4a3 - (Itga3+Itgb1)
COL4A4_ITGA3_ITGB1	COL4A4_ITGA3_ITGB1	Col4a4	Itga3_Itgb1	KEGG: mmu04512	Col4a4 - (Itga3+Itgb1)
COL4A5_ITGA3_ITGB1	COL4A5_ITGA3_ITGB1	Col4a5	Itga3_Itgb1	KEGG: mmu04512	Col4a5 - (Itga3+Itgb1)
COL4A6_ITGA3_ITGB1	COL4A6_ITGA3_ITGB1	Col4a6	Itga3_Itgb1	KEGG: mmu04512	Col4a6 - (Itga3+Itgb1)
COL6A1_ITGA3_ITGB1	COL6A1_ITGA3_ITGB1	Col6a1	Itga3_Itgb1	KEGG: mmu04512	Col6a1 - (Itga3+Itgb1)
COL6A2_ITGA3_ITGB1	COL6A2_ITGA3_ITGB1	Col6a2	Itga3_Itgb1	KEGG: mmu04512	Col6a2 - (Itga3+Itgb1)
COL6A3_ITGA3_ITGB1	COL6A3_ITGA3_ITGB1	Col6a3	Itga3_Itgb1	KEGG: mmu04512	Col6a3 - (Itga3+Itgb1)
COL6A4_ITGA3_ITGB1	COL6A4_ITGA3_ITGB1	Col6a4	Itga3_Itgb1	KEGG: mmu04512	Col6a4 - (Itga3+Itgb1)
COL6A5_ITGA3_ITGB1	COL6A5_ITGA3_ITGB1	Col6a5	Itga3_Itgb1	KEGG: mmu04512	Col6a5 - (Itga3+Itgb1)
COL6A6_ITGA3_ITGB1	COL6A6_ITGA3_ITGB1	Col6a6	Itga3_Itgb1	KEGG: mmu04512	Col6a6 - (Itga3+Itgb1)
COL9A1_ITGA3_ITGB1	COL9A1_ITGA3_ITGB1	Col9a1	Itga6_Itgb1	KEGG: mmu04512	Col9a1 - (Itga3+Itgb1)
COL9A2_ITGA3_ITGB1	COL9A2_ITGA3_ITGB1	Col9a2	Itga6_Itgb1	KEGG: mmu04512	Col9a2 - (Itga3+Itgb1)
COL9A3_ITGA3_ITGB1	COL9A3_ITGA3_ITGB1	Col9a3	Itga6_Itgb1	KEGG: mmu04512	Col9a3 - (Itga3+Itgb1)
LAMA1_ITGA6_ITGB1	LAMA1_ITGA6_ITGB1	Lama1	Itga6_Itgb1	KEGG: mmu04512	Lama1 - (Itga6+Itgb1)
LAMA2_ITGA6_ITGB1	LAMA2_ITGA6_ITGB1	Lama2	Itga6_Itgb1	KEGG: mmu04512	Lama2 - (Itga6+Itgb1)
LAMA3_ITGA6_ITGB1	LAMA3_ITGA6_ITGB1	Lama3	Itga6_Itgb1	KEGG: mmu04512	Lama3 - (Itga6+Itgb1)
LAMA4_ITGA6_ITGB1	LAMA4_ITGA6_ITGB1	Lama4	Itga6_Itgb1	KEGG: mmu04512	Lama4 - (Itga6+Itgb1)
LAMA5_ITGA6_ITGB1	LAMA5_ITGA6_ITGB1	Lama5	Itga6_Itgb1	KEGG: mmu04512	Lama5 - (Itga6+Itgb1)
LAMB1_ITGA6_ITGB1	LAMB1_ITGA6_ITGB1	Lamb1	Itga6_Itgb1	KEGG: mmu04512	Lamb1 - (Itga6+Itgb1)
LAMB2_ITGA6_ITGB1	LAMB2_ITGA6_ITGB1	Lamb2	Itga6_Itgb1	KEGG: mmu04512	Lamb2 - (Itga6+Itgb1)
LAMB3_ITGA6_ITGB1	LAMB3_ITGA6_ITGB1	Lamb3	Itga6_Itgb1	KEGG: mmu04512	Lamb3 - (Itga6+Itgb1)
LAMC1_ITGA6_ITGB1	LAMC1_ITGA6_ITGB1	Lamc1	Itga7_Itgb1	KEGG: mmu04512	Lamc1 - (Itga6+Itgb1)
LAMC2_ITGA6_ITGB1	LAMC2_ITGA6_ITGB1	Lamc2	Itga7_Itgb1	KEGG: mmu04512	Lamc2 - (Itga6+Itgb1)
LAMC3_ITGA6_ITGB1	LAMC3_ITGA6_ITGB1	Lamc3	Itga7_Itgb1	KEGG: mmu04512	Lamc3 - (Itga6+Itgb1)
LAMA1_ITGA7_ITGB1	LAMA1_ITGA7_ITGB1	Lama1	Itga7_Itgb1	KEGG: mmu04512	Lama1 - (Itga7+Itgb1)
LAMA2_ITGA7_ITGB1	LAMA2_ITGA7_ITGB1	Lama2	Itga7_Itgb1	KEGG: mmu04512	Lama2 - (Itga7+Itgb1)
LAMA3_ITGA7_ITGB1	LAMA3_ITGA7_ITGB1	Lama3	Itga7_Itgb1	KEGG: mmu04512	Lama3 - (Itga7+Itgb1)
LAMA4_ITGA7_ITGB1	LAMA4_ITGA7_ITGB1	Lama4	Itga7_Itgb1	KEGG: mmu04512	Lama4 - (Itga7+Itgb1)
LAMA5_ITGA7_ITGB1	LAMA5_ITGA7_ITGB1	Lama5	Itga7_Itgb1	KEGG: mmu04512	Lama5 - (Itga7+Itgb1)
LAMB1_ITGA7_ITGB1	LAMB1_ITGA7_ITGB1	Lamb1	Itga7_Itgb1	KEGG: mmu04512	Lamb1 - (Itga7+Itgb1)
LAMB2_ITGA7_ITGB1	LAMB2_ITGA7_ITGB1	Lamb2	Itga7_Itgb1	KEGG: mmu04512	Lamb2 - (Itga7+Itgb1)
LAMB3_ITGA7_ITGB1	LAMB3_ITGA7_ITGB1	Lamb3	Itga7_Itgb1	KEGG: mmu04512	Lamb3 - (Itga7+Itgb1)
LAMC1_ITGA7_ITGB1	LAMC1_ITGA7_ITGB1	Lamc1	Itga8_Itgb1	KEGG: mmu04512	Lamc1 - (Itga7+Itgb1)
LAMC2_ITGA7_ITGB1	LAMC2_ITGA7_ITGB1	Lamc2	Itga8_Itgb1	KEGG: mmu04512	Lamc2 - (Itga7+Itgb1)
LAMC3_ITGA7_ITGB1	LAMC3_ITGA7_ITGB1	Lamc3	Itga8_Itgb1	KEGG: mmu04512	Lamc3 - (Itga7+Itgb1)
VTN_ITGA8_ITGB1	VTN_ITGA8_ITGB1	Vtn	Itga8_Itgb1	KEGG: mmu04512	Vtn - (Itga8+Itgb1)
TNC_ITGA8_ITGB1	TNC_ITGA8_ITGB1	Tnc	Itga8_Itgb1	KEGG: mmu04512	Tnc - (Itga8+Itgb1)
TNR_ITGA8_ITGB1	TNR_ITGA8_ITGB1	Tnr	Itga8_Itgb1	KEGG: mmu04512	Tnr - (Itga8+Itgb1)
TNN_ITGA8_ITGB1	TNN_ITGA8_ITGB1	Tnn	Itga8_Itgb1	KEGG: mmu04512	Tnn - (Itga8+Itgb1)
TNXB_ITGA8_ITGB1	TNXB_ITGA8_ITGB1	Tnxb	Itga9_Itgb1	KEGG: mmu04512	Tnxb - (Itga8+Itgb1)
NPNT1_ITGA8_ITGB1	NPNT1_ITGA8_ITGB1	Npnt complex 1	Itga9_Itgb1	KEGG: mmu04512	Npnt1 - (Itga8+Itgb1)
NPNT2_ITGA8_ITGB1	NPNT2_ITGA8_ITGB1	Npnt complex 2	Itga9_Itgb1	KEGG: mmu04512	Npnt2 - (Itga8+Itgb1)
TNC_ITGA9_ITGB1	TNC_ITGA9_ITGB1	Tnc	Itga9_Itgb1	KEGG: mmu04512	Tnc - (Itga9+Itgb1)
TNR_ITGA9_ITGB1	TNR_ITGA9_ITGB1	Tnr	Itga9_Itgb1	KEGG: mmu04512	Tnr - (Itga9+Itgb1)
TNN_ITGA9_ITGB1	TNN_ITGA9_ITGB1	Tnn	Itga9_Itgb1	KEGG: mmu04512	Tnn - (Itga9+Itgb1)
TNXB_ITGA9_ITGB1	TNXB_ITGA9_ITGB1	Tnxb	Itga9_Itgb1	KEGG: mmu04512	Tnxb - (Itga9+Itgb1)
COL1A1_ITGA9_ITGB1	COL1A1_ITGA9_ITGB1	Col1a1	Itga9_Itgb1	KEGG: mmu04512	Col1a1 - (Itga9+Itgb1)
COL1A2_ITGA9_ITGB1	COL1A2_ITGA9_ITGB1	Col1a2	Itga9_Itgb1	KEGG: mmu04512	Col1a2 - (Itga9+Itgb1)
COL2A1_ITGA9_ITGB1	COL2A1_ITGA9_ITGB1	Col2a1	Itga9_Itgb1	KEGG: mmu04512	Col2a1 - (Itga9+Itgb1)
COL4A1_ITGA9_ITGB1	COL4A1_ITGA9_ITGB1	Col4a1	Itga9_Itgb1	KEGG: mmu04512	Col4a1 - (Itga9+Itgb1)
COL4A2_ITGA9_ITGB1	COL4A2_ITGA9_ITGB1	Col4a2	Itga9_Itgb1	KEGG: mmu04512	Col4a2 - (Itga9+Itgb1)
COL4A3_ITGA9_ITGB1	COL4A3_ITGA9_ITGB1	Col4a3	Itga9_Itgb1	KEGG: mmu04512	Col4a3 - (Itga9+Itgb1)
COL4A4_ITGA9_ITGB1	COL4A4_ITGA9_ITGB1	Col4a4	Itga9_Itgb1	KEGG: mmu04512	Col4a4 - (Itga9+Itgb1)
COL4A5_ITGA9_ITGB1	COL4A5_ITGA9_ITGB1	Col4a5	Itga9_Itgb1	KEGG: mmu04512	Col4a5 - (Itga9+Itgb1)
COL4A6_ITGA9_ITGB1	COL4A6_ITGA9_ITGB1	Col4a6	Itga9_Itgb1	KEGG: mmu04512	Col4a6 - (Itga9+Itgb1)
COL6A1_ITGA9_ITGB1	COL6A1_ITGA9_ITGB1	Col6a1	Itga9_Itgb1	KEGG: mmu04512	Col6a1 - (Itga9+Itgb1)
COL6A2_ITGA9_ITGB1	COL6A2_ITGA9_ITGB1	Col6a2	Itga9_Itgb1	KEGG: mmu04512	Col6a2 - (Itga9+Itgb1)
COL6A3_ITGA9_ITGB1	COL6A3_ITGA9_ITGB1	Col6a3	Itga9_Itgb1	KEGG: mmu04512	Col6a3 - (Itga9+Itgb1)
COL6A4_ITGA9_ITGB1	COL6A4_ITGA9_ITGB1	Col6a4	Itga9_Itgb1	KEGG: mmu04512	Col6a4 - (Itga9+Itgb1)
COL6A5_ITGA9_ITGB1	COL6A5_ITGA9_ITGB1	Col6a5	Itga9_Itgb1	KEGG: mmu04512	Col6a5 - (Itga9+Itgb1)
COL6A6_ITGA9_ITGB1	COL6A6_ITGA9_ITGB1	Col6a6	Itga9_Itgb1	KEGG: mmu04512	Col6a6 - (Itga9+Itgb1)
COL9A1_ITGA9_ITGB1	COL9A1_ITGA9_ITGB1	Col9a1	Itga9_Itgb1	KEGG: mmu04512	Col9a1 - (Itga9+Itgb1)
COL9A2_ITGA9_ITGB1	COL9A2_ITGA9_ITGB1	Col9a2	Itga9_Itgb1	KEGG: mmu04512	Col9a2 - (Itga9+Itgb1)
COL9A3_ITGA9_ITGB1	COL9A3_ITGA9_ITGB1	Col9a3	Itga9_Itgb1	KEGG: mmu04512	Col9a3 - (Itga9+Itgb1)
LAMA1_ITGA9_ITGB1	LAMA1_ITGA9_ITGB1	Lama1	Itga9_Itgb1	KEGG: mmu04512	Lama1 - (Itga9+Itgb1)
LAMA2_ITGA9_ITGB1	LAMA2_ITGA9_ITGB1	Lama2	Itga9_Itgb1	KEGG: mmu04512	Lama2 - (Itga9+Itgb1)
LAMA3_ITGA9_ITGB1	LAMA3_ITGA9_ITGB1	Lama3	Itga9_Itgb1	KEGG: mmu04512	Lama3 - (Itga9+Itgb1)
LAMA4_ITGA9_ITGB1	LAMA4_ITGA9_ITGB1	Lama4	Itga9_Itgb1	KEGG: mmu04512	Lama4 - (Itga9+Itgb1)
LAMA5_ITGA9_ITGB1	LAMA5_ITGA9_ITGB1	Lama5	Itga9_Itgb1	KEGG: mmu04512	Lama5 - (Itga9+Itgb1)
LAMB1_ITGA9_ITGB1	LAMB1_ITGA9_ITGB1	Lamb1	Itga9_Itgb1	KEGG: mmu04512	Lamb1 - (Itga9+Itgb1)
LAMB2_ITGA9_ITGB1	LAMB2_ITGA9_ITGB1	Lamb2	Itga9_Itgb1	KEGG: mmu04512	Lamb2 - (Itga9+Itgb1)
LAMB3_ITGA9_ITGB1	LAMB3_ITGA9_ITGB1	Lamb3	Itga9_Itgb1	KEGG: mmu04512	Lamb3 - (Itga9+Itgb1)
LAMC1_ITGA9_ITGB1	LAMC1_ITGA9_ITGB1	Lamc1	Itga10_Itgb1	KEGG: mmu04512	Lamc1 - (Itga9+Itgb1)
LAMC2_ITGA9_ITGB1	LAMC2_ITGA9_ITGB1	Lamc2	Itga10_Itgb1	KEGG: mmu04512	Lamc2 - (Itga9+Itgb1)
LAMC3_ITGA9_ITGB1	LAMC3_ITGA9_ITGB1	Lamc3	Itga10_Itgb1	KEGG: mmu04512	Lamc3 - (Itga9+Itgb1)
COL1A1_ITGA10_ITGB1	COL1A1_ITGA10_ITGB1	Col1a1	Itga10_Itgb1	KEGG: mmu04512	Col1a1 - (Itga10+Itgb1)
COL1A2_ITGA10_ITGB1	COL1A2_ITGA10_ITGB1	Col1a2	Itga10_Itgb1	KEGG: mmu04512	Col1a2 - (Itga10+Itgb1)
COL2A1_ITGA10_ITGB1	COL2A1_ITGA10_ITGB1	Col2a1	Itga10_Itgb1	KEGG: mmu04512	Col2a1 - (Itga10+Itgb1)
COL4A1_ITGA10_ITGB1	COL4A1_ITGA10_ITGB1	Col4a1	Itga10_Itgb1	KEGG: mmu04512	Col4a1 - (Itga10+Itgb1)
COL4A2_ITGA10_ITGB1	COL4A2_ITGA10_ITGB1	Col4a2	Itga10_Itgb1	KEGG: mmu04512	Col4a2 - (Itga10+Itgb1)
COL4A3_ITGA10_ITGB1	COL4A3_ITGA10_ITGB1	Col4a3	Itga10_Itgb1	KEGG: mmu04512	Col4a3 - (Itga10+Itgb1)
COL4A4_ITGA10_ITGB1	COL4A4_ITGA10_ITGB1	Col4a4	Itga10_Itgb1	KEGG: mmu04512	Col4a4 - (Itga10+Itgb1)
COL4A5_ITGA10_ITGB1	COL4A5_ITGA10_ITGB1	Col4a5	Itga10_Itgb1	KEGG: mmu04512	Col4a5 - (Itga10+Itgb1)
COL4A6_ITGA10_ITGB1	COL4A6_ITGA10_ITGB1	Col4a6	Itga10_Itgb1	KEGG: mmu04512	Col4a6 - (Itga10+Itgb1)
COL6A1_ITGA10_ITGB1	COL6A1_ITGA10_ITGB1	Col6a1	Itga10_Itgb1	KEGG: mmu04512	Col6a1 - (Itga10+Itgb1)
COL6A2_ITGA10_ITGB1	COL6A2_ITGA10_ITGB1	Col6a2	Itga10_Itgb1	KEGG: mmu04512	Col6a2 - (Itga10+Itgb1)
COL6A3_ITGA10_ITGB1	COL6A3_ITGA10_ITGB1	Col6a3	Itga10_Itgb1	KEGG: mmu04512	Col6a3 - (Itga10+Itgb1)
COL6A4_ITGA10_ITGB1	COL6A4_ITGA10_ITGB1	Col6a4	Itga10_Itgb1	KEGG: mmu04512	Col6a4 - (Itga10+Itgb1)
COL6A5_ITGA10_ITGB1	COL6A5_ITGA10_ITGB1	Col6a5	Itga10_Itgb1	KEGG: mmu04512	Col6a5 - (Itga10+Itgb1)
COL6A6_ITGA10_ITGB1	COL6A6_ITGA10_ITGB1	Col6a6	Itga10_Itgb1	KEGG: mmu04512	Col6a6 - (Itga10+Itgb1)
COL9A1_ITGA10_ITGB1	COL9A1_ITGA10_ITGB1	Col9a1	Itga11_Itgb1	KEGG: mmu04512	Col9a1 - (Itga10+Itgb1)
COL9A2_ITGA10_ITGB1	COL9A2_ITGA10_ITGB1	Col9a2	Itga11_Itgb1	KEGG: mmu04512	Col9a2 - (Itga10+Itgb1)
COL9A3_ITGA10_ITGB1	COL9A3_ITGA10_ITGB1	Col9a3	Itga11_Itgb1	KEGG: mmu04512	Col9a3 - (Itga10+Itgb1)
COL1A1_ITGA11_ITGB1	COL1A1_ITGA11_ITGB1	Col1a1	Itga11_Itgb1	KEGG: mmu04512	Col1a1 - (Itga11+Itgb1)
COL1A2_ITGA11_ITGB1	COL1A2_ITGA11_ITGB1	Col1a2	Itga11_Itgb1	KEGG: mmu04512	Col1a2 - (Itga11+Itgb1)
COL2A1_ITGA11_ITGB1	COL2A1_ITGA11_ITGB1	Col2a1	Itga11_Itgb1	KEGG: mmu04512	Col2a1 - (Itga11+Itgb1)
COL4A1_ITGA11_ITGB1	COL4A1_ITGA11_ITGB1	Col4a1	Itga11_Itgb1	KEGG: mmu04512	Col4a1 - (Itga11+Itgb1)
COL4A2_ITGA11_ITGB1	COL4A2_ITGA11_ITGB1	Col4a2	Itga11_Itgb1	KEGG: mmu04512	Col4a2 - (Itga11+Itgb1)
COL4A3_ITGA11_ITGB1	COL4A3_ITGA11_ITGB1	Col4a3	Itga11_Itgb1	KEGG: mmu04512	Col4a3 - (Itga11+Itgb1)
COL4A4_ITGA11_ITGB1	COL4A4_ITGA11_ITGB1	Col4a4	Itga11_Itgb1	KEGG: mmu04512	Col4a4 - (Itga11+Itgb1)
COL4A5_ITGA11_ITGB1	COL4A5_ITGA11_ITGB1	Col4a5	Itga11_Itgb1	KEGG: mmu04512	Col4a5 - (Itga11+Itgb1)
COL4A6_ITGA11_ITGB1	COL4A6_ITGA11_ITGB1	Col4a6	Itga11_Itgb1	KEGG: mmu04512	Col4a6 - (Itga11+Itgb1)
COL6A1_ITGA11_ITGB1	COL6A1_ITGA11_ITGB1	Col6a1	Itga11_Itgb1	KEGG: mmu04512	Col6a1 - (Itga11+Itgb1)
COL6A2_ITGA11_ITGB1	COL6A2_ITGA11_ITGB1	Col6a2	Itga11_Itgb1	KEGG: mmu04512	Col6a2 - (Itga11+Itgb1)
COL6A3_ITGA11_ITGB1	COL6A3_ITGA11_ITGB1	Col6a3	Itga11_Itgb1	KEGG: mmu04512	Col6a3 - (Itga11+Itgb1)
COL6A4_ITGA11_ITGB1	COL6A4_ITGA11_ITGB1	Col6a4	Itga11_Itgb1	KEGG: mmu04512	Col6a4 - (Itga11+Itgb1)
COL6A5_ITGA11_ITGB1	COL6A5_ITGA11_ITGB1	Col6a5	Itga11_Itgb1	KEGG: mmu04512	Col6a5 - (Itga11+Itgb1)
COL6A6_ITGA11_ITGB1	COL6A6_ITGA11_ITGB1	Col6a6	Itga11_Itgb1	KEGG: mmu04512	Col6a6 - (Itga11+Itgb1)
COL9A1_ITGA11_ITGB1	COL9A1_ITGA11_ITGB1	Col9a1	Itgav_Itgb1	KEGG: mmu04512	Col9a1 - (Itga11+Itgb1)
COL9A2_ITGA11_ITGB1	COL9A2_ITGA11_ITGB1	Col9a2	Itgav_Itgb1	KEGG: mmu04512	Col9a2 - (Itga11+Itgb1)
COL9A3_ITGA11_ITGB1	COL9A3_ITGA11_ITGB1	Col9a3	Itgav_Itgb1	KEGG: mmu04512	Col9a3 - (Itga11+Itgb1)
FN1_ITGAV_ITGB1	FN1_ITGAV_ITGB1	Fn1	Itga4_Itgb7	KEGG: mmu04512	Fn1 - (Itgav+Itgb1)
VTN_ITGAV_ITGB1	VTN_ITGAV_ITGB1	Vtn	Itgav_Itgb3	KEGG: mmu04512	Vtn - (Itgav+Itgb1)
DSPP_ITGAV_ITGB1	DSPP_ITGAV_ITGB1	Dspp	Itgav_Itgb3	KEGG: mmu04512	Dspp - (Itgav+Itgb1)
FN1_ITGA4_ITGB7	FN1_ITGA4_ITGB7	Fn1	Itgav_Itgb3	KEGG: mmu04512	Fn1 - (Itga4+Itgb7)
FN1_ITGAV_ITGB3	FN1_ITGAV_ITGB3	Fn1	Itgav_Itgb3	KEGG: mmu04512	Fn1 - (Itgav+Itgb3)
VTN_ITGAV_ITGB3	VTN_ITGAV_ITGB3	Vtn	Itgav_Itgb3	KEGG: mmu04512	Vtn - (Itgav+Itgb3)
VWF_ITGAV_ITGB3	VWF_ITGAV_ITGB3	Vwf	Itgav_Itgb3	KEGG: mmu04512	Vwf - (Itgav+Itgb3)
TNC_ITGAV_ITGB3	TNC_ITGAV_ITGB3	Tnc	Itgav_Itgb3	KEGG: mmu04512	Tnc - (Itgav+Itgb3)
TNR_ITGAV_ITGB3	TNR_ITGAV_ITGB3	Tnr	Itgav_Itgb3	KEGG: mmu04512	Tnr - (Itgav+Itgb3)
TNN_ITGAV_ITGB3	TNN_ITGAV_ITGB3	Tnn	Itgav_Itgb3	KEGG: mmu04512	Tnn - (Itgav+Itgb3)
TNXB_ITGAV_ITGB3	TNXB_ITGAV_ITGB3	Tnxb	Itgav_Itgb3	KEGG: mmu04512	Tnxb - (Itgav+Itgb3)
IBSP_ITGAV_ITGB3	IBSP_ITGAV_ITGB3	Ibsp	Itgav_Itgb3	KEGG: mmu04512	Ibsp - (Itgav+Itgb3)
THBS1_ITGAV_ITGB3	THBS1_ITGAV_ITGB3	Thbs1	Itgav_Itgb3	KEGG: mmu04512	Thbs1 - (Itgav+Itgb3)
THBS2_ITGAV_ITGB3	THBS2_ITGAV_ITGB3	Thbs2	Itgav_Itgb3	KEGG: mmu04512	Thbs2 - (Itgav+Itgb3)
THBS3_ITGAV_ITGB3	THBS3_ITGAV_ITGB3	Thbs3	Itgav_Itgb3	KEGG: mmu04512	Thbs3 - (Itgav+Itgb3)
THBS4_ITGAV_ITGB3	THBS4_ITGAV_ITGB3	Thbs4	Itga2b_Itgb3	KEGG: mmu04512	Thbs4 - (Itgav+Itgb3)
COMP_ITGAV_ITGB3	COMP_ITGAV_ITGB3	Comp	Itga2b_Itgb3	KEGG: mmu04512	Comp - (Itgav+Itgb3)
DMP1_ITGAV_ITGB3	DMP1_ITGAV_ITGB3	Dmp1	Itga2b_Itgb3	KEGG: mmu04512	Dmp1 - (Itgav+Itgb3)
FN1_ITGA2B_ITGB3	FN1_ITGA2B_ITGB3	Fn1	Itga2b_Itgb3	KEGG: mmu04512	Fn1 - (Itga2b+Itgb3)
VTN_ITGA2B_ITGB3	VTN_ITGA2B_ITGB3	Vtn	Itga2b_Itgb3	KEGG: mmu04512	Vtn - (Itga2b+Itgb3)
VWF_ITGA2B_ITGB3	VWF_ITGA2B_ITGB3	Vwf	Itga2b_Itgb3	KEGG: mmu04512	Vwf - (Itga2b+Itgb3)
TNC_ITGA2B_ITGB3	TNC_ITGA2B_ITGB3	Tnc	Itga2b_Itgb3	KEGG: mmu04512	Tnc - (Itga2b+Itgb3)
TNR_ITGA2B_ITGB3	TNR_ITGA2B_ITGB3	Tnr	Itgav_Itgb5	KEGG: mmu04512	Tnr - (Itga2b+Itgb3)
TNN_ITGA2B_ITGB3	TNN_ITGA2B_ITGB3	Tnn	Itgav_Itgb5	KEGG: mmu04512	Tnn - (Itga2b+Itgb3)
TNXB_ITGA2B_ITGB3	TNXB_ITGA2B_ITGB3	Tnxb	Itgav_Itgb6	KEGG: mmu04512	Tnxb - (Itga2b+Itgb3)
VTN_ITGAV_ITGB5	VTN_ITGAV_ITGB5	Vtn	Itgav_Itgb6	KEGG: mmu04512	Vtn - (Itgav+Itgb5)
IBSP_ITGAV_ITGB5	IBSP_ITGAV_ITGB5	Ibsp	Itgav_Itgb6	KEGG: mmu04512	Ibsp - (Itgav+Itgb5)
TNC_ITGAV_ITGB6	TNC_ITGAV_ITGB6	Tnc	Itgav_Itgb6	KEGG: mmu04512	Tnc - (Itgav+Itgb6)
TNR_ITGAV_ITGB6	TNR_ITGAV_ITGB6	Tnr	Itgav_Itgb6	KEGG: mmu04512	Tnr - (Itgav+Itgb6)
TNN_ITGAV_ITGB6	TNN_ITGAV_ITGB6	Tnn	Itgav_Itgb6	KEGG: mmu04512	Tnn - (Itgav+Itgb6)
TNXB_ITGAV_ITGB6	TNXB_ITGAV_ITGB6	Tnxb	Itgav_Itgb8	KEGG: mmu04512	Tnxb - (Itgav+Itgb6)
FN1_ITGAV_ITGB6	FN1_ITGAV_ITGB6	Fn1	Itgav_Itgb8	KEGG: mmu04512	Fn1 - (Itgav+Itgb6)
DSPP_ITGAV_ITGB6	DSPP_ITGAV_ITGB6	Dspp	Itgav_Itgb8	KEGG: mmu04512	Dspp - (Itgav+Itgb6)
VTN_ITGAV_ITGB8	VTN_ITGAV_ITGB8	Vtn	Itgav_Itgb8	KEGG: mmu04512	Vtn - (Itgav+Itgb8)
FN1_ITGAV_ITGB8	FN1_ITGAV_ITGB8	Fn1	Itgav_Itgb8	KEGG: mmu04512	Fn1 - (Itgav+Itgb8)
LAMA1_ITGAV_ITGB8	LAMA1_ITGAV_ITGB8	Lama1	Itgav_Itgb8	KEGG: mmu04512	Lama1 - (Itgav+Itgb8)
LAMA2_ITGAV_ITGB8	LAMA2_ITGAV_ITGB8	Lama2	Itgav_Itgb8	KEGG: mmu04512	Lama2 - (Itgav+Itgb8)
LAMA3_ITGAV_ITGB8	LAMA3_ITGAV_ITGB8	Lama3	Itgav_Itgb8	KEGG: mmu04512	Lama3 - (Itgav+Itgb8)
LAMA4_ITGAV_ITGB8	LAMA4_ITGAV_ITGB8	Lama4	Itgav_Itgb8	KEGG: mmu04512	Lama4 - (Itgav+Itgb8)
LAMA5_ITGAV_ITGB8	LAMA5_ITGAV_ITGB8	Lama5	Itgav_Itgb8	KEGG: mmu04512	Lama5 - (Itgav+Itgb8)
LAMB1_ITGAV_ITGB8	LAMB1_ITGAV_ITGB8	Lamb1	Itgav_Itgb8	KEGG: mmu04512	Lamb1 - (Itgav+Itgb8)
LAMB2_ITGAV_ITGB8	LAMB2_ITGAV_ITGB8	Lamb2	Itgav_Itgb8	KEGG: mmu04512	Lamb2 - (Itgav+Itgb8)
LAMB3_ITGAV_ITGB8	LAMB3_ITGAV_ITGB8	Lamb3	Itgav_Itgb8	KEGG: mmu04512	Lamb3 - (Itgav+Itgb8)
LAMC1_ITGAV_ITGB8	LAMC1_ITGAV_ITGB8	Lamc1	Itgav_Itgb8	KEGG: mmu04512	Lamc1 - (Itgav+Itgb8)
LAMC2_ITGAV_ITGB8	LAMC2_ITGAV_ITGB8	Lamc2	Itgav_Itgb8	KEGG: mmu04512	Lamc2 - (Itgav+Itgb8)
LAMC3_ITGAV_ITGB8	LAMC3_ITGAV_ITGB8	Lamc3	Itgav_Itgb8	KEGG: mmu04512	Lamc3 - (Itgav+Itgb8)
COL1A1_ITGAV_ITGB8	COL1A1_ITGAV_ITGB8	Col1a1	Itgav_Itgb8	KEGG: mmu04512	Col1a1 - (Itgav+Itgb8)
COL1A2_ITGAV_ITGB8	COL1A2_ITGAV_ITGB8	Col1a2	Itgav_Itgb8	KEGG: mmu04512	Col1a2 - (Itgav+Itgb8)
COL2A1_ITGAV_ITGB8	COL2A1_ITGAV_ITGB8	Col2a1	Itgav_Itgb8	KEGG: mmu04512	Col2a1 - (Itgav+Itgb8)
COL4A1_ITGAV_ITGB8	COL4A1_ITGAV_ITGB8	Col4a1	Itgav_Itgb8	KEGG: mmu04512	Col4a1 - (Itgav+Itgb8)
COL4A2_ITGAV_ITGB8	COL4A2_ITGAV_ITGB8	Col4a2	Itgav_Itgb8	KEGG: mmu04512	Col4a2 - (Itgav+Itgb8)
COL4A3_ITGAV_ITGB8	COL4A3_ITGAV_ITGB8	Col4a3	Itgav_Itgb8	KEGG: mmu04512	Col4a3 - (Itgav+Itgb8)
COL4A4_ITGAV_ITGB8	COL4A4_ITGAV_ITGB8	Col4a4	Itgav_Itgb8	KEGG: mmu04512	Col4a4 - (Itgav+Itgb8)
COL4A5_ITGAV_ITGB8	COL4A5_ITGAV_ITGB8	Col4a5	Itgav_Itgb8	KEGG: mmu04512	Col4a5 - (Itgav+Itgb8)
COL4A6_ITGAV_ITGB8	COL4A6_ITGAV_ITGB8	Col4a6	Itgav_Itgb8	KEGG: mmu04512	Col4a6 - (Itgav+Itgb8)
COL6A1_ITGAV_ITGB8	COL6A1_ITGAV_ITGB8	Col6a1	Itgav_Itgb8	KEGG: mmu04512	Col6a1 - (Itgav+Itgb8)
COL6A2_ITGAV_ITGB8	COL6A2_ITGAV_ITGB8	Col6a2	Itgav_Itgb8	KEGG: mmu04512	Col6a2 - (Itgav+Itgb8)
COL6A3_ITGAV_ITGB8	COL6A3_ITGAV_ITGB8	Col6a3	Itgav_Itgb8	KEGG: mmu04512	Col6a3 - (Itgav+Itgb8)
COL6A4_ITGAV_ITGB8	COL6A4_ITGAV_ITGB8	Col6a4	Itgav_Itgb8	KEGG: mmu04512	Col6a4 - (Itgav+Itgb8)
COL6A5_ITGAV_ITGB8	COL6A5_ITGAV_ITGB8	Col6a5	Itgav_Itgb8	KEGG: mmu04512	Col6a5 - (Itgav+Itgb8)
COL6A6_ITGAV_ITGB8	COL6A6_ITGAV_ITGB8	Col6a6	Itgav_Itgb8	KEGG: mmu04512	Col6a6 - (Itgav+Itgb8)
COL9A1_ITGAV_ITGB8	COL9A1_ITGAV_ITGB8	Col9a1	Itga6_Itgb4	KEGG: mmu04512	Col9a1 - (Itgav+Itgb8)
COL9A2_ITGAV_ITGB8	COL9A2_ITGAV_ITGB8	Col9a2	Itga6_Itgb4	KEGG: mmu04512	Col9a2 - (Itgav+Itgb8)
COL9A3_ITGAV_ITGB8	COL9A3_ITGAV_ITGB8	Col9a3	Itga6_Itgb4	KEGG: mmu04512	Col9a3 - (Itgav+Itgb8)
LAMA1_ITGA6_ITGB4	LAMA1_ITGA6_ITGB4	Lama1	Itga6_Itgb4	KEGG: mmu04512	Lama1 - (Itga6+Itgb4)
LAMA2_ITGA6_ITGB4	LAMA2_ITGA6_ITGB4	Lama2	Itga6_Itgb4	KEGG: mmu04512	Lama2 - (Itga6+Itgb4)
LAMA3_ITGA6_ITGB4	LAMA3_ITGA6_ITGB4	Lama3	Itga6_Itgb4	KEGG: mmu04512	Lama3 - (Itga6+Itgb4)
LAMA4_ITGA6_ITGB4	LAMA4_ITGA6_ITGB4	Lama4	Itga6_Itgb4	KEGG: mmu04512	Lama4 - (Itga6+Itgb4)
LAMA5_ITGA6_ITGB4	LAMA5_ITGA6_ITGB4	Lama5	Itga6_Itgb4	KEGG: mmu04512	Lama5 - (Itga6+Itgb4)
LAMB1_ITGA6_ITGB4	LAMB1_ITGA6_ITGB4	Lamb1	Itga6_Itgb4	KEGG: mmu04512	Lamb1 - (Itga6+Itgb4)
LAMB2_ITGA6_ITGB4	LAMB2_ITGA6_ITGB4	Lamb2	Itga6_Itgb4	KEGG: mmu04512	Lamb2 - (Itga6+Itgb4)
LAMB3_ITGA6_ITGB4	LAMB3_ITGA6_ITGB4	Lamb3	Itga6_Itgb4	KEGG: mmu04512	Lamb3 - (Itga6+Itgb4)
LAMC1_ITGA6_ITGB4	LAMC1_ITGA6_ITGB4	Lamc1	Cd44	KEGG: mmu04512	Lamc1 - (Itga6+Itgb4)
LAMC2_ITGA6_ITGB4	LAMC2_ITGA6_ITGB4	Lamc2	Cd44	KEGG: mmu04512	Lamc2 - (Itga6+Itgb4)
LAMC3_ITGA6_ITGB4	LAMC3_ITGA6_ITGB4	Lamc3	Cd44	KEGG: mmu04512	Lamc3 - (Itga6+Itgb4)
COL1A2_CD44	COL1A2_CD44	Col1a2	Cd44	KEGG: mmu04512	Col1a2 - (Cd44)
COL2A1_CD44	COL2A1_CD44	Col2a1	Cd44	KEGG: mmu04512	Col2a1 - (Cd44)
COL4A1_CD44	COL4A1_CD44	Col4a1	Cd44	KEGG: mmu04512	Col4a1 - (Cd44)
COL4A2_CD44	COL4A2_CD44	Col4a2	Cd44	KEGG: mmu04512	Col4a2 - (Cd44)
COL4A3_CD44	COL4A3_CD44	Col4a3	Cd44	KEGG: mmu04512	Col4a3 - (Cd44)
COL4A4_CD44	COL4A4_CD44	Col4a4	Cd44	KEGG: mmu04512	Col4a4 - (Cd44)
COL4A5_CD44	COL4A5_CD44	Col4a5	Cd44	KEGG: mmu04512	Col4a5 - (Cd44)
COL4A6_CD44	COL4A6_CD44	Col4a6	Cd44	KEGG: mmu04512	Col4a6 - (Cd44)
COL6A1_CD44	COL6A1_CD44	Col6a1	Cd44	KEGG: mmu04512	Col6a1 - (Cd44)
COL6A2_CD44	COL6A2_CD44	Col6a2	Cd44	KEGG: mmu04512	Col6a2 - (Cd44)
COL6A3_CD44	COL6A3_CD44	Col6a3	Cd44	KEGG: mmu04512	Col6a3 - (Cd44)
COL6A4_CD44	COL6A4_CD44	Col6a4	Cd44	KEGG: mmu04512	Col6a4 - (Cd44)
COL6A5_CD44	COL6A5_CD44	Col6a5	Cd44	KEGG: mmu04512	Col6a5 - (Cd44)
COL6A6_CD44	COL6A6_CD44	Col6a6	Cd44	KEGG: mmu04512	Col6a6 - (Cd44)
COL9A1_CD44	COL9A1_CD44	Col9a1	Cd44	KEGG: mmu04512	Col9a1 - (Cd44)
COL9A2_CD44	COL9A2_CD44	Col9a2	Cd44	KEGG: mmu04512	Col9a2 - (Cd44)
COL9A3_CD44	COL9A3_CD44	Col9a3	Cd44	KEGG: mmu04512	Col9a3 - (Cd44)
LAMA1_CD44	LAMA1_CD44	Lama1	Cd44	KEGG: mmu04512	Lama1 - (Cd44)
LAMA2_CD44	LAMA2_CD44	Lama2	Cd44	KEGG: mmu04512	Lama2 - (Cd44)
LAMA3_CD44	LAMA3_CD44	Lama3	Cd44	KEGG: mmu04512	Lama3 - (Cd44)
LAMA4_CD44	LAMA4_CD44	Lama4	Cd44	KEGG: mmu04512	Lama4 - (Cd44)
LAMA5_CD44	LAMA5_CD44	Lama5	Cd44	KEGG: mmu04512	Lama5 - (Cd44)
LAMB1_CD44	LAMB1_CD44	Lamb1	Cd44	KEGG: mmu04512	Lamb1 - (Cd44)
LAMB2_CD44	LAMB2_CD44	Lamb2	Sdc1	KEGG: mmu04512	Lamb2 - (Cd44)
LAMB3_CD44	LAMB3_CD44	Lamb3	Sdc1	KEGG: mmu04512	Lamb3 - (Cd44)
LAMC1_CD44	LAMC1_CD44	Lamc1	Sdc1	KEGG: mmu04512	Lamc1 - (Cd44)
LAMC2_CD44	LAMC2_CD44	Lamc2	Sdc1	KEGG: mmu04512	Lamc2 - (Cd44)
LAMC3_CD44	LAMC3_CD44	Lamc3	Sdc1	KEGG: mmu04512	Lamc3 - (Cd44)
COL1A1_SDC1	COL1A1_SDC1	Col1a1	Sdc1	KEGG: mmu04512	Col1a1 - (Sdc1)
COL1A2_SDC1	COL1A2_SDC1	Col1a2	Sdc1	KEGG: mmu04512	Col1a2 - (Sdc1)
COL2A1_SDC1	COL2A1_SDC1	Col2a1	Sdc1	KEGG: mmu04512	Col2a1 - (Sdc1)
COL4A1_SDC1	COL4A1_SDC1	Col4a1	Sdc1	KEGG: mmu04512	Col4a1 - (Sdc1)
COL4A2_SDC1	COL4A2_SDC1	Col4a2	Sdc1	KEGG: mmu04512	Col4a2 - (Sdc1)
COL4A3_SDC1	COL4A3_SDC1	Col4a3	Sdc1	KEGG: mmu04512	Col4a3 - (Sdc1)
COL4A4_SDC1	COL4A4_SDC1	Col4a4	Sdc1	KEGG: mmu04512	Col4a4 - (Sdc1)
COL4A5_SDC1	COL4A5_SDC1	Col4a5	Sdc1	KEGG: mmu04512	Col4a5 - (Sdc1)
COL4A6_SDC1	COL4A6_SDC1	Col4a6	Sdc1	KEGG: mmu04512	Col4a6 - (Sdc1)
COL6A1_SDC1	COL6A1_SDC1	Col6a1	Sdc1	KEGG: mmu04512	Col6a1 - (Sdc1)
COL6A2_SDC1	COL6A2_SDC1	Col6a2	Sdc1	KEGG: mmu04512	Col6a2 - (Sdc1)
COL6A3_SDC1	COL6A3_SDC1	Col6a3	Sdc1	KEGG: mmu04512	Col6a3 - (Sdc1)
COL6A4_SDC1	COL6A4_SDC1	Col6a4	Sdc1	KEGG: mmu04512	Col6a4 - (Sdc1)
COL6A5_SDC1	COL6A5_SDC1	Col6a5	Sdc1	KEGG: mmu04512	Col6a5 - (Sdc1)
COL6A6_SDC1	COL6A6_SDC1	Col6a6	Sdc1	KEGG: mmu04512	Col6a6 - (Sdc1)
COL9A1_SDC1	COL9A1_SDC1	Col9a1	Sdc1	KEGG: mmu04512	Col9a1 - (Sdc1)
COL9A2_SDC1	COL9A2_SDC1	Col9a2	Sdc1	KEGG: mmu04512	Col9a2 - (Sdc1)
COL9A3_SDC1	COL9A3_SDC1	Col9a3	Sdc1	KEGG: mmu04512	Col9a3 - (Sdc1)
FN1_SDC1	FN1_SDC1	Fn1	Sdc1	KEGG: mmu04512	Fn1 - (Sdc1)
TNC_SDC1	TNC_SDC1	Tnc	Sdc1	KEGG: mmu04512	Tnc - (Sdc1)
TNR_SDC1	TNR_SDC1	Tnr	Sdc1	KEGG: mmu04512	Tnr - (Sdc1)
TNN_SDC1	TNN_SDC1	Tnn	Sdc1	KEGG: mmu04512	Tnn - (Sdc1)
TNXB_SDC1	TNXB_SDC1	Tnxb	Sdc1	KEGG: mmu04512	Tnxb - (Sdc1)
THBS1_SDC1	THBS1_SDC1	Thbs1	Sdc4	KEGG: mmu04512	Thbs1 - (Sdc1)
THBS2_SDC1	THBS2_SDC1	Thbs2	Sdc4	KEGG: mmu04512	Thbs2 - (Sdc1)
THBS3_SDC1	THBS3_SDC1	Thbs3	Sdc4	KEGG: mmu04512	Thbs3 - (Sdc1)
THBS4_SDC1	THBS4_SDC1	Thbs4	Sdc4	KEGG: mmu04512	Thbs4 - (Sdc1)
COMP_SDC1	COMP_SDC1	Comp	Sdc4	KEGG: mmu04512	Comp - (Sdc1)
COL1A1_SDC4	COL1A1_SDC4	Col1a1	Sdc4	KEGG: mmu04512	Col1a1 - (Sdc4)
COL1A2_SDC4	COL1A2_SDC4	Col1a2	Sdc4	KEGG: mmu04512	Col1a2 - (Sdc4)
COL2A1_SDC4	COL2A1_SDC4	Col2a1	Sdc4	KEGG: mmu04512	Col2a1 - (Sdc4)
COL4A1_SDC4	COL4A1_SDC4	Col4a1	Sdc4	KEGG: mmu04512	Col4a1 - (Sdc4)
COL4A2_SDC4	COL4A2_SDC4	Col4a2	Sdc4	KEGG: mmu04512	Col4a2 - (Sdc4)
COL4A3_SDC4	COL4A3_SDC4	Col4a3	Sdc4	KEGG: mmu04512	Col4a3 - (Sdc4)
COL4A4_SDC4	COL4A4_SDC4	Col4a4	Sdc4	KEGG: mmu04512	Col4a4 - (Sdc4)
COL4A5_SDC4	COL4A5_SDC4	Col4a5	Sdc4	KEGG: mmu04512	Col4a5 - (Sdc4)
COL4A6_SDC4	COL4A6_SDC4	Col4a6	Sdc4	KEGG: mmu04512	Col4a6 - (Sdc4)
COL6A1_SDC4	COL6A1_SDC4	Col6a1	Sdc4	KEGG: mmu04512	Col6a1 - (Sdc4)
COL6A2_SDC4	COL6A2_SDC4	Col6a2	Sdc4	KEGG: mmu04512	Col6a2 - (Sdc4)
COL6A3_SDC4	COL6A3_SDC4	Col6a3	Sdc4	KEGG: mmu04512	Col6a3 - (Sdc4)
COL6A4_SDC4	COL6A4_SDC4	Col6a4	Sdc4	KEGG: mmu04512	Col6a4 - (Sdc4)
COL6A5_SDC4	COL6A5_SDC4	Col6a5	Sdc4	KEGG: mmu04512	Col6a5 - (Sdc4)
COL6A6_SDC4	COL6A6_SDC4	Col6a6	Sdc4	KEGG: mmu04512	Col6a6 - (Sdc4)
COL9A1_SDC4	COL9A1_SDC4	Col9a1	Sdc4	KEGG: mmu04512	Col9a1 - (Sdc4)
COL9A2_SDC4	COL9A2_SDC4	Col9a2	Sdc4	KEGG: mmu04512	Col9a2 - (Sdc4)
COL9A3_SDC4	COL9A3_SDC4	Col9a3	Sdc4	KEGG: mmu04512	Col9a3 - (Sdc4)
FN1_SDC4	FN1_SDC4	Fn1	Sdc4	KEGG: mmu04512	Fn1 - (Sdc4)
TNC_SDC4	TNC_SDC4	Tnc	Sdc4	KEGG: mmu04512	Tnc - (Sdc4)
TNR_SDC4	TNR_SDC4	Tnr	Sdc4	KEGG: mmu04512	Tnr - (Sdc4)
TNN_SDC4	TNN_SDC4	Tnn	Sdc4	KEGG: mmu04512	Tnn - (Sdc4)
TNXB_SDC4	TNXB_SDC4	Tnxb	Sdc4	KEGG: mmu04512	Tnxb - (Sdc4)
THBS1_SDC4	THBS1_SDC4	Thbs1	Sv2a	KEGG: mmu04512	Thbs1 - (Sdc4)
THBS2_SDC4	THBS2_SDC4	Thbs2	Sv2a	KEGG: mmu04512	Thbs2 - (Sdc4)
THBS3_SDC4	THBS3_SDC4	Thbs3	Sv2a	KEGG: mmu04512	Thbs3 - (Sdc4)
THBS4_SDC4	THBS4_SDC4	Thbs4	Sv2a	KEGG: mmu04512	Thbs4 - (Sdc4)
COMP_SDC4	COMP_SDC4	Comp	Sv2a	KEGG: mmu04512	Comp - (Sdc4)
LAMA1_SV2A	LAMA1_SV2A	Lama1	Sv2a	KEGG: mmu04512	Lama1 - (Sv2a)
LAMA2_SV2A	LAMA2_SV2A	Lama2	Sv2a	KEGG: mmu04512	Lama2 - (Sv2a)
LAMA3_SV2A	LAMA3_SV2A	Lama3	Sv2a	KEGG: mmu04512	Lama3 - (Sv2a)
LAMA4_SV2A	LAMA4_SV2A	Lama4	Sv2a	KEGG: mmu04512	Lama4 - (Sv2a)
LAMA5_SV2A	LAMA5_SV2A	Lama5	Sv2a	KEGG: mmu04512	Lama5 - (Sv2a)
LAMB1_SV2A	LAMB1_SV2A	Lamb1	Sv2a	KEGG: mmu04512	Lamb1 - (Sv2a)
LAMB2_SV2A	LAMB2_SV2A	Lamb2	Sv2b	KEGG: mmu04512	Lamb2 - (Sv2a)
LAMB3_SV2A	LAMB3_SV2A	Lamb3	Sv2b	KEGG: mmu04512	Lamb3 - (Sv2a)
LAMC1_SV2A	LAMC1_SV2A	Lamc1	Sv2b	KEGG: mmu04512	Lamc1 - (Sv2a)
LAMC2_SV2A	LAMC2_SV2A	Lamc2	Sv2b	KEGG: mmu04512	Lamc2 - (Sv2a)
LAMC3_SV2A	LAMC3_SV2A	Lamc3	Sv2b	KEGG: mmu04512	Lamc3 - (Sv2a)
LAMA1_SV2B	LAMA1_SV2B	Lama1	Sv2b	KEGG: mmu04512	Lama1 - (Sv2b)
LAMA2_SV2B	LAMA2_SV2B	Lama2	Sv2b	KEGG: mmu04512	Lama2 - (Sv2b)
LAMA3_SV2B	LAMA3_SV2B	Lama3	Sv2b	KEGG: mmu04512	Lama3 - (Sv2b)
LAMA4_SV2B	LAMA4_SV2B	Lama4	Sv2b	KEGG: mmu04512	Lama4 - (Sv2b)
LAMA5_SV2B	LAMA5_SV2B	Lama5	Sv2b	KEGG: mmu04512	Lama5 - (Sv2b)
LAMB1_SV2B	LAMB1_SV2B	Lamb1	Sv2b	KEGG: mmu04512	Lamb1 - (Sv2b)
LAMB2_SV2B	LAMB2_SV2B	Lamb2	Sv2c	KEGG: mmu04512	Lamb2 - (Sv2b)
LAMB3_SV2B	LAMB3_SV2B	Lamb3	Sv2c	KEGG: mmu04512	Lamb3 - (Sv2b)
LAMC1_SV2B	LAMC1_SV2B	Lamc1	Sv2c	KEGG: mmu04512	Lamc1 - (Sv2b)
LAMC2_SV2B	LAMC2_SV2B	Lamc2	Sv2c	KEGG: mmu04512	Lamc2 - (Sv2b)
LAMC3_SV2B	LAMC3_SV2B	Lamc3	Sv2c	KEGG: mmu04512	Lamc3 - (Sv2b)
LAMA1_SV2C	LAMA1_SV2C	Lama1	Sv2c	KEGG: mmu04512	Lama1 - (Sv2c)
LAMA2_SV2C	LAMA2_SV2C	Lama2	Sv2c	KEGG: mmu04512	Lama2 - (Sv2c)
LAMA3_SV2C	LAMA3_SV2C	Lama3	Sv2c	KEGG: mmu04512	Lama3 - (Sv2c)
LAMA4_SV2C	LAMA4_SV2C	Lama4	Sv2c	KEGG: mmu04512	Lama4 - (Sv2c)
LAMA5_SV2C	LAMA5_SV2C	Lama5	Sv2c	KEGG: mmu04512	Lama5 - (Sv2c)
LAMB1_SV2C	LAMB1_SV2C	Lamb1	Sv2c	KEGG: mmu04512	Lamb1 - (Sv2c)
LAMB2_SV2C	LAMB2_SV2C	Lamb2	Cd36	KEGG: mmu04512	Lamb2 - (Sv2c)
LAMB3_SV2C	LAMB3_SV2C	Lamb3	Cd36	KEGG: mmu04512	Lamb3 - (Sv2c)
LAMC1_SV2C	LAMC1_SV2C	Lamc1	Cd36	KEGG: mmu04512	Lamc1 - (Sv2c)
LAMC2_SV2C	LAMC2_SV2C	Lamc2	Cd36	KEGG: mmu04512	Lamc2 - (Sv2c)
LAMC3_SV2C	LAMC3_SV2C	Lamc3	Cd36	KEGG: mmu04512	Lamc3 - (Sv2c)
THBS1_CD36	THBS1_CD36	Thbs1	GP complex	KEGG: mmu04512	Thbs1 - (Cd36)
THBS2_CD36	THBS2_CD36	Thbs2	Gp6	KEGG: mmu04512	Thbs2 - (Cd36)
THBS3_CD36	THBS3_CD36	Thbs3	Gp6	KEGG: mmu04512	Thbs3 - (Cd36)
THBS4_CD36	THBS4_CD36	Thbs4	Gp6	KEGG: mmu04512	Thbs4 - (Cd36)
COMP_CD36	COMP_CD36	Comp	Gp6	KEGG: mmu04512	Comp - (Cd36)
VWF_GP1BA_GP1BB_GP5_GP9	VWF_GP1BA_GP1BB_GP5_GP9	Vwf	Gp6	KEGG: mmu04512	Vwf - (GP complex)
COL1A1_GP6	COL1A1_GP6	Col1a1	Gp6	KEGG: mmu04512	Col1a1 - (Gp6)
COL1A2_GP6	COL1A2_GP6	Col1a2	Gp6	KEGG: mmu04512	Col1a2 - (Gp6)
COL2A1_GP6	COL2A1_GP6	Col2a1	Gp6	KEGG: mmu04512	Col2a1 - (Gp6)
COL4A1_GP6	COL4A1_GP6	Col4a1	Gp6	KEGG: mmu04512	Col4a1 - (Gp6)
COL4A2_GP6	COL4A2_GP6	Col4a2	Gp6	KEGG: mmu04512	Col4a2 - (Gp6)
COL4A3_GP6	COL4A3_GP6	Col4a3	Gp6	KEGG: mmu04512	Col4a3 - (Gp6)
COL4A4_GP6	COL4A4_GP6	Col4a4	Gp6	KEGG: mmu04512	Col4a4 - (Gp6)
COL4A5_GP6	COL4A5_GP6	Col4a5	Gp6	KEGG: mmu04512	Col4a5 - (Gp6)
COL4A6_GP6	COL4A6_GP6	Col4a6	Gp6	KEGG: mmu04512	Col4a6 - (Gp6)
COL6A1_GP6	COL6A1_GP6	Col6a1	Gp6	KEGG: mmu04512	Col6a1 - (Gp6)
COL6A2_GP6	COL6A2_GP6	Col6a2	Gp6	KEGG: mmu04512	Col6a2 - (Gp6)
COL6A3_GP6	COL6A3_GP6	Col6a3	Gp6	KEGG: mmu04512	Col6a3 - (Gp6)
COL6A4_GP6	COL6A4_GP6	Col6a4	Gp6	KEGG: mmu04512	Col6a4 - (Gp6)
COL6A5_GP6	COL6A5_GP6	Col6a5	Cd47	KEGG: mmu04512	Col6a5 - (Gp6)
COL6A6_GP6	COL6A6_GP6	Col6a6	Cd47	KEGG: mmu04512	Col6a6 - (Gp6)
COL9A1_GP6	COL9A1_GP6	Col9a1	Cd47	KEGG: mmu04512	Col9a1 - (Gp6)
COL9A2_GP6	COL9A2_GP6	Col9a2	Cd47	KEGG: mmu04512	Col9a2 - (Gp6)
COL9A3_GP6	COL9A3_GP6	Col9a3	Cd47	KEGG: mmu04512	Col9a3 - (Gp6)
THBS1_CD47	THBS1_CD47	Thbs1	Dag1	KEGG: mmu04512	Thbs1 - (Cd47)
THBS2_CD47	THBS2_CD47	Thbs2	Dag1	KEGG: mmu04512	Thbs2 - (Cd47)
THBS3_CD47	THBS3_CD47	Thbs3	Dag1	KEGG: mmu04512	Thbs3 - (Cd47)
THBS4_CD47	THBS4_CD47	Thbs4	Dag1	KEGG: mmu04512	Thbs4 - (Cd47)
COMP_CD47	COMP_CD47	Comp	Dag1	KEGG: mmu04512	Comp - (Cd47)
AGRN_DAG1	AGRN_DAG1	Agrn	Dag1	KEGG: mmu04512	Agrn - (Dag1)
HSPG2_DAG1	HSPG2_DAG1	Hspg2	Dag1	KEGG: mmu04512	Hspg2 - (Dag1)
LAMA1_DAG1	LAMA1_DAG1	Lama1	Dag1	KEGG: mmu04512	Lama1 - (Dag1)
LAMA2_DAG1	LAMA2_DAG1	Lama2	Dag1	KEGG: mmu04512	Lama2 - (Dag1)
LAMA3_DAG1	LAMA3_DAG1	Lama3	Dag1	KEGG: mmu04512	Lama3 - (Dag1)
LAMA4_DAG1	LAMA4_DAG1	Lama4	Dag1	KEGG: mmu04512	Lama4 - (Dag1)
LAMA5_DAG1	LAMA5_DAG1	Lama5	Dag1	KEGG: mmu04512	Lama5 - (Dag1)
LAMB1_DAG1	LAMB1_DAG1	Lamb1	Dag1	KEGG: mmu04512	Lamb1 - (Dag1)
LAMB2_DAG1	LAMB2_DAG1	Lamb2	Cd55b	KEGG: mmu04512	Lamb2 - (Dag1)
LAMB3_DAG1	LAMB3_DAG1	Lamb3	Cd6	KEGG: mmu04512	Lamb3 - (Dag1)
LAMC1_DAG1	LAMC1_DAG1	Lamc1	Fpr2_Lxa4	KEGG: mmu04512	Lamc1 - (Dag1)
LAMC2_DAG1	LAMC2_DAG1	Lamc2	Cd74	KEGG: mmu04512	Lamc2 - (Dag1)
LAMC3_DAG1	LAMC3_DAG1	Lamc3	Pira2	KEGG: mmu04512	Lamc3 - (Dag1)
ADGRE5_CD55B	ADGRE5_CD55B	Adgre5	Cadm1	PMID: 11297558	Adgre5 - (Cd55b)
ALCAM_CD6	ALCAM_CD6	Alcam	Cadm3	KEGG: mmu04514	Alcam - (Cd6)
ANXA1_FPR2_LXA4	ANXA1_FPR2_LXA4	Anxa1	Pira2	PMID: 22610094	Anxa1 - (Fpr2+Lxa4)
APP_CD74	APP_CD74	App	Cd200r1	PMID: 19849849	App - (Cd74)
BST2_PIRA2	BST2_PIRA2	Bst2	Cd200r2	PMID: 19564354	Bst2 - (Pira2)
CADM1_CADM1	CADM1_CADM1	Cadm1	Cd200r3	PMID: 24503895	Cadm1 - (Cadm1)
CADM3_CADM3	CADM3_CADM3	Cadm3	Cd200r4	KEGG: mmu04514	Cadm3 - (Cadm3)
CD1D2_PIRA2	CD1D2_PIRA2	Cd1d2	Ptprc	PMID: 19124746	Cd1d2 - (Pira2)
CD200_CD200R1	CD200_CD200R1	Cd200	Nectin2	PMID: 15187158	Cd200 - (Cd200r1)
CD200_CD200R2	CD200_CD200R2	Cd200	Pvr	KEGG: mmu04514	Cd200 - (Cd200r2)
CD200_CD200R3	CD200_CD200R3	Cd200	Itgam_Itgb2	PMID: 22020332	Cd200 - (Cd200r3)
CD200_CD200R4	CD200_CD200R4	Cd200	Itgax_Itgb2	KEGG: mmu04514	Cd200 - (Cd200r4)
CD22_PTPRC	CD22_PTPRC	Cd22	Itgav_Itgb3	KEGG: mmu04514	Cd22 - (Ptprc)
CD226_NECTIN2	CD226_NECTIN2	Cd226	Cr2	PMID: 24440149	Cd226 - (Nectin2)
CD226_PVR	CD226_PVR	Cd226	Selp	PMID: 24440149	Cd226 - (Pvr)
FCER2A_ITGAM_ITGB2	FCER2A_ITGAM_ITGB2	Fcer2a	Adora1	PMID: 7621072	Fcer2a - (Itgam+Itgb2)
FCER2A_ITGAX_ITGB2	FCER2A_ITGAX_ITGB2	Fcer2a	Adora2a	PMID: 7621072	Fcer2a - (Itgax+Itgb2)
FCER2A_ITGAV_ITGB3	FCER2A_ITGAV_ITGB3	Fcer2a	Adora2b	PMID: 10037797	Fcer2a - (Itgav+Itgb3)
FCER2A_CR2	FCER2A_CR2	Fcer2a	Tmigd3	PMID: 16785534	Fcer2a - (Cr2)
CD34_SELP	CD34_SELP	Cd34	Cd40	PMID: 18606703	Cd34 - (Selp)
ENTPD1_ADORA1	ENTPD1_ADORA1	Entpd1	Cd22	PMID: 21677139	Entpd1 - (Adora1)
ENTPD1_ADORA2A	ENTPD1_ADORA2A	Entpd1	Mrc1	PMID: 21677139	Entpd1 - (Adora2a)
ENTPD1_ADORA2B	ENTPD1_ADORA2B	Entpd1	Jag1	PMID: 21677139	Entpd1 - (Adora2b)
ENTPD1_TMIGD3	ENTPD1_TMIGD3	Entpd1	Cd244a	PMID: 21677139	Entpd1 - (Tmigd3)
CD40LG_CD40	CD40LG_CD40	Cd40lg	Siglecg	KEGG: mmu04514	Cd40lg - (Cd40)
PTPRC_CD22	PTPRC_CD22	Ptprc	Alcam	PMID: 12115612	Ptprc - (Cd22)
PTPRC_MRC1	PTPRC_MRC1	Ptprc	Cd274	PMID: 27601670; PMID: 10575006	Ptprc - (Mrc1)
CD46_JAG1	CD46_JAG1	Cd46	Cd28	PMID: 23086448	Cd46 - (Jag1)
CD48_CD244A	CD48_CD244A	Cd48	Ctla4	PMID: 26697006	Cd48 - (Cd244a)
CD52_SIGLECG	CD52_SIGLECG	Cd52	Cd28	PMID: 23685786	Cd52 - (Siglecg)
CD6_ALCAM	CD6_ALCAM	Cd6	Ctla4	PMID: 23602662	Cd6 - (Alcam)
CD80_CD274	CD80_CD274	Cd80	Nectin1	PMID: 17629517; PMID: 18585785	Cd80 - (Cd274)
CD80_CD28	CD80_CD28	Cd80	Pvr	PMID: 23954143	Cd80 - (Cd28)
CD80_CTLA4	CD80_CTLA4	Cd80	Pilra	PMID: 23954143	Cd80 - (Ctla4)
CD86_CD28	CD86_CD28	Cd86	Cd99	PMID: 23954143	Cd86 - (Cd28)
CD86_CTLA4	CD86_CTLA4	Cd86	Cdh15	PMID: 23954143	Cd86 - (Ctla4)
CD96_NECTIN1	CD96_NECTIN1	Cd96	Cdh4	PMID: 17971293	Cd96 - (Nectin1)
CD96_PVR	CD96_PVR	Cd96	Cdh2	PMID: 15034010	Cd96 - (Pvr)
CD99_PILRA	CD99_PILRA	Cd99	Cdh1	PMID: 18234675	Cd99 - (Pilra)
CD99_CD99	CD99_CD99	Cd99	Itga1_Itgb1	KEGG: mmu04514	Cd99 - (Cd99)
CDH15_CDH15	CDH15_CDH15	Cdh15	Itgae_Itgb7	KEGG: mmu04514	Cdh15 - (Cdh15)
CDH4_CDH4	CDH4_CDH4	Cdh4	Klrg1	KEGG: mmu04514	Cdh4 - (Cdh4)
CDH2_CDH2	CDH2_CDH2	Cdh2	Cdh5	KEGG: mmu04514	Cdh2 - (Cdh2)
CDH1_CDH1	CDH1_CDH1	Cdh1	Ceacam5	KEGG: mmu04514	Cdh1 - (Cdh1)
CDH1_ITGA1_ITGB1	CDH1_ITGA1_ITGB1	Cdh1	Ceacam1	PMID: 12392763	Cdh1 - (Itga1+Itgb1)
CDH1_ITGAE_ITGB7	CDH1_ITGAE_ITGB7	Cdh1	Ceacam5	PMID: 9425167	Cdh1 - (Itgae+Itgb7)
CDH1_KLRG1	CDH1_KLRG1	Cdh1	Ceacam5	PMID: 19604491	Cdh1 - (Klrg1)
CDH5_CDH5	CDH5_CDH5	Cdh5	Ceacam1	KEGG: mmu04514	Cdh5 - (Cdh5)
CD1D1_CEACAM5	CD1D1_CEACAM5	Cd1d1	Cldn11	PMID: 24104458	Cd1d1 - (Ceacam5)
CD209A_CEACAM1	CD209A_CEACAM1	Cd209a	Klrb1b	PMID: 16282604; PMID: 6246332	Cd209a - (Ceacam1)
CD8A_CEACAM5	CD8A_CEACAM5	Cd8a	Klrb1	PMID: 24104458	Cd8a - (Ceacam5)
CEACAM1_CEACAM5	CEACAM1_CEACAM5	Ceacam1	Klrb1	PMID: 11590190	Ceacam1 - (Ceacam5)
SELE_CEACAM1	SELE_CEACAM1	Sele	Klrb1	PMID: 1378450	Sele - (Ceacam1)
CLDN11_CLDN11	CLDN11_CLDN11	Cldn11	Klrb1f	KEGG: mmu04514	Cldn11 - (Cldn11)
CLEC2D_KLRB1B	CLEC2D_KLRB1B	Clec2d	Klrb1f	PMID: 24223577	Clec2d - (Klrb1b)
CLEC2G_KLRB1	CLEC2G_KLRB1	Clec2g	Klrb1f	PMID: 24223577	Clec2g - (Klrb1)
CLEC2H_KLRB1	CLEC2H_KLRB1	Clec2h	Cntn1_Cntnap1	PMID: 24223577	Clec2h - (Klrb1)
CLEC2I_KLRB1	CLEC2I_KLRB1	Clec2i	Cntn2_Cntnap2	PMID: 24223577	Clec2i - (Klrb1)
CLEC2F_KLRB1F	CLEC2F_KLRB1F	Clec2f	L1cam	PMID: 24223577	Clec2f - (Klrb1f)
CLEC2G_KLRB1F	CLEC2G_KLRB1F	Clec2g	Cntn2	PMID: 24223577	Clec2g - (Klrb1f)
CLEC2I_KLRB1F	CLEC2I_KLRB1F	Clec2i	Nrcam	PMID: 24223577	Clec2i - (Klrb1f)
NFASC_CNTN1_CNTNAP1	NFASC_CNTN1_CNTNAP1	Nfasc	Itga2_Itgb1	KEGG: mmu04514	Nfasc - (Cntn1+Cntnap1)
CNTN2_CNTN2_CNTNAP2	CNTN2_CNTN2_CNTNAP2	Cntn2	Dsg1c	KEGG: mmu04514	Cntn2 - (Cntn2+Cntnap2)
CNTN2_L1CAM	CNTN2_L1CAM	Cntn2	Dsg2	KEGG: mmu04514	Cntn2 - (L1cam)
CNTN2_CNTN2	CNTN2_CNTN2	Cntn2	Dsg1c	KEGG: mmu04514	Cntn2 - (Cntn2)
CNTN1_NRCAM	CNTN1_NRCAM	Cntn1	Dsg2	KEGG: mmu04514	Cntn1 - (Nrcam)
CSPG4_ITGA2_ITGB1	CSPG4_ITGA2_ITGB1	Cspg4	Dsc3	PMID: 30213051	Cspg4 - (Itga2+Itgb1)
DSC1_DSG1C	DSC1_DSG1C	Dsc1	Dsc3	PMID: 27298358	Dsc1 - (Dsg1c)
DSC1_DSG2	DSC1_DSG2	Dsc1	Egfr	PMID: 27298358	Dsc1 - (Dsg2)
DSC2_DSG1C	DSC2_DSG1C	Dsc2	Epha1	PMID: 27298358	Dsc2 - (Dsg1c)
DSC2_DSG2	DSC2_DSG2	Dsc2	Epha2	PMID: 27298358	Dsc2 - (Dsg2)
DSG1C_DSC3	DSG1C_DSC3	Dsg1c	Epha3	PMID: 27298358	Dsg1c - (Dsc3)
DSG2_DSC3	DSG2_DSC3	Dsg2	Epha4	PMID: 27298358	Dsg2 - (Dsc3)
EPGN_EGFR	EPGN_EGFR	Epgn	Epha5	PMID: 27298358	Epgn - (Egfr)
EFNA1_EPHA1	EFNA1_EPHA1	Efna1	Epha7	PMID: 15114347	Efna1 - (Epha1)
EFNA1_EPHA2	EFNA1_EPHA2	Efna1	Epha8	PMID: 15114347	Efna1 - (Epha2)
EFNA1_EPHA3	EFNA1_EPHA3	Efna1	Epha1	PMID: 15114347	Efna1 - (Epha3)
EFNA1_EPHA4	EFNA1_EPHA4	Efna1	Epha2	PMID: 15114347	Efna1 - (Epha4)
EFNA1_EPHA5	EFNA1_EPHA5	Efna1	Epha3	PMID: 15114347	Efna1 - (Epha5)
EFNA1_EPHA7	EFNA1_EPHA7	Efna1	Epha4	PMID: 15114347	Efna1 - (Epha7)
EFNA1_EPHA8	EFNA1_EPHA8	Efna1	Epha5	PMID: 15114347	Efna1 - (Epha8)
EFNA2_EPHA1	EFNA2_EPHA1	Efna2	Epha7	PMID: 15114347	Efna2 - (Epha1)
EFNA2_EPHA2	EFNA2_EPHA2	Efna2	Epha8	PMID: 15114347	Efna2 - (Epha2)
EFNA2_EPHA3	EFNA2_EPHA3	Efna2	Epha1	PMID: 15114347	Efna2 - (Epha3)
EFNA2_EPHA4	EFNA2_EPHA4	Efna2	Epha2	PMID: 15114347	Efna2 - (Epha4)
EFNA2_EPHA5	EFNA2_EPHA5	Efna2	Epha3	PMID: 15114347	Efna2 - (Epha5)
EFNA2_EPHA7	EFNA2_EPHA7	Efna2	Epha4	PMID: 15114347	Efna2 - (Epha7)
EFNA2_EPHA8	EFNA2_EPHA8	Efna2	Epha5	PMID: 15114347	Efna2 - (Epha8)
EFNA3_EPHA1	EFNA3_EPHA1	Efna3	Epha7	PMID: 15114347	Efna3 - (Epha1)
EFNA3_EPHA2	EFNA3_EPHA2	Efna3	Epha8	PMID: 15114347	Efna3 - (Epha2)
EFNA3_EPHA3	EFNA3_EPHA3	Efna3	Epha1	PMID: 15114347	Efna3 - (Epha3)
EFNA3_EPHA4	EFNA3_EPHA4	Efna3	Epha2	PMID: 15114347	Efna3 - (Epha4)
EFNA3_EPHA5	EFNA3_EPHA5	Efna3	Epha3	PMID: 15114347	Efna3 - (Epha5)
EFNA3_EPHA7	EFNA3_EPHA7	Efna3	Epha4	PMID: 15114347	Efna3 - (Epha7)
EFNA3_EPHA8	EFNA3_EPHA8	Efna3	Epha5	PMID: 15114347	Efna3 - (Epha8)
EFNA4_EPHA1	EFNA4_EPHA1	Efna4	Epha7	PMID: 15114347	Efna4 - (Epha1)
EFNA4_EPHA2	EFNA4_EPHA2	Efna4	Epha8	PMID: 15114347	Efna4 - (Epha2)
EFNA4_EPHA3	EFNA4_EPHA3	Efna4	Epha1	PMID: 15114347	Efna4 - (Epha3)
EFNA4_EPHA4	EFNA4_EPHA4	Efna4	Epha2	PMID: 15114347	Efna4 - (Epha4)
EFNA4_EPHA5	EFNA4_EPHA5	Efna4	Epha3	PMID: 15114347	Efna4 - (Epha5)
EFNA4_EPHA7	EFNA4_EPHA7	Efna4	Epha4	PMID: 15114347	Efna4 - (Epha7)
EFNA4_EPHA8	EFNA4_EPHA8	Efna4	Epha5	PMID: 15114347	Efna4 - (Epha8)
EFNA5_EPHA1	EFNA5_EPHA1	Efna5	Epha7	PMID: 15114347	Efna5 - (Epha1)
EFNA5_EPHA2	EFNA5_EPHA2	Efna5	Epha8	PMID: 15114347	Efna5 - (Epha2)
EFNA5_EPHA3	EFNA5_EPHA3	Efna5	Ephb2	PMID: 15114347	Efna5 - (Epha3)
EFNA5_EPHA4	EFNA5_EPHA4	Efna5	Epha4	PMID: 15114347	Efna5 - (Epha4)
EFNA5_EPHA5	EFNA5_EPHA5	Efna5	Ephb1	PMID: 15114347	Efna5 - (Epha5)
EFNA5_EPHA7	EFNA5_EPHA7	Efna5	Ephb2	PMID: 15114347	Efna5 - (Epha7)
EFNA5_EPHA8	EFNA5_EPHA8	Efna5	Ephb3	PMID: 15114347	Efna5 - (Epha8)
EFNA5_EPHB2	EFNA5_EPHB2	Efna5	Ephb4	PMID:15107857; PMID: 15114347	Efna5 - (Ephb2)
EFNB1_EPHA4	EFNB1_EPHA4	Efnb1	Epha4	PMID: 15114347	Efnb1 - (Epha4)
EFNB1_EPHB1	EFNB1_EPHB1	Efnb1	Ephb1	PMID: 15114347	Efnb1 - (Ephb1)
EFNB1_EPHB2	EFNB1_EPHB2	Efnb1	Ephb2	PMID: 15114347	Efnb1 - (Ephb2)
EFNB1_EPHB3	EFNB1_EPHB3	Efnb1	Ephb3	PMID: 15114347	Efnb1 - (Ephb3)
EFNB1_EPHB4	EFNB1_EPHB4	Efnb1	Ephb4	PMID: 15114347	Efnb1 - (Ephb4)
EFNB2_EPHA4	EFNB2_EPHA4	Efnb2	Epha4	PMID: 15114347	Efnb2 - (Epha4)
EFNB2_EPHB1	EFNB2_EPHB1	Efnb2	Ephb1	PMID: 15114347	Efnb2 - (Ephb1)
EFNB2_EPHB2	EFNB2_EPHB2	Efnb2	Ephb2	PMID: 15114347	Efnb2 - (Ephb2)
EFNB2_EPHB3	EFNB2_EPHB3	Efnb2	Ephb3	PMID: 15114347	Efnb2 - (Ephb3)
EFNB2_EPHB4	EFNB2_EPHB4	Efnb2	Ephb4	PMID: 15114347	Efnb2 - (Ephb4)
EFNB3_EPHA4	EFNB3_EPHA4	Efnb3	Ephb6	PMID: 15114347	Efnb3 - (Epha4)
EFNB3_EPHB1	EFNB3_EPHB1	Efnb3	Esam	PMID: 15114347	Efnb3 - (Ephb1)
EFNB3_EPHB2	EFNB3_EPHB2	Efnb3	Itgam_Itgb2	PMID: 15114347	Efnb3 - (Ephb2)
EFNB3_EPHB3	EFNB3_EPHB3	Efnb3	Itgax_Itgb2	PMID: 15114347	Efnb3 - (Ephb3)
EFNB3_EPHB4	EFNB3_EPHB4	Efnb3	Itgal_Itgb2	PMID: 15114347	Efnb3 - (Ephb4)
EFNB3_EPHB6	EFNB3_EPHB6	Efnb3	Itgal_Itgb2	PMID: 15114347	Efnb3 - (Ephb6)
ESAM_ESAM	ESAM_ESAM	Esam	Itgam_Itgb2	KEGG: mmu04514; PMID: 11279107	Esam - (Esam)
GP1BA_ITGAM_ITGB2	GP1BA_ITGAM_ITGB2	Gp1ba	Itgam_Itgb2	PMC2194217	Gp1ba - (Itgam+Itgb2)
ICAM1_ITGAX_ITGB2	ICAM1_ITGAX_ITGB2	Icam1	Itgal_Itgb2l	PMID: 16252253	Icam1 - (Itgax+Itgb2)
ICAM1_ITGAL_ITGB2	ICAM1_ITGAL_ITGB2	Icam1	Itgal_Itgb2l	KEGG: mmu04514	Icam1 - (Itgal+Itgb2)
ICAM2_ITGAL_ITGB2	ICAM2_ITGAL_ITGB2	Icam2	Itgam_Itgb2l	KEGG: mmu04514	Icam2 - (Itgal+Itgb2)
ICAM1_ITGAM_ITGB2	ICAM1_ITGAM_ITGB2	Icam1	Itgam_Itgb2l	KEGG: mmu04514	Icam1 - (Itgam+Itgb2)
ICAM2_ITGAM_ITGB2	ICAM2_ITGAM_ITGB2	Icam2	Spn	KEGG: mmu04514	Icam2 - (Itgam+Itgb2)
ICAM1_ITGAL_ITGB2L	ICAM1_ITGAL_ITGB2L	Icam1	Cd209a	KEGG: mmu04514	Icam1 - (Itgal+Itgb2l)
ICAM2_ITGAL_ITGB2L	ICAM2_ITGAL_ITGB2L	Icam2	Cd209f	KEGG: mmu04514	Icam2 - (Itgal+Itgb2l)
ICAM1_ITGAM_ITGB2L	ICAM1_ITGAM_ITGB2L	Icam1	Icos	KEGG: mmu04514	Icam1 - (Itgam+Itgb2l)
ICAM2_ITGAM_ITGB2L	ICAM2_ITGAM_ITGB2L	Icam2	Cd28	KEGG: mmu04514	Icam2 - (Itgam+Itgb2l)
ICAM1_SPN	ICAM1_SPN	Icam1	Cd226	PMID: 1683685	Icam1 - (Spn)
ICAM5_CD209A	ICAM5_CD209A	Icam5	Icam1	PMID: 15795245	Icam5 - (Cd209a)
ICAM5_CD209F	ICAM5_CD209F	Icam5	Icam2	PMID: 15795245	Icam5 - (Cd209f)
ICOSL_ICOS	ICOSL_ICOS	Icosl	Cd226	PMID: 23954143	Icosl - (Icos)
ICOSL_CD28	ICOSL_CD28	Icosl	Icam1	KEGG: mmu04514	Icosl - (Cd28)
ICOSL_CTLA4	ICOSL_CTLA4	Icosl	Icam2	KEGG: mmu04514	Icosl - (Ctla4)
ITGB2_CD226	ITGB2_CD226	ITGAL_ITGB2	Itga3_Itgb1	KEGG: mmu04514	ITGAL+ITGB2 - (Cd226)
ITGB2_ICAM1	ITGB2_ICAM1	ITGAL_ITGB2	Itgav_Itgb1	KEGG: mmu04514	ITGAL+ITGB2 - (Icam1)
ITGB2_ICAM2	ITGB2_ICAM2	ITGAL_ITGB2	Itgam_Itgb2	KEGG: mmu04514	ITGAL+ITGB2 - (Icam2)
ITGB2L_CD226	ITGB2L_CD226	ITGAL_ITGB2L	Itgal_Itgb2	KEGG: mmu04514	ITGAL+ITGB2L - (Cd226)
ITGB2L_ICAM1	ITGB2L_ICAM1	ITGAL_ITGB2L	Itgam_Itgb2l	KEGG: mmu04514	ITGAL+ITGB2L - (Icam1)
ITGB2L_ICAM2	ITGB2L_ICAM2	ITGAL_ITGB2L	Jam3	KEGG: mmu04514	ITGAL+ITGB2L - (Icam2)
JAM2_ITGA3_ITGB1	JAM2_ITGA3_ITGB1	Jam2	F11r	PMID: 12070135	Jam2 - (Itga3+Itgb1)
JAM2_ITGAV_ITGB1	JAM2_ITGAV_ITGB1	Jam2	Jam2	KEGG: mmu04514	Jam2 - (Itgav+Itgb1)
JAM3_ITGAM_ITGB2	JAM3_ITGAM_ITGB2	Jam3	Jam3	KEGG: mmu04514; PMID: 16118203, PMC2194005	Jam3 - (Itgam+Itgb2)
JAM1_ITGAL_ITGB2	JAM1_ITGAL_ITGB2	F11r	F11r	PMID: 11812992	Jam1 - (Itgal+Itgb2)
JAM3_ITGAM_ITGB2L	JAM3_ITGAM_ITGB2L	Jam3	Jam2	KEGG: mmu04514;	Jam3 - (Itgam+Itgb2l)
JAM2_JAM3	JAM2_JAM3	Jam2	F11r	PMC1237098; PMID: 11590146	Jam2 - (Jam3)
F11R_F11R	F11R_F11R	F11r	Jam2	KEGG: mmu04514	F11r - (F11r)
F11R_JAM2	F11R_JAM2	F11r	Jam3	KEGG: mmu04514	F11r - (Jam2)
F11R_JAM3	F11R_JAM3	F11r	Itgav_Itgb3	KEGG: mmu04514	F11r - (Jam3)
JAM2_F11R	JAM2_F11R	Jam2	Itga4_Itgb7	KEGG: mmu04514	Jam2 - (F11r)
JAM2_JAM2	JAM2_JAM2	Jam2	L1cam	KEGG: mmu04514	Jam2 - (Jam2)
JAM3_F11R	JAM3_F11R	Jam3	Pira2	KEGG: mmu04514	Jam3 - (F11r)
JAM3_JAM2	JAM3_JAM2	Jam3	CD8 receptor	KEGG: mmu04514	Jam3 - (Jam2)
JAM3_JAM3	JAM3_JAM3	Jam3	Itga4_Itgb7	KEGG: mmu04514	Jam3 - (Jam3)
L1CAM_ITGAV_ITGB3	L1CAM_ITGAV_ITGB3	L1cam	Mag	PMID: 9396761	L1cam - (Itgav+Itgb3)
L1CAM_ITGA4_ITGB7	L1CAM_ITGA4_ITGB7	L1cam	Klrd1_Klrc1	PMID: 8557754	L1cam - (Itga4+Itgb7)
L1CAM_L1CAM	L1CAM_L1CAM	L1cam	Klrd1_Klrc2	PMID: 18701456	L1cam - (L1cam)
LAIR1_PIRA2	LAIR1_PIRA2	Lair1	Cd8a	PMID: 19283782	Lair1 - (Pira2)
LCK_CD8A_CD8B1	LCK_CD8A_CD8B1	Lck	Cd8a	PMID: 25427562	Lck - (CD8 receptor)
MADCAM1_ITGA4_ITGB7	MADCAM1_ITGA4_ITGB7	Madcam1	Cd8a	KEGG: mmu04514; PMID: 7517418	Madcam1 - (Itga4+Itgb7)
MAG_MAG	MAG_MAG	Mag	Cd8a	KEGG: mmu04514	Mag - (Mag)
H2_T23_KLRD1_KLRC1	H2_T23_KLRD1_KLRC1	H2-T23	Cd8a	PMID: 24223577	H2-t23 - (Klrd1+Klrc1)
H2_T23_KLRD1_KLRC2	H2_T23_KLRD1_KLRC2	H2-T23	Cd8a	PMID: 24223577	H2-t23 - (Klrd1+Klrc2)
H2_M2_CD8A	H2_M2_CD8A	H2-M2	Cd8a	KEGG: mmu04514	H2-M2 - (Cd8a)
H2_M3_CD8A	H2_M3_CD8A	H2-M3	Cd8a	KEGG: mmu04514	H2-M3 - (Cd8a)
H2_M9_CD8A	H2_M9_CD8A	H2-M9	Cd8a	KEGG: mmu04514	H2-M9 - (Cd8a)
H2_Q1_CD8A	H2_Q1_CD8A	H2-Q1	Cd8a	KEGG: mmu04514	H2-Q1 - (Cd8a)
H2_Q10_CD8A	H2_Q10_CD8A	H2-Q10	Cd8a	KEGG: mmu04514	H2-Q10 - (Cd8a)
H2_Q2_CD8A	H2_Q2_CD8A	H2-Q2	Cd8a	KEGG: mmu04514	H2-Q2 - (Cd8a)
H2_Q7_CD8A	H2_Q7_CD8A	H2-Q7	Cd8a	KEGG: mmu04514	H2-Q7 - (Cd8a)
H2_Q8_CD8A	H2_Q8_CD8A	H2-Q8	Cd8a	KEGG: mmu04514	H2-Q8 - (Cd8a)
H2_T22_CD8A	H2_T22_CD8A	H2-T22	Cd8a	KEGG: mmu04514	H2-T22 - (Cd8a)
H2_T23_CD8A	H2_T23_CD8A	H2-T23	Cd8a	KEGG: mmu04514	H2-T23 - (Cd8a)
H2_T24_CD8A	H2_T24_CD8A	H2-T24	Cd8a	KEGG: mmu04514	H2-T24 - (Cd8a)
H2_T3_CD8A	H2_T3_CD8A	H2-T3	Cd8a	KEGG: mmu04514	H2-T3 - (Cd8a)
H2_T9_CD8A	H2_T9_CD8A	H2-T9	Cd8a	KEGG: mmu04514	H2-T9 - (Cd8a)
H2_M10.4_CD8A	H2_M10.4_CD8A	H2-M10.4	Cd8a	KEGG: mmu04514	H2-M10.4 - (Cd8a)
H2_M11_CD8A	H2_M11_CD8A	H2-M11	Cd8a	KEGG: mmu04514	H2-M11 - (Cd8a)
H2_M1_CD8A	H2_M1_CD8A	H2-M1	Cd8a	KEGG: mmu04514	H2-M1 - (Cd8a)
H2_M10.5_CD8A	H2_M10.5_CD8A	H2-M10.5	Cd8a	KEGG: mmu04514	H2-M10.5 - (Cd8a)
H2_M10.2_CD8A	H2_M10.2_CD8A	H2-M10.2	Cd8a	KEGG: mmu04514	H2-M10.2 - (Cd8a)
H2_M10.6_CD8A	H2_M10.6_CD8A	H2-M10.6	Cd8a	KEGG: mmu04514	H2-M10.6 - (Cd8a)
H2_T10_CD8A	H2_T10_CD8A	H2-T10	Cd8a	KEGG: mmu04514	H2-T10 - (Cd8a)
H2_Q6_CD8A	H2_Q6_CD8A	H2-Q6	Cd8a	KEGG: mmu04514	H2-Q6 - (Cd8a)
H2_M10.3_CD8A	H2_M10.3_CD8A	H2-M10.3	Cd8a	KEGG: mmu04514	H2-M10.3 - (Cd8a)
H2_BL_CD8A	H2_BL_CD8A	H2-Bl	Cd8a	KEGG: mmu04514	H2-Bl - (Cd8a)
H2_D1_CD8A	H2_D1_CD8A	H2-D1	Cd8a	KEGG: mmu04514	H2-D1 - (Cd8a)
H2_K1_CD8A	H2_K1_CD8A	H2-K1	Cd8a	KEGG: mmu04514	H2-K1 - (Cd8a)
H2_M10.1_CD8A	H2_M10.1_CD8A	H2-M10.1	Cd8a	KEGG: mmu04514	H2-M10.1 - (Cd8a)
H2_T18_CD8A	H2_T18_CD8A	H2-T18	Cd8a	KEGG: mmu04514	H2-T18 - (Cd8a)
H2_Q9_CD8A	H2_Q9_CD8A	H2-Q9	Cd8a	KEGG: mmu04514	H2-Q9 - (Cd8a)
GM8909_CD8A	GM8909_CD8A	Gm8909	Cd8a	KEGG: mmu04514	Gm8909 - (Cd8a)
H2_L_CD8A	H2_L_CD8A	H2-L	Cd8a	KEGG: mmu04514	H2-L - (Cd8a)
GM10499_CD8A	GM10499_CD8A	Gm10499	Cd8b1	KEGG: mmu04514	Gm10499 - (Cd8a)
H2_Q4_CD8A	H2_Q4_CD8A	H2-Q4	Cd8b1	KEGG: mmu04514	H2-Q4 - (Cd8a)
H2_T_PS_CD8A	H2_T_PS_CD8A	H2-T-ps	Cd8b1	KEGG: mmu04514	H2-T-ps - (Cd8a)
GM11127_CD8A	GM11127_CD8A	Gm11127	Cd8b1	KEGG: mmu04514	Gm11127 - (Cd8a)
H2_M5_CD8A	H2_M5_CD8A	H2-M5	Cd8b1	KEGG: mmu04514	H2-M5 - (Cd8a)
GM7030_CD8A	GM7030_CD8A	Gm7030	Cd8b1	KEGG: mmu04514	Gm7030 - (Cd8a)
H2_M2_CD8B1	H2_M2_CD8B1	H2-M2	Cd8b1	KEGG: mmu04514	H2-M2 - (Cd8b1)
H2_M3_CD8B1	H2_M3_CD8B1	H2-M3	Cd8b1	KEGG: mmu04514	H2-M3 - (Cd8b1)
H2_M9_CD8B1	H2_M9_CD8B1	H2-M9	Cd8b1	KEGG: mmu04514	H2-M9 - (Cd8b1)
H2_Q1_CD8B1	H2_Q1_CD8B1	H2-Q1	Cd8b1	KEGG: mmu04514	H2-Q1 - (Cd8b1)
H2_Q10_CD8B1	H2_Q10_CD8B1	H2-Q10	Cd8b1	KEGG: mmu04514	H2-Q10 - (Cd8b1)
H2_Q2_CD8B1	H2_Q2_CD8B1	H2-Q2	Cd8b1	KEGG: mmu04514	H2-Q2 - (Cd8b1)
H2_Q7_CD8B1	H2_Q7_CD8B1	H2-Q7	Cd8b1	KEGG: mmu04514	H2-Q7 - (Cd8b1)
H2_Q8_CD8B1	H2_Q8_CD8B1	H2-Q8	Cd8b1	KEGG: mmu04514	H2-Q8 - (Cd8b1)
H2_T22_CD8B1	H2_T22_CD8B1	H2-T22	Cd8b1	KEGG: mmu04514	H2-T22 - (Cd8b1)
H2_T23_CD8B1	H2_T23_CD8B1	H2-T23	Cd8b1	KEGG: mmu04514	H2-T23 - (Cd8b1)
H2_T24_CD8B1	H2_T24_CD8B1	H2-T24	Cd8b1	KEGG: mmu04514	H2-T24 - (Cd8b1)
H2_T3_CD8B1	H2_T3_CD8B1	H2-T3	Cd8b1	KEGG: mmu04514	H2-T3 - (Cd8b1)
H2_T9_CD8B1	H2_T9_CD8B1	H2-T9	Cd8b1	KEGG: mmu04514	H2-T9 - (Cd8b1)
H2_M10.4_CD8B1	H2_M10.4_CD8B1	H2-M10.4	Cd8b1	KEGG: mmu04514	H2-M10.4 - (Cd8b1)
H2_M11_CD8B1	H2_M11_CD8B1	H2-M11	Cd8b1	KEGG: mmu04514	H2-M11 - (Cd8b1)
H2_M1_CD8B1	H2_M1_CD8B1	H2-M1	Cd8b1	KEGG: mmu04514	H2-M1 - (Cd8b1)
H2_M10.5_CD8B1	H2_M10.5_CD8B1	H2-M10.5	Cd8b1	KEGG: mmu04514	H2-M10.5 - (Cd8b1)
H2_M10.2_CD8B1	H2_M10.2_CD8B1	H2-M10.2	Cd8b1	KEGG: mmu04514	H2-M10.2 - (Cd8b1)
H2_M10.6_CD8B1	H2_M10.6_CD8B1	H2-M10.6	Cd8b1	KEGG: mmu04514	H2-M10.6 - (Cd8b1)
H2_T10_CD8B1	H2_T10_CD8B1	H2-T10	Cd8b1	KEGG: mmu04514	H2-T10 - (Cd8b1)
H2_Q6_CD8B1	H2_Q6_CD8B1	H2-Q6	Cd8b1	KEGG: mmu04514	H2-Q6 - (Cd8b1)
H2_M10.3_CD8B1	H2_M10.3_CD8B1	H2-M10.3	Cd8b1	KEGG: mmu04514	H2-M10.3 - (Cd8b1)
H2_BL_CD8B1	H2_BL_CD8B1	H2-Bl	Cd8b1	KEGG: mmu04514	H2-Bl - (Cd8b1)
H2_D1_CD8B1	H2_D1_CD8B1	H2-D1	Cd8b1	KEGG: mmu04514	H2-D1 - (Cd8b1)
H2_K1_CD8B1	H2_K1_CD8B1	H2-K1	Cd8b1	KEGG: mmu04514	H2-K1 - (Cd8b1)
H2_M10.1_CD8B1	H2_M10.1_CD8B1	H2-M10.1	Cd8b1	KEGG: mmu04514	H2-M10.1 - (Cd8b1)
H2_T18_CD8B1	H2_T18_CD8B1	H2-T18	Cd8b1	KEGG: mmu04514	H2-T18 - (Cd8b1)
H2_Q9_CD8B1	H2_Q9_CD8B1	H2-Q9	Cd8b1	KEGG: mmu04514	H2-Q9 - (Cd8b1)
GM8909_CD8B1	GM8909_CD8B1	Gm8909	Cd8b1	KEGG: mmu04514	Gm8909 - (Cd8b1)
H2_L_CD8B1	H2_L_CD8B1	H2-L	Cd8b1	KEGG: mmu04514	H2-L - (Cd8b1)
GM10499_CD8B1	GM10499_CD8B1	Gm10499	Kir3dl1	KEGG: mmu04514	Gm10499 - (Cd8b1)
H2_Q4_CD8B1	H2_Q4_CD8B1	H2-Q4	Kir3dl1	KEGG: mmu04514	H2-Q4 - (Cd8b1)
H2_T_PS_CD8B1	H2_T_PS_CD8B1	H2-T-ps	Kir3dl1	KEGG: mmu04514	H2-T-ps - (Cd8b1)
GM11127_CD8B1	GM11127_CD8B1	Gm11127	Kir3dl1	KEGG: mmu04514	Gm11127 - (Cd8b1)
H2_M5_CD8B1	H2_M5_CD8B1	H2-M5	Kir3dl1	KEGG: mmu04514	H2-M5 - (Cd8b1)
GM7030_CD8B1	GM7030_CD8B1	Gm7030	Kir3dl1	KEGG: mmu04514	Gm7030 - (Cd8b1)
H2_BI_KIR3DL1	H2_BI_KIR3DL1	H2-BI	Kir3dl1	PMID: 28484462	H2-BI - (Kir3dl1)
H2_D1_KIR3DL1	H2_D1_KIR3DL1	H2-D1	Kir3dl1	PMID: 28484462	H2-D1 - (Kir3dl1)
H2_K1_KIR3DL1	H2_K1_KIR3DL1	H2-K1	Kir3dl1	PMID: 28484462	H2-K1 - (Kir3dl1)
H2_Q1_KIR3DL1	H2_Q1_KIR3DL1	H2-Q1	Klra	PMID: 28484462	H2-Q1 - (Kir3dl1)
H2_Q10_KIR3DL1	H2_Q10_KIR3DL1	H2-Q10	Klra	PMID: 28484462	H2-Q10 - (Kir3dl1)
H2_Q2_KIR3DL1	H2_Q2_KIR3DL1	H2-Q2	Klrk1	PMID: 28484462	H2-Q2 - (Kir3dl1)
H2_Q4_KIR3DL1	H2_Q4_KIR3DL1	H2-Q4	Klrk1	PMID: 28484462	H2-Q4 - (Kir3dl1)
H2_Q6_KIR3DL1	H2_Q6_KIR3DL1	H2-Q6	Klrk1	PMID: 28484462	H2-Q6 - (Kir3dl1)
H2_Q7_KIR3DL1	H2_Q7_KIR3DL1	H2-Q7	Cd4	PMID: 28484462	H2-Q7 - (Kir3dl1)
H2_D_KLRA	H2_D_KLRA	H2-D	Cd4	PMID: 24223577	H2-D - (Klra)
H2_K1_KLRA	H2_K1_KLRA	H2-K1	Cd4	PMID: 24223577	H2-K1 - (Klra)
ULBP1_KLRK1	ULBP1_KLRK1	Ulbp1	Cd4	PMID: 24223577	Ulbp1 - (Klrk1)
RAET1A_KLRK1	RAET1A_KLRK1	Raet1a	Cd4	PMID: 24223577	Raet1a - (Klrk1)
H60A_KLRK1	H60A_KLRK1	H60a	Cd4	PMID: 24223577	H60a - (Klrk1)
H2_EA_PS_CD4	H2_EA_PS_CD4	H2-Ea-ps	Cd4	KEGG: mmu04514	H2-Ea-ps - (Cd4)
H2_AA_CD4	H2_AA_CD4	H2-Aa	Cd4	KEGG: mmu04514	H2-Aa - (Cd4)
H2_AB1_CD4	H2_AB1_CD4	H2-Ab1	Cd4	KEGG: mmu04514	H2-Ab1 - (Cd4)
H2_EB1_CD4	H2_EB1_CD4	H2-Eb1	Mpzl1	KEGG: mmu04514	H2-Eb1 - (Cd4)
H2_DMA_CD4	H2_DMA_CD4	H2-DMa	Mpz	KEGG: mmu04514	H2-DMa - (Cd4)
H2_DMB1_CD4	H2_DMB1_CD4	H2-DMb1	Mpzl1	KEGG: mmu04514	H2-DMb1 - (Cd4)
H2_DMB2_CD4	H2_DMB2_CD4	H2-DMb2	Fgfr1	KEGG: mmu04514	H2-DMb2 - (Cd4)
H2_OA_CD4	H2_OA_CD4	H2-Oa	Ncam1	KEGG: mmu04514	H2-Oa - (Cd4)
H2_OB_CD4	H2_OB_CD4	H2-Ob	Ncam2	KEGG: mmu04514	H2-Ob - (Cd4)
MPZ_MPZL1	MPZ_MPZL1	Mpz	L1cam	KEGG: mmu04514	Mpz - (Mpzl1)
MPZ_MPZ	MPZ_MPZ	Mpz	L1cam	KEGG: mmu04514	Mpz - (Mpz)
MPZL1_MPZL1	MPZL1_MPZL1	Mpzl1	Cadm3	KEGG: mmu04514	Mpzl1 - (Mpzl1)
NCAM1_FGFR1	NCAM1_FGFR1	Ncam1	Cd96	PMID: 12791257	Ncam1 - (Fgfr1)
NCAM1_NCAM1	NCAM1_NCAM1	Ncam1	Nectin4	KEGG: mmu04514	Ncam1 - (Ncam1)
NCAM1_NCAM2	NCAM1_NCAM2	Ncam1	Nectin1	KEGG: mmu04514	Ncam1 - (Ncam2)
NCAM1_L1CAM	NCAM1_L1CAM	Ncam1	Nectin2	KEGG: mmu04514	Ncam1 - (L1cam)
NCAM2_L1CAM	NCAM2_L1CAM	Ncam2	Pvr	KEGG: mmu04514	Ncam2 - (L1cam)
NECTIN1_CADM3	NECTIN1_CADM3	Nectin1	Tigit	PMID: 23027581	Nectin1 - (Cadm3)
NECTIN1_CD96	NECTIN1_CD96	Nectin1	Cd226	PMID: 23027581	Nectin1 - (Cd96)
NECTIN1_NECTIN4	NECTIN1_NECTIN4	Nectin1	Tigit	PMID: 23027581	Nectin1 - (Nectin4)
NECTIN3_NECTIN1	NECTIN3_NECTIN1	Nectin3	Nectin3	PMID: 23027581	Nectin3 - (Nectin1)
NECTIN3_NECTIN2	NECTIN3_NECTIN2	Nectin3	Negr1	PMID: 23027581	Nectin3 - (Nectin2)
NECTIN3_PVR	NECTIN3_PVR	Nectin3	Ntng1	PMID: 23027581	Nectin3 - (Pvr)
NECTIN3_TIGIT	NECTIN3_TIGIT	Nectin3	Ntng2	KEGG: mmu04514; PMID: 1313846	Nectin3 - (Tigit)
NECTIN2_CD226	NECTIN2_CD226	Nectin2	Ptprf	KEGG: mmu04514	Nectin2 - (Cd226)
NECTIN2_TIGIT	NECTIN2_TIGIT	Nectin2	Klrk1_Hcst	KEGG: mmu04514	Nectin2 - (Tigit)
NECTIN1_NECTIN3	NECTIN1_NECTIN3	Nectin1	Notch1	KEGG: mmu04514	Nectin1 - (Nectin3)
NEGR1_NEGR1	NEGR1_NEGR1	Negr1	Notch2	KEGG: mmu04514	Negr1 - (Negr1)
LRRC4C_NTNG1	LRRC4C_NTNG1	Lrrc4c	Notch3	KEGG: mmu04514	Lrrc4c - (Ntng1)
LRRC4_NTNG2	LRRC4_NTNG2	Lrrc4	Notch4	KEGG: mmu04514	Lrrc4 - (Ntng2)
LRRC4B_PTPRF	LRRC4B_PTPRF	Lrrc4b	Notch1	KEGG: mmu04514	Lrrc4b - (Ptprf)
ULBP1_KLRK1_HCST	ULBP1_KLRK1_HCST	Ulbp1	Notch3	PMID: 24223577	Ulbp1 - (Klrk1+Hcst)
DLK1_NOTCH1	DLK1_NOTCH1	Dlk1	Notch4	PMID: 22353464	Dlk1 - (Notch1)
DLK1_NOTCH2	DLK1_NOTCH2	Dlk1	Notch1	PMID: 22353464	Dlk1 - (Notch2)
DLK1_NOTCH3	DLK1_NOTCH3	Dlk1	Notch2	PMID: 22353464	Dlk1 - (Notch3)
DLK1_NOTCH4	DLK1_NOTCH4	Dlk1	Notch3	PMID: 22353464	Dlk1 - (Notch4)
DLL1_NOTCH1	DLL1_NOTCH1	Dll1	Notch4	PMID: 22353464	Dll1 - (Notch1)
DLL1_NOTCH3	DLL1_NOTCH3	Dll1	Notch1	PMID: 22353464	Dll1 - (Notch3)
DLL1_NOTCH4	DLL1_NOTCH4	Dll1	Notch2	PMID: 22353464	Dll1 - (Notch4)
DLL3_NOTCH1	DLL3_NOTCH1	Dll3	Notch3	PMID: 22353464	Dll3 - (Notch1)
DLL3_NOTCH2	DLL3_NOTCH2	Dll3	Notch4	PMID: 22353464	Dll3 - (Notch2)
DLL3_NOTCH3	DLL3_NOTCH3	Dll3	Notch1	PMID: 22353464	Dll3 - (Notch3)
DLL3_NOTCH4	DLL3_NOTCH4	Dll3	Notch2	PMID: 22353464	Dll3 - (Notch4)
DLL4_NOTCH1	DLL4_NOTCH1	Dll4	Notch3	PMID: 22353464	Dll4 - (Notch1)
DLL4_NOTCH2	DLL4_NOTCH2	Dll4	Notch4	PMID: 22353464	Dll4 - (Notch2)
DLL4_NOTCH3	DLL4_NOTCH3	Dll4	Notch1	PMID: 22353464	Dll4 - (Notch3)
DLL4_NOTCH4	DLL4_NOTCH4	Dll4	Notch2	PMID: 22353464	Dll4 - (Notch4)
JAG1_NOTCH1	JAG1_NOTCH1	Jag1	Notch3	PMID: 22353464	Jag1 - (Notch1)
JAG1_NOTCH2	JAG1_NOTCH2	Jag1	Notch4	PMID: 22353464	Jag1 - (Notch2)
JAG1_NOTCH3	JAG1_NOTCH3	Jag1	Notch2	PMID: 22353464	Jag1 - (Notch3)
JAG1_NOTCH4	JAG1_NOTCH4	Jag1	Nlgn1	PMID: 22353464	Jag1 - (Notch4)
JAG2_NOTCH1	JAG2_NOTCH1	Jag2	Nlgn2	PMID: 22353464	Jag2 - (Notch1)
JAG2_NOTCH2	JAG2_NOTCH2	Jag2	Nlgn3	PMID: 22353464	Jag2 - (Notch2)
JAG2_NOTCH3	JAG2_NOTCH3	Jag2	Nlgn1	PMID: 22353464	Jag2 - (Notch3)
JAG2_NOTCH4	JAG2_NOTCH4	Jag2	Nlgn2	PMID: 22353464	Jag2 - (Notch4)
DLL1_NOTCH2	DLL1_NOTCH2	Dll1	Nlgn3	PMID: 22353464	Dll1 - (Notch2)
NRXN1_NLGN1	NRXN1_NLGN1	Nrxn1	Nlgn1	KEGG: mmu04514	Nrxn1 - (Nlgn1)
NRXN1_NLGN2	NRXN1_NLGN2	Nrxn1	Nlgn2	KEGG: mmu04514	Nrxn1 - (Nlgn2)
NRXN1_NLGN3	NRXN1_NLGN3	Nrxn1	Nlgn3	KEGG: mmu04514	Nrxn1 - (Nlgn3)
NRXN2_NLGN1	NRXN2_NLGN1	Nrxn2	Ocln	KEGG: mmu04514	Nrxn2 - (Nlgn1)
NRXN2_NLGN2	NRXN2_NLGN2	Nrxn2	Pdcd1	KEGG: mmu04514	Nrxn2 - (Nlgn2)
NRXN2_NLGN3	NRXN2_NLGN3	Nrxn2	Pdcd1	KEGG: mmu04514	Nrxn2 - (Nlgn3)
NRXN3_NLGN1	NRXN3_NLGN1	Nrxn3	Pecam1	KEGG: mmu04514	Nrxn3 - (Nlgn1)
NRXN3_NLGN2	NRXN3_NLGN2	Nrxn3	Ptprm	KEGG: mmu04514	Nrxn3 - (Nlgn2)
NRXN3_NLGN3	NRXN3_NLGN3	Nrxn3	Cd226	KEGG: mmu04514	Nrxn3 - (Nlgn3)
OCLN_OCLN	OCLN_OCLN	Ocln	Tigit	KEGG: mmu04514	Ocln - (Ocln)
CD274_PDCD1	CD274_PDCD1	Cd274	Cd44	PMID: 23954143	Cd274 - (Pdcd1)
PDCD1LG2_PDCD1	PDCD1LG2_PDCD1	Pdcd1lg2	Glg1	PMID: 23954143	Pdcd1lg2 - (Pdcd1)
PECAM1_PECAM1	PECAM1_PECAM1	Pecam1	Cd34	KEGG: mmu04514	Pecam1 - (Pecam1)
PTPRM_PTPRM	PTPRM_PTPRM	Ptprm	Podxl	KEGG: mmu04514	Ptprm - (Ptprm)
PVR_CD226	PVR_CD226	Pvr	Glycam1	KEGG: mmu04514	Pvr - (Cd226)
PVR_TIGIT	PVR_TIGIT	Pvr	Madcam1	KEGG: mmu04514	Pvr - (Tigit)
SELE_CD44	SELE_CD44	Sele	Sele	PMC4571854	Sele - (Cd44)
SELE_GLG1	SELE_GLG1	Sele	Sell	PMID: 11404363	Sele - (Glg1)
SELL_CD34	SELL_CD34	Sell	Selp	PMID: 7692600; PMID: 8977216	Sell - (Cd34)
SELL_PODXL	SELL_PODXL	Sell	Nrp1_Plxna1	PMID: 22814396	Sell - (Podxl)
SELL_GLYCAM1	SELL_GLYCAM1	Sell	Nrp1_Plxna2	KEGG: mmu04514	Sell - (Glycam1)
SELL_MADCAM1	SELL_MADCAM1	Sell	Nrp1_Plxna3	KEGG: mmu04514	Sell - (Madcam1)
SELPLG_SELE	SELPLG_SELE	Selplg	Nrp1_Plxna4	PMC4571854	Selplg - (Sele)
SELPLG_SELL	SELPLG_SELL	Selplg	Plxnb1	PMC2431087; PMID: 8892633,PMID: 8896607	Selplg - (Sell)
SELPLG_SELP	SELPLG_SELP	Selplg	Plxnb2	PMID: 19118202; PMID: 9829984	Selplg - (Selp)
SEMA4A_NRP1_PLXNA1	SEMA4A_NRP1_PLXNA1	Sema4a	Plxnb3	PMID: 27533782	Sema4a - (Nrp1+Plxna1)
SEMA4A_NRP1_PLXNA2	SEMA4A_NRP1_PLXNA2	Sema4a	Plxnb2	PMID: 27533782	Sema4a - (Nrp1+Plxna2)
SEMA4A_NRP1_PLXNA3	SEMA4A_NRP1_PLXNA3	Sema4a	Plxnb2	PMID: 27533782	Sema4a - (Nrp1+Plxna3)
SEMA4A_NRP1_PLXNA4	SEMA4A_NRP1_PLXNA4	Sema4a	Plxnb2	PMID: 27533782	Sema4a - (Nrp1+Plxna4)
SEMA4A_PLXNB1	SEMA4A_PLXNB1	Sema4a	Timd2	PMID: 27533782	Sema4a - (Plxnb1)
SEMA4A_PLXNB2	SEMA4A_PLXNB2	Sema4a	Cd72	PMID: 27533782	Sema4a - (Plxnb2)
SEMA4A_PLXNB3	SEMA4A_PLXNB3	Sema4a	Plxna1	PMID: 27533782	Sema4a - (Plxnb3)
SEMA4D_PLXNB2	SEMA4D_PLXNB2	Sema4d	Plxna1_Kdr	PMID: 27533782	Sema4d - (Plxnb2)
SEMA4C_PLXNB2	SEMA4C_PLXNB2	Sema4c	Plxna1	PMID: 27533782	Sema4c - (Plxnb2)
SEMA4G_PLXNB2	SEMA4G_PLXNB2	Sema4g	Plxna2	PMID: 27533782	Sema4g - (Plxnb2)
SEMA4A_TIMD2	SEMA4A_TIMD2	Sema4a	Plxna2	PMID: 22325954	Sema4a - (Timd2)
SEMA4D_CD72	SEMA4D_CD72	Sema4d	Plxna4	PMID: 22325954	Sema4d - (Cd72)
SEMA5B_PLXNA1	SEMA5B_PLXNA1	Sema5b	Itgb1_Itga1	PMID: 27533782	Sema5b - (Plxna1)
SEMA5B_PLXNA3	SEMA5B_PLXNA3	Sema5b	Spn	PMID: 27533782	Sema5b - (Plxna3)
SEMA6D_PLXNA1_KDR	SEMA6D_PLXNA1_KDR	Sema6d	Itgax_Itgb2	PMID: 22325954	Sema6d - (Plxna1+Kdr)
SEMA6D_PLXNA1_TREM2	SEMA6D_PLXNA1_TREM2	Sema6d	Itgav_Itgb3	PMID: 22325954	Sema6d - (Plxna1+Trem2)
SEMA6D_PLXNA1	SEMA6D_PLXNA1	Sema6d	Nectin2	PMID: 27533782	Sema6d - (Plxna1)
SEMA6A_PLXNA2	SEMA6A_PLXNA2	Sema6a	Pvr	PMID: 27533782	Sema6a - (Plxna2)
SEMA6B_PLXNA2	SEMA6B_PLXNA2	Sema6b	Vcam1	PMID: 27533782	Sema6b - (Plxna2)
SEMA6A_PLXNA4	SEMA6A_PLXNA4	Sema6a	Vcam1	PMID: 27533782	Sema6a - (Plxna4)
SEMA6B_PLXNA4	SEMA6B_PLXNA4	Sema6b	Vcam1	PMID: 27533782	Sema6b - (Plxna4)
[truncated: 2,624 more rows]
