# Supplementary material for: DeepCCI: a deep learning framework for identifying cell–cell interactions from single-cell RNA sequencing data
Source: Bioinformatics. 2023 Sep 23;39(10):btad596. doi: 10.1093/bioinformatics/btad596 (PMC10558043; doi:10.1093/bioinformatics/btad596)
Supplement: btad596_Supplementary_Data [file btad596_supplementary_data.zip › Supplementary Data 6.csv]

L-R	literature	iTALK	CytoTalk	NATMI	SingleCellSignalR	CellphoneDB	CellChat	CellCall	DeepCCI
ADAM17-NOTCH1	1	1	1	1	1	1	1	1	1
AMH-BMPR1B	1	1	0	1	1	1	1	1	1
BMP6-BMPR1A	1	0	0	1	1	1	0	0	0
BMP6-BMPR1B	1	0	0	1	1	1	0	0	0
BMP8B-BMPR1A	1	0	0	1	1	0	0	1	0
BMP8B-BMPR1B	1	0	0	1	1	0	0	1	0
BMP8B-BMPR2	1	0	0	1	1	0	0	1	0
CGA-LHCGR	1	0	0	0	0	0	0	0	0
CLDN11-CLDN11	1	0	0	0	0	0	1	0	1
CLDN3-CLDN5	1	0	0	0	0	0	0	0	0
CTF1-IL6ST	1	0	1	1	1	1	1	1	1
CTF1-LIFR	1	0	1	1	1	1	1	1	1
CXCL12-CCR4	1	0	0	1	0	0	0	0	0
DCN-MET	1	0	0	1	1	0	0	0	0
DLL1-NOTCH1	1	0	1	1	1	1	1	0	1
DLL3-NOTCH1	1	0	0	1	1	1	1	1	1
DLL3-NOTCH2	1	0	0	1	1	0	0	1	1
EDN1-EDNRA	1	0	1	1	1	1	1	0	1
EFNB1-EPHB2	1	0	1	1	1	1	1	0	1
EFNB1-EPHB4	1	0	1	1	1	1	1	1	1
EFNB1-EPHB6	1	0	1	1	1	1	1	1	1
EFNB2-EPHB2	1	0	1	1	1	1	1	0	1
EFNB2-EPHB4	1	1	1	1	1	1	1	1	1
EFNB2-EPHB6	1	0	1	1	1	1	1	1	1
FGF1-FGFR1	1	0	1	1	1	1	1	1	1
FGF1-FGFR2	1	0	1	1	1	1	1	1	1
FGF1-FGFR3	1	0	1	1	1	1	1	1	1
GAS6-AXL	1	0	0	1	1	1	1	0	1
HGF-MET	1	0	0	1	1	0	0	0	0
IL1A-IL1R1	1	0	0	1	1	1	1	1	1
IL1A-IL1RAP	1	0	0	1	1	0	0	0	0
IL1B-IL1R1	1	0	0	0	1	0	0	1	0
IL1B-IL1RAP	1	0	0	0	1	0	0	0	0
INHBA-ACVR1C	1	0	0	1	1	0	0	0	0
INHBB-ACVR1	1	0	1	1	1	1	1	0	1
INHBB-ACVR1B	1	1	1	1	1	1	1	1	1
INHBB-ACVR1C	1	0	1	1	1	0	0	0	1
INHBB-ACVR2A	1	1	1	1	1	1	1	1	1
INHBB-ACVR2B	1	1	1	1	1	1	1	1	1
JAG1-NOTCH1	1	0	0	1	1	0	0	1	0
JAG1-NOTCH2	1	0	0	1	1	0	0	1	0
JAM2-F11R	1	1	0	1	1	1	1	0	1
JAM2-JAM2	1	0	0	0	0	0	1	0	1
KITLG-KIT	1	1	1	1	1	1	1	1	1
LFNG-NOTCH1	1	0	0	0	0	1	1	1	1
LFNG-NOTCH2	1	0	0	0	0	1	1	1	1
NECTIN1-NECTIN3	1	0	0	0	0	0	0	0	0
NECTIN2-NECTIN3	1	0	0	0	0	0	0	0	0
NECTIN2-NECTIN4	1	0	0	0	0	0	0	0	0
NODAL-ACVR1C	1	0	0	1	1	0	0	0	0
OXT-OXTR	1	0	0	1	0	0	0	0	0
POMC-MC2R	1	0	0	1	0	0	0	0	0
RLN1-RXFP1	1	0	0	0	0	0	0	0	0
RLN2-RXFP1	1	0	0	1	0	0	0	0	0
TNFSF10-TNFRSF10A	1	0	0	1	0	0	0	0	0
VEGFA-FLT1	1	0	0	1	1	0	1	1	1
VEGFA-KDR	1	0	0	1	0	0	0	0	0
VEGFB-FLT1	1	0	0	1	1	1	0	1	1
WNT11-FZD10	1	0	0	1	1	1	0	0	0
WNT11-FZD5	1	0	0	1	1	1	0	0	0
WNT2-FZD5	1	0	0	1	1	1	0	0	0
WNT3-FZD3,LRP5	1	0	0	0	0	0	0	1	0
WNT3-FZD3,LRP6	1	0	1	0	0	1	1	1	1
WNT3-FZD5	1	0	0	1	1	0	0	0	0
WNT3-FZD7	1	1	0	1	1	1	0	1	0
WNT3-LRP6	1	1	1	1	1	1	1	1	1
WNT5A-FZD3	1	1	0	1	1	1	1	1	1
WNT5A-FZD5	1	1	0	1	1	0	1	0	0
WNT5A-FZD7	1	1	0	1	1	1	1	1	1
WNT5A-LRP5	1	1	0	1	1	1	1	1	1
WNT5A-LRP6	1	1	0	1	1	1	1	1	1
WNT5B-FZD5	1	1	0	1	1	0	0	0	0
WNT6-FZD3,LRP5	1	1	0	0	0	0	1	1	1
WNT6-FZD3,LRP6	1	0	0	0	0	0	0	1	0
WNT6-FZD7	1	0	0	1	1	1	1	1	1
WNT6-LRP5	1	0	0	1	1	1	1	1	1
WNT6-LRP6	1	0	0	1	1	1	1	1	1
WNT7A-FZD5	1	0	0	0	1	0	0	0	0
WNT8A-FZD5	1	0	0	1	1	0	0	0	0
AGT-AGTR1	0	0	0	1	1	0	0	0	0
CCL18-CCR3	0	0	0	0	0	0	0	0	0
CCL22-CCR4	0	0	0	0	0	0	0	0	0
CCL28-CCR3	0	0	1	1	0	0	0	0	0
CCL2-CCR10	0	0	0	1	1	0	0	0	0
CCL2-CCR3	0	0	0	1	0	0	0	0	0
CCL2-CCR4	0	0	0	1	0	0	0	0	0
CCL2-CCR5	0	0	0	0	0	0	0	0	0
CCL3-CCR3	0	0	0	0	0	0	0	0	0
CCL3-CCR4	0	0	0	0	0	0	0	0	0
CCL3L1-CCR3	0	0	0	0	0	0	0	0	0
CCL4-CCR3	0	0	0	0	0	0	0	0	0
CCL5-CCR3	0	0	0	1	0	0	0	0	0
CCL5-CCR4	0	0	0	1	0	0	0	0	0
CCL8-CCR3	0	0	0	0	0	0	0	0	0
CGA-ADCYAP1R1	0	0	0	0	0	0	0	0	0
CLDN16-CLDN19	0	0	0	0	0	0	0	0	0
CLDN18-CLDN19	0	0	0	0	0	0	0	0	0
CXCL10-CCR3	0	0	0	0	0	0	0	0	0
CXCL1-CXCR1	0	0	0	0	0	0	0	0	0
CXCL1-CXCR2	0	0	0	1	1	0	0	0	0
CXCL2-CXCR1	0	0	0	0	0	0	0	0	0
CXCL2-CXCR2	0	0	0	0	1	1	0	0	0
CXCL3-CXCR1	0	0	0	0	0	0	0	0	0
CXCL3-CXCR2	0	0	0	0	1	0	0	0	0
CXCL8-CXCR1	0	0	0	0	0	0	0	0	0
CXCL8-CXCR2	0	0	0	0	1	0	0	0	0
CXCL9-CCR3	0	0	0	1	0	0	0	0	0
EDA-EDAR	0	0	0	0	0	0	0	0	0
EFNA1-EPHA8	0	0	0	1	0	0	0	0	0
EFNA3-EPHA8	0	0	0	1	0	0	0	0	0
EFNA4-EPHA8	0	0	1	1	0	1	1	0	0
EFNA5-EPHA8	0	0	0	1	0	0	0	0	0
EFNB1-EPHB3	0	0	0	1	0	0	0	0	0
EFNB2-EPHB3	0	0	1	1	0	0	0	0	0
EFNB3-EPHB3	0	0	0	1	0	0	0	0	0
F11R-JAM3	0	0	0	1	1	1	1	0	1
FGF1-EGFR	0	0	0	1	1	0	0	0	1
FGF20-FGFR1	0	0	1	1	1	0	0	0	0
FGF20-FGFR2	0	0	1	1	1	0	0	0	0
FGF20-FGFR3	0	0	1	1	1	0	0	0	0
FGF22-FGFR1	0	0	0	0	0	0	0	0	0
FGF22-FGFR2	0	0	0	0	0	0	0	0	0
FGF7-FGFR1	0	0	1	1	1	1	1	0	1
FGF7-FGFR2	0	0	0	1	1	1	0	0	0
FGF7-FGFR3	0	0	0	1	1	0	1	0	0
GDF7-BMPR1A	0	0	0	0	0	0	0	0	0
GHRL-PTGER3	0	0	0	1	0	1	0	0	0
HBEGF-EGFR	0	0	0	1	1	0	0	0	0
HBEGF-ERBB4	0	0	0	1	1	1	1	0	0
IL13-IL13RA1	0	1	0	1	1	1	0	1	0
IL13-IL13RA2	0	1	0	0	1	0	1	1	1
IL13-IL2RG	0	0	0	0	1	0	0	0	0
IL13-IL4R	0	1	0	1	1	0	0	1	0
IL15-IL2RB	0	0	0	0	0	0	0	0	0
IL15-IL2RG	0	0	0	0	0	0	0	0	0
IL20-IL20RA	0	0	1	1	1	0	0	0	0
IL21-IL2RG	0	0	0	0	1	0	0	0	0
IL7-IL2RG	0	0	0	0	1	0	0	0	0
JAM2-JAM3	0	0	0	1	1	1	0	0	0
JAM3-F11R	0	1	0	1	1	1	0	0	0
JAM3-JAM2	0	1	0	1	1	1	0	0	0
JAM3-JAM3	0	0	0	0	0	0	1	0	1
KITLG-EGFR	0	0	0	0	0	0	0	0	0
KNG1-BDKRB2	0	0	0	1	0	0	0	0	0
MFNG-NOTCH1	0	0	0	1	1	0	0	1	0
MFNG-NOTCH2	0	0	0	1	1	0	0	1	0
PDGFC-KDR	0	0	0	1	0	0	0	0	0
SERPINF1-LRP6	0	0	0	0	0	0	1	1	0
TSHB-ADCYAP1R1	0	0	0	0	0	0	0	0	0
VEGFA-EGFR	0	0	0	1	1	0	0	0	0
VEGFA-PDGFRA	0	0	0	0	0	0	0	0	0
VEGFB-KDR	0	0	0	1	0	1	1	0	0
VEGFC-KDR	0	0	0	1	0	0	0	0	0
WNT10A-FZD5	0	0	0	1	1	0	0	0	0
WNT5A-FZD10	0	0	0	1	1	0	0	0	0
WNT5B-FZD10	0	0	0	1	1	0	0	0	0
WNT5B-FZD7	0	0	0	1	1	0	0	0	0
WNT7A-FZD10	0	0	0	1	1	0	0	0	0
WNT9A-FZD10	0	0	0	0	0	0	0	0	0
