# Supplementary material for: DeepCCI: a deep learning framework for identifying cell–cell interactions from single-cell RNA sequencing data
Source: Bioinformatics. 2023 Sep 23;39(10):btad596. doi: 10.1093/bioinformatics/btad596 (PMC10558043; doi:10.1093/bioinformatics/btad596)
Supplement: btad596_Supplementary_Data [file btad596_supplementary_data.zip › Supplementary Data 4.xls]

## Sheet: ARI
Datasets	DeepCCI	scTAG	Graph-Sc	scGNN	scGAE	GraphSCC	scziDesk	scDCC	DCA	DEC	K-means	Spectral	Seurat(Louvain)	Seurat(Leiden)
Yan	0.92	0.7478	0.7387	0.6945	0.6563	0.4599	0.5628	0.7344	0.7189	0.4809	0.6707	0.6502	0.6231	0.5395
Chung	0.6866	0.5607	0.5421	0.5314	0.4331	0.2625	0.547	0.4208	0.2363	0.3851	0.4208	0.3967	0.582	0.5218
Kolodziejczyk	0.9673	0.633	0.5971	0.4122	0.444	0.1943	0.6258	0.4212	0.1717	0.2499	0.5391	0.5514	0.2498	0.2102
Camp(Brain)	0.5099	0.4334	0.4032	0.3041	0.4152	0.2498	0.4151	0.4263	0.3366	0.2551	0.2763	0.4291	0.3887	0.2952
Camp(Liver)	0.9287	0.6087	0.6055	0.5806	0.6872	0.4315	0.6005	0.5587	0.5117	0.4215	0.6465	0.619	0.6941	0.5616
QS Diaphragm	0.9827	0.9628	0.9734	0.5646	0.5638	0.9619	0.9517	0.8895	0.9165	0.9372	0.911	0.917	0.3338	0.9464
QS Limb Muscle	0.9834	0.9813	0.9674	0.6399	0.5419	0.5303	0.9743	0.3449	0.6567	0.9562	0.8922	0.9615	0.5356	0.9413
QS Lung	0.7774	0.6526	0.7536	0.3631	0.2797	0.518	0.7401	0.2908	0.4429	0.5793	0.7329	0.7559	0.3343	0.7406
Muraro	0.9216	0.8878	0.9034	0.508	0.6413	0.3391	0.6784	0.71	0.83	0.7245	0.8452	0.8741	0.3561	0.3059
Adam	0.914	0.9108	0.6305	0.1608	0.509	0.2444	0.868	0.6576	0.3885	0.6903	0.559	0.8284	0.5312	0.1755
Qx Limb Muscle	0.9848	0.9581	0.9754	0.5899	0.4983	0.4534	0.9441	0.7964	0.7875	0.7346	0.6628	0.7431	0.49	0.8945
Young	0.732	0.6928	0.6517	0.2588	0.5066	0.3795	0.6836	0.3702	0.3716	0.4785	0.6218	0.6543	0.265	0.2556

## Sheet: NMI
Datasets	DeepCCI	scTAG	Graph-Sc	scGNN	scGAE	GraphSCC	scziDesk	scDCC	DCA	DEC	K-means	Spectral	Seurat(Louvain)	Seurat(Leiden)
Yan	0.919	0.8118	0.8002	0.7599	0.7389	0.6783	0.7656	0.8004	0.805	0.675	0.7632	0.7475	0.6112	0.6032
Chung	0.791	0.7046	0.6991	0.7071	0.6321	0.4526	0.7028	0.6208	0.415	0.4183	0.6181	0.5073	0.4795	0.5496
Kolodziejczyk	0.95	0.6713	0.6813	0.6225	0.6042	0.3535	0.6539	0.633	0.3883	0.2256	0.6053	0.6047	0.4143	0.3225
Camp(Brain)	0.5124	0.5607	0.5579	0.3579	0.5201	0.4347	0.5232	0.4677	0.4609	0.4331	0.4428	0.554	0.5181	0.4142
Camp(Liver)	0.9359	0.7767	0.7746	0.7497	0.8109	0.6688	0.7343	0.7488	0.6918	0.6282	0.7878	0.7858	0.8302	0.7292
QS Diaphragm	0.9674	0.9346	0.9585	0.7608	0.7351	0.8966	0.921	0.8223	0.9174	0.8815	0.8846	0.8881	0.678	0.9054
QS Limb Muscle	0.9674	0.9616	0.9574	0.7726	0.7398	0.7009	0.9468	0.4624	0.7691	0.9257	0.8911	0.9389	0.7579	0.8923
QS Lung	0.8334	0.8038	0.7672	0.6642	0.6766	0.6824	0.7543	0.4982	0.64	0.7285	0.7785	0.7976	0.6927	0.7663
Muraro	0.8782	0.8399	0.8613	0.6294	0.7619	0.5723	0.7349	0.8347	0.7865	0.7449	0.8194	0.8291	0.6382	0.4587
Adam	0.8987	0.8931	0.8479	0.2731	0.6784	0.5606	0.8509	0.7494	0.5119	0.747	0.7201	0.8473	0.6944	0.3244
Qx Limb Muscle	0.9704	0.9481	0.9725	0.7457	0.7569	0.6501	0.9131	0.8774	0.8152	0.7645	0.7715	0.8652	0.7762	0.8586
Young	0.771	0.7968	0.7803	0.4145	0.6536	0.6047	0.7394	0.5575	0.5339	0.642	0.7533	0.7787	0.5527	0.3528
